# Supplementary material for: Zika virus dysregulates the expression of astrocytic genes involved in neurodevelopment
Source: PLoS Negl Trop Dis. 2021 Apr 23;15(4):e0009362. doi: 10.1371/journal.pntd.0009362 (PMC8099136; doi:10.1371/journal.pntd.0009362)
Supplement: S1 Table — (XLSX) [file pntd.0009362.s004.xlsx]

## Sheet: Sheet1
	Mapping transcriptome reads to reference sequence
	sample	Sample Description	library	raw_reads	clean_reads	error_rate	Q30 %	% GC content
	Mock 1#	Mock	FRAS190063305-1a	58166102	57091944	0.03	93.6	50.51
	ZIKV 1#	ZIKV Treated	FRAS190063307-1a	69569788	68118478	0.03	93.73	50.13
	Mock 2#	Mock	FRAS190063306-1a	64498758	63409536	0.03	93.78	50.41
	ZIKV 2#	ZIKV Treated	FRAS190063308-1a	49119176	48414210	0.03	93.73	50.23
