# Supplementary material for: Zika virus dysregulates the expression of astrocytic genes involved in neurodevelopment
Source: PLoS Negl Trop Dis. 2021 Apr 23;15(4):e0009362. doi: 10.1371/journal.pntd.0009362 (PMC8099136; doi:10.1371/journal.pntd.0009362)
Supplement: S2 Table — (XLS) [file pntd.0009362.s005.xls]

gene_id	ZIKV	Mock	log2FoldChange	pvalue	padj	gene_name	gene_chr	gene_start	gene_end	gene_strand	gene_length	gene_biotype	gene_description	tf_family
ENSMUSG00000026193	24414.64594	15960.5829	0.613055941	4.51E-110	4.76E-106	Fn1	1	71585520	71653200	-	11685	protein_coding	fibronectin 1 [Source:MGI Symbol;Acc:MGI:95566]	-
ENSMUSG00000035783	25045.79854	17298.25323	0.533979999	2.78E-91	1.47E-87	Acta2	19	34241090	34255336	-	1781	protein_coding	actin, alpha 2, smooth muscle, aorta [Source:MGI Symbol;Acc:MGI:87909]	-
ENSMUSG00000024164	204811.9798	261725.0723	-0.353735272	6.43E-87	2.26E-83	C3	17	57203970	57228136	-	5143	protein_coding	complement component 3 [Source:MGI Symbol;Acc:MGI:88227]	-
ENSMUSG00000039323	58883.64464	43661.33719	0.431469515	1.87E-77	4.94E-74	Igfbp2	1	72824503	72852474	+	1847	protein_coding	insulin-like growth factor binding protein 2 [Source:MGI Symbol;Acc:MGI:96437]	-
ENSMUSG00000037411	1329.375246	432.2995336	1.620333822	5.30E-51	1.12E-47	Serpine1	5	137061504	137072268	-	3876	protein_coding	serine (or cysteine) peptidase inhibitor, clade E, member 1 [Source:MGI Symbol;Acc:MGI:97608]	-
ENSMUSG00000038587	13225.56683	9484.940047	0.479909842	2.08E-49	3.67E-46	Akap12	10	4266380	4359470	+	6461	protein_coding	A kinase (PRKA) anchor protein (gravin) 12 [Source:MGI Symbol;Acc:MGI:1932576]	-
ENSMUSG00000028364	13497.19515	9309.028123	0.535395396	1.48E-48	2.24E-45	Tnc	4	63959785	64047015	-	7772	protein_coding	tenascin C [Source:MGI Symbol;Acc:MGI:101922]	-
ENSMUSG00000025809	18146.43232	13623.98063	0.413711967	1.01E-44	1.33E-41	Itgb1	8	128685654	128733200	+	4081	protein_coding	integrin beta 1 (fibronectin receptor beta) [Source:MGI Symbol;Acc:MGI:96610]	-
ENSMUSG00000052353	4019.113135	2447.50781	0.715198876	1.56E-38	1.83E-35	Cemip	7	83932857	84086502	-	12232	protein_coding	cell migration inducing protein, hyaluronan binding [Source:MGI Symbol;Acc:MGI:2443629]	-
ENSMUSG00000020660	2787.497902	4466.794593	-0.680956448	1.81E-38	1.91E-35	Pomc	12	3954951	3960642	+	1318	protein_coding	pro-opiomelanocortin-alpha [Source:MGI Symbol;Acc:MGI:97742]	-
ENSMUSG00000030096	5981.353386	4029.061864	0.570665501	3.73E-35	3.58E-32	Slc6a6	6	91684053	91759066	+	8457	protein_coding	solute carrier family 6 (neurotransmitter transporter, taurine), member 6 [Source:MGI Symbol;Acc:MGI:98488]	-
ENSMUSG00000073418	10275.9745	13903.66174	-0.437515866	3.29E-32	2.89E-29	C4b	17	34728380	34743882	-	5695	protein_coding	complement component 4B (Chido blood group) [Source:MGI Symbol;Acc:MGI:88228]	-
ENSMUSG00000068196	6383.775829	4490.444478	0.507443911	1.66E-30	1.35E-27	Col8a1	16	57624258	57754737	-	7833	protein_coding	collagen, type VIII, alpha 1 [Source:MGI Symbol;Acc:MGI:88463]	-
ENSMUSG00000064351	239063.5211	208223.2886	0.199276816	1.87E-30	1.41E-27	mt-Co1	MT	5328	6872	+	1545	protein_coding	mitochondrially encoded cytochrome c oxidase I [Source:MGI Symbol;Acc:MGI:102504]	-
ENSMUSG00000029231	1098.489091	2048.687859	-0.900891365	2.14E-30	1.51E-27	Pdgfra	5	75152292	75198215	+	10024	protein_coding	platelet derived growth factor receptor, alpha polypeptide [Source:MGI Symbol;Acc:MGI:97530]	-
ENSMUSG00000029761	15204.23879	11526.23551	0.400492957	4.93E-30	3.25E-27	Cald1	6	34598500	34775473	+	12041	protein_coding	caldesmon 1 [Source:MGI Symbol;Acc:MGI:88250]	-
ENSMUSG00000007097	20355.74232	25138.12047	-0.304448079	1.16E-27	7.19E-25	Atp1a2	1	172271709	172298064	-	7038	protein_coding	ATPase, Na+/K+ transporting, alpha 2 polypeptide [Source:MGI Symbol;Acc:MGI:88106]	-
ENSMUSG00000089774	4417.807445	3014.896304	0.551326337	2.05E-26	1.20E-23	Slc5a3	16	92058322	92087473	+	10913	protein_coding	solute carrier family 5 (inositol transporters), member 3 [Source:MGI Symbol;Acc:MGI:1858226]	-
ENSMUSG00000040152	20860.56289	17184.14688	0.279833867	3.24E-25	1.80E-22	Thbs1	2	118111876	118127133	+	6073	protein_coding	thrombospondin 1 [Source:MGI Symbol;Acc:MGI:98737]	-
ENSMUSG00000002020	5231.068719	3716.803934	0.492764996	3.46E-25	1.82E-22	Ltbp2	12	84783212	84876532	-	8184	protein_coding	latent transforming growth factor beta binding protein 2 [Source:MGI Symbol;Acc:MGI:99502]	-
ENSMUSG00000024561	5533.402511	7477.030838	-0.434583486	6.91E-25	3.47E-22	Mbd1	18	74267605	74282732	+	6616	protein_coding	methyl-CpG binding domain protein 1 [Source:MGI Symbol;Acc:MGI:1333811]	MBD
ENSMUSG00000021823	4199.345484	2882.793115	0.542519918	2.51E-24	1.21E-21	Vcl	14	20929398	21033676	+	8191	protein_coding	vinculin [Source:MGI Symbol;Acc:MGI:98927]	-
ENSMUSG00000053646	9259.272503	11865.39426	-0.358660431	4.65E-24	2.09E-21	Plxnb1	9	109095389	109119917	+	9592	protein_coding	plexin B1 [Source:MGI Symbol;Acc:MGI:2154238]	-
ENSMUSG00000025203	46458.9253	54782.15623	-0.237518314	4.75E-24	2.09E-21	Scd2	19	44293676	44306864	+	5453	protein_coding	stearoyl-Coenzyme A desaturase 2 [Source:MGI Symbol;Acc:MGI:98240]	-
ENSMUSG00000019997	6723.254056	4719.857082	0.509095449	6.02E-23	2.54E-20	Ctgf	10	24595442	24598683	+	2861	protein_coding	connective tissue growth factor [Source:MGI Symbol;Acc:MGI:95537]	-
ENSMUSG00000022893	2899.399016	4152.826083	-0.519434842	8.18E-22	3.32E-19	Adamts1	16	85793827	85803113	-	5302	protein_coding	a disintegrin-like and metallopeptidase (reprolysin type) with thrombospondin type 1 motif, 1 [Source:MGI Symbol;Acc:MGI:109249]	-
ENSMUSG00000055254	24775.65787	29410.58364	-0.247776581	1.13E-21	4.43E-19	Ntrk2	13	58806569	59133970	+	19292	protein_coding	neurotrophic tyrosine kinase, receptor, type 2 [Source:MGI Symbol;Acc:MGI:97384]	-
ENSMUSG00000073411	21604.51816	25661.21682	-0.248613606	1.19E-21	4.50E-19	H2-D1	17	35262730	35267499	+	2579	protein_coding	histocompatibility 2, D region locus 1 [Source:MGI Symbol;Acc:MGI:95896]	-
ENSMUSG00000022122	5027.983433	6649.826049	-0.40246941	6.08E-21	2.21E-18	Ednrb	14	103814625	103844402	-	4266	protein_coding	endothelin receptor type B [Source:MGI Symbol;Acc:MGI:102720]	-
ENSMUSG00000033763	9687.329682	11991.22495	-0.307500644	8.77E-21	3.09E-18	Mtss1l	8	110721476	110741400	+	5311	protein_coding	metastasis suppressor 1-like [Source:MGI Symbol;Acc:MGI:3039591]	-
ENSMUSG00000002341	5645.55316	7294.720003	-0.369567652	2.34E-19	7.98E-17	Ncan	8	70093085	70120873	-	7195	protein_coding	neurocan [Source:MGI Symbol;Acc:MGI:104694]	-
ENSMUSG00000034227	8504.877511	10625.63154	-0.321254356	2.43E-19	8.02E-17	Foxj1	11	116330704	116335399	-	2623	protein_coding	forkhead box J1 [Source:MGI Symbol;Acc:MGI:1347474]	Fork
ENSMUSG00000031375	5352.370004	3915.854561	0.452212526	2.89E-19	9.23E-17	Bgn	X	73483602	73495933	+	6099	protein_coding	biglycan [Source:MGI Symbol;Acc:MGI:88158]	-
ENSMUSG00000064080	924.477146	431.3855458	1.097580326	3.03E-19	9.39E-17	Fbln2	6	91212455	91272540	+	6370	protein_coding	fibulin 2 [Source:MGI Symbol;Acc:MGI:95488]	-
ENSMUSG00000020580	5737.706468	4195.744287	0.45306051	7.90E-19	2.38E-16	Rock2	12	16894895	16987823	+	13897	protein_coding	Rho-associated coiled-coil containing protein kinase 2 [Source:MGI Symbol;Acc:MGI:107926]	-
ENSMUSG00000001506	6237.774299	4751.865686	0.391913639	9.48E-19	2.78E-16	Col1a1	11	94936224	94953042	+	6563	protein_coding	collagen, type I, alpha 1 [Source:MGI Symbol;Acc:MGI:88467]	-
ENSMUSG00000033006	238.4747906	605.830697	-1.342993523	1.40E-18	3.99E-16	Sox10	15	79154908	79165240	-	3051	protein_coding	SRY (sex determining region Y)-box 10 [Source:MGI Symbol;Acc:MGI:98358]	HMG
ENSMUSG00000000325	7966.088884	9891.653951	-0.31195025	2.19E-18	5.99E-16	Arvcf	16	18348182	18407076	+	6715	protein_coding	armadillo repeat gene deleted in velocardiofacial syndrome [Source:MGI Symbol;Acc:MGI:109620]	-
ENSMUSG00000024486	3859.855151	2742.714868	0.491703668	2.21E-18	5.99E-16	Hbegf	18	36504929	36515805	-	2373	protein_coding	heparin-binding EGF-like growth factor [Source:MGI Symbol;Acc:MGI:96070]	-
ENSMUSG00000038393	6039.520065	4658.983147	0.374454516	8.63E-18	2.28E-15	Txnip	3	96557957	96561883	+	3123	protein_coding	thioredoxin interacting protein [Source:MGI Symbol;Acc:MGI:1889549]	-
ENSMUSG00000023092	11122.53491	9051.243115	0.297063942	1.02E-17	2.62E-15	Fhl1	X	56731787	56793346	+	3714	protein_coding	four and a half LIM domains 1 [Source:MGI Symbol;Acc:MGI:1298387]	-
ENSMUSG00000044708	18485.48273	21661.51493	-0.228856328	2.45E-17	6.16E-15	Kcnj10	1	172341210	172374085	+	5407	protein_coding	potassium inwardly-rectifying channel, subfamily J, member 10 [Source:MGI Symbol;Acc:MGI:1194504]	-
ENSMUSG00000042671	1631.95632	997.4358923	0.711155926	2.99E-17	7.33E-15	Rgs8	1	153653025	153700323	+	9640	protein_coding	regulator of G-protein signaling 8 [Source:MGI Symbol;Acc:MGI:108408]	-
ENSMUSG00000037742	96576.16079	86385.47311	0.160947842	3.12E-17	7.49E-15	Eef1a1	9	78478449	78489151	-	2493	protein_coding	eukaryotic translation elongation factor 1 alpha 1 [Source:MGI Symbol;Acc:MGI:1096881]	-
ENSMUSG00000021390	3566.319939	2544.318379	0.48731185	3.24E-17	7.61E-15	Ogn	13	49608046	49624501	+	2566	protein_coding	osteoglycin [Source:MGI Symbol;Acc:MGI:109278]	-
ENSMUSG00000022816	16688.10575	14093.60297	0.24412764	1.22E-16	2.79E-14	Fstl1	16	37776873	37836514	+	4914	protein_coding	follistatin-like 1 [Source:MGI Symbol;Acc:MGI:102793]	-
ENSMUSG00000029767	10562.85106	8685.943851	0.282411727	2.65E-16	5.95E-14	Calu	6	29348069	29377110	+	4663	protein_coding	calumenin [Source:MGI Symbol;Acc:MGI:1097158]	-
ENSMUSG00000039830	1866.689742	2697.019516	-0.53178784	2.98E-16	6.56E-14	Olig2	16	91225457	91228677	+	2530	protein_coding	oligodendrocyte transcription factor 2 [Source:MGI Symbol;Acc:MGI:1355331]	bHLH
ENSMUSG00000024978	4606.568842	5997.825109	-0.380795507	3.84E-16	8.26E-14	Gpam	19	55069734	55099451	-	3832	protein_coding	glycerol-3-phosphate acyltransferase, mitochondrial [Source:MGI Symbol;Acc:MGI:109162]	-
ENSMUSG00000004207	47721.53414	53793.34643	-0.172935802	4.24E-16	8.96E-14	Psap	10	60277627	60302597	+	2744	protein_coding	prosaposin [Source:MGI Symbol;Acc:MGI:97783]	-
ENSMUSG00000005413	4692.763677	3562.302594	0.398089068	5.73E-16	1.19E-13	Hmox1	8	75093621	75100589	+	1751	protein_coding	heme oxygenase 1 [Source:MGI Symbol;Acc:MGI:96163]	-
ENSMUSG00000025321	8262.607839	6566.382629	0.330912744	8.37E-16	1.70E-13	Itgb8	12	119158022	119238802	-	11060	protein_coding	integrin beta 8 [Source:MGI Symbol;Acc:MGI:1338035]	-
ENSMUSG00000001349	4893.59158	3735.128392	0.390297352	1.03E-15	2.05E-13	Cnn1	9	22099216	22109630	+	2736	protein_coding	calponin 1 [Source:MGI Symbol;Acc:MGI:104979]	-
ENSMUSG00000033880	10540.58001	12800.66869	-0.281365296	1.40E-15	2.74E-13	Lgals3bp	11	118392751	118402092	-	2847	protein_coding	lectin, galactoside-binding, soluble, 3 binding protein [Source:MGI Symbol;Acc:MGI:99554]	-
ENSMUSG00000040249	36369.35541	41267.71793	-0.182571953	1.53E-15	2.95E-13	Lrp1	10	127538161	127621148	-	17717	protein_coding	low density lipoprotein receptor-related protein 1 [Source:MGI Symbol;Acc:MGI:96828]	-
ENSMUSG00000041329	15229.3446	18313.32747	-0.265299403	1.64E-15	3.10E-13	Atp1b2	11	69599736	69605942	-	4085	protein_coding	ATPase, Na+/K+ transporting, beta 2 polypeptide [Source:MGI Symbol;Acc:MGI:88109]	-
ENSMUSG00000028273	8016.564408	6477.793635	0.307472405	1.77E-15	3.28E-13	Pdlim5	3	142239590	142395696	-	8877	protein_coding	PDZ and LIM domain 5 [Source:MGI Symbol;Acc:MGI:1927489]	-
ENSMUSG00000026923	3787.42035	4951.807342	-0.387878131	1.88E-15	3.42E-13	Notch1	2	26457903	26516663	-	14232	protein_coding	notch 1 [Source:MGI Symbol;Acc:MGI:97363]	-
ENSMUSG00000000753	3049.754774	2190.575935	0.476582439	5.20E-15	9.31E-13	Serpinf1	11	75409769	75422701	-	2359	protein_coding	serine (or cysteine) peptidase inhibitor, clade F, member 1 [Source:MGI Symbol;Acc:MGI:108080]	-
ENSMUSG00000023905	2275.71253	1539.963873	0.56205188	8.59E-15	1.49E-12	Tnfrsf12a	17	23675445	23677468	-	1932	protein_coding	tumor necrosis factor receptor superfamily, member 12a [Source:MGI Symbol;Acc:MGI:1351484]	-
ENSMUSG00000035403	4441.391249	5664.586177	-0.351714558	8.60E-15	1.49E-12	Crb2	2	37776249	37799103	+	6698	protein_coding	crumbs family member 2 [Source:MGI Symbol;Acc:MGI:2679260]	-
ENSMUSG00000032501	1164.521825	1788.129409	-0.62070133	1.41E-14	2.41E-12	Trib1	15	59648350	59657099	+	6248	protein_coding	tribbles pseudokinase 1 [Source:MGI Symbol;Acc:MGI:2443397]	-
ENSMUSG00000054364	9443.144828	11323.65114	-0.262324737	1.84E-14	3.08E-12	Rhob	12	8497661	8500009	-	2349	protein_coding	ras homolog family member B [Source:MGI Symbol;Acc:MGI:107949]	-
ENSMUSG00000024529	1955.848326	1278.814244	0.611777167	1.96E-14	3.23E-12	Lox	18	52516069	52529867	-	4810	protein_coding	lysyl oxidase [Source:MGI Symbol;Acc:MGI:96817]	-
ENSMUSG00000029135	4276.159016	5452.812913	-0.351377594	2.15E-14	3.50E-12	Fosl2	5	32135801	32157842	+	9680	protein_coding	fos-like antigen 2 [Source:MGI Symbol;Acc:MGI:102858]	TF_bZIP
ENSMUSG00000031207	16970.59823	14455.11184	0.231842058	2.44E-14	3.91E-12	Msn	X	96096042	96168552	+	6327	protein_coding	moesin [Source:MGI Symbol;Acc:MGI:97167]	-
ENSMUSG00000032482	3248.35543	4253.400372	-0.388959089	2.89E-14	4.55E-12	Cspg5	9	110243783	110262576	+	10074	protein_coding	chondroitin sulfate proteoglycan 5 [Source:MGI Symbol;Acc:MGI:1352747]	-
ENSMUSG00000030257	5768.076786	7174.993185	-0.314242087	2.99E-14	4.63E-12	Srgap3	6	112717971	112947266	-	9852	protein_coding	SLIT-ROBO Rho GTPase activating protein 3 [Source:MGI Symbol;Acc:MGI:2152938]	-
ENSMUSG00000032253	3532.490181	2594.304069	0.4468425	3.27E-14	5.00E-12	Phip	9	82866159	82975516	-	33312	protein_coding	pleckstrin homology domain interacting protein [Source:MGI Symbol;Acc:MGI:1932404]	-
ENSMUSG00000026773	3871.562839	4970.560772	-0.360527582	4.12E-14	6.22E-12	Pfkfb3	2	11471433	11554077	-	7561	protein_coding	6-phosphofructo-2-kinase/fructose-2,6-biphosphatase 3 [Source:MGI Symbol;Acc:MGI:2181202]	-
ENSMUSG00000026042	9469.226538	7848.021544	0.270786392	4.95E-14	7.36E-12	Col5a2	1	45374321	45503282	-	9591	protein_coding	collagen, type V, alpha 2 [Source:MGI Symbol;Acc:MGI:88458]	-
ENSMUSG00000015829	1947.827365	2733.264519	-0.490639241	6.00E-14	8.80E-12	Tnr	1	159523769	159931729	+	12867	protein_coding	tenascin R [Source:MGI Symbol;Acc:MGI:99516]	-
ENSMUSG00000031328	34022.09723	30028.4279	0.179845284	1.08E-13	1.56E-11	Flna	X	74223461	74249820	-	9400	protein_coding	filamin, alpha [Source:MGI Symbol;Acc:MGI:95556]	-
ENSMUSG00000026305	2628.156268	1882.341577	0.482741052	4.60E-13	6.56E-11	Lrrfip1	1	90998737	91128944	+	6469	protein_coding	leucine rich repeat (in FLII) interacting protein 1 [Source:MGI Symbol;Acc:MGI:1342770]	-
ENSMUSG00000006740	7288.839483	5952.699083	0.292842801	6.18E-13	8.70E-11	Kif5b	18	6201002	6242174	-	7395	protein_coding	kinesin family member 5B [Source:MGI Symbol;Acc:MGI:1098268]	-
ENSMUSG00000020538	5835.298342	7147.801536	-0.292406841	9.03E-13	1.25E-10	Srebf1	11	60199089	60222581	-	5634	protein_coding	sterol regulatory element binding transcription factor 1 [Source:MGI Symbol;Acc:MGI:107606]	bHLH
ENSMUSG00000007655	2566.903326	1814.861105	0.501054974	1.14E-12	1.56E-10	Cav1	6	17306335	17341452	+	3444	protein_coding	caveolin 1, caveolae protein [Source:MGI Symbol;Acc:MGI:102709]	-
ENSMUSG00000020135	2954.399162	3839.89056	-0.378530646	1.38E-12	1.86E-10	Apc2	10	80295977	80318263	+	11281	protein_coding	adenomatosis polyposis coli 2 [Source:MGI Symbol;Acc:MGI:1346052]	-
ENSMUSG00000029304	3117.052093	2250.338491	0.468800234	1.54E-12	2.03E-10	Spp1	5	104435118	104441050	+	1648	protein_coding	secreted phosphoprotein 1 [Source:MGI Symbol;Acc:MGI:98389]	-
ENSMUSG00000061232	28934.63888	33513.23909	-0.211769546	1.54E-12	2.03E-10	H2-K1	17	33996017	34000333	-	2608	protein_coding	histocompatibility 2, K1, K region [Source:MGI Symbol;Acc:MGI:95904]	-
ENSMUSG00000048376	3580.288392	2739.229145	0.386097049	2.50E-12	3.25E-10	F2r	13	95601803	95618487	-	3336	protein_coding	coagulation factor II (thrombin) receptor [Source:MGI Symbol;Acc:MGI:101802]	-
ENSMUSG00000031246	7791.295939	6404.798865	0.282525884	2.69E-12	3.47E-10	Sh3bgrl	X	109095365	109197873	+	3298	protein_coding	SH3-binding domain glutamic acid-rich protein like [Source:MGI Symbol;Acc:MGI:1930849]	-
ENSMUSG00000067786	1137.603348	1708.667957	-0.588564444	4.02E-12	5.11E-10	Nnat	2	157560078	157562522	+	1829	protein_coding	neuronatin [Source:MGI Symbol;Acc:MGI:104716]	-
ENSMUSG00000032487	1660.747734	1082.093648	0.617230306	5.83E-12	7.32E-10	Ptgs2	1	150100031	150108227	+	4580	protein_coding	prostaglandin-endoperoxide synthase 2 [Source:MGI Symbol;Acc:MGI:97798]	-
ENSMUSG00000028780	7981.123645	6525.800872	0.289791332	7.28E-12	8.99E-10	Sema3c	5	17574281	17730268	+	7140	protein_coding	sema domain, immunoglobulin domain (Ig), short basic domain, secreted, (semaphorin) 3C [Source:MGI Symbol;Acc:MGI:107557]	-
ENSMUSG00000054808	14432.9578	12438.96131	0.214014064	7.33E-12	8.99E-10	Actn4	7	28893248	28962340	-	6127	protein_coding	actinin alpha 4 [Source:MGI Symbol;Acc:MGI:1890773]	-
ENSMUSG00000021733	1127.252622	702.1792096	0.683533054	8.88E-12	1.08E-09	Slc4a7	14	14702279	14799940	+	15205	protein_coding	solute carrier family 4, sodium bicarbonate cotransporter, member 7 [Source:MGI Symbol;Acc:MGI:2443878]	-
ENSMUSG00000041936	13781.28202	15824.40231	-0.199497219	1.03E-11	1.23E-09	Agrn	4	156165290	156197488	-	9285	protein_coding	agrin [Source:MGI Symbol;Acc:MGI:87961]	-
ENSMUSG00000024659	2681.867326	1957.5159	0.45441478	1.34E-11	1.58E-09	Anxa1	19	20373428	20390944	-	2608	protein_coding	annexin A1 [Source:MGI Symbol;Acc:MGI:96819]	-
ENSMUSG00000040260	7212.18311	8598.330198	-0.253040881	2.05E-11	2.41E-09	Daam2	17	49456022	49564343	-	9769	protein_coding	dishevelled associated activator of morphogenesis 2 [Source:MGI Symbol;Acc:MGI:1923691]	-
ENSMUSG00000014602	12046.91179	13890.68887	-0.205573383	2.10E-11	2.44E-09	Kif1a	1	93015464	93101951	-	9330	protein_coding	kinesin family member 1A [Source:MGI Symbol;Acc:MGI:108391]	-
ENSMUSG00000039004	6818.274227	8137.326933	-0.255682457	2.42E-11	2.78E-09	Bmp6	13	38345107	38500302	+	3900	protein_coding	bone morphogenetic protein 6 [Source:MGI Symbol;Acc:MGI:88182]	-
ENSMUSG00000030513	1913.588658	1314.534234	0.544296143	2.92E-11	3.32E-09	Pcsk6	7	65861734	66050386	+	5190	protein_coding	proprotein convertase subtilisin/kexin type 6 [Source:MGI Symbol;Acc:MGI:102897]	-
ENSMUSG00000053279	2674.735519	1993.302056	0.423947813	3.00E-11	3.37E-09	Aldh1a1	19	20492715	20643462	+	4934	protein_coding	aldehyde dehydrogenase family 1, subfamily A1 [Source:MGI Symbol;Acc:MGI:1353450]	-
ENSMUSG00000067818	4689.523636	3726.380199	0.332181329	3.38E-11	3.75E-09	Myl9	2	156775420	156781658	+	1162	protein_coding	myosin, light polypeptide 9, regulatory [Source:MGI Symbol;Acc:MGI:2138915]	-
ENSMUSG00000026424	10964.0368	12691.00315	-0.211449779	4.11E-11	4.51E-09	Gpr37l1	1	135160234	135167681	-	2269	protein_coding	G protein-coupled receptor 37-like 1 [Source:MGI Symbol;Acc:MGI:1928503]	-
ENSMUSG00000058672	10355.26453	8773.206425	0.239357251	4.15E-11	4.51E-09	Tubb2a	13	34074274	34078007	-	1610	protein_coding	tubulin, beta 2A class IIA [Source:MGI Symbol;Acc:MGI:107861]	-
ENSMUSG00000031229	4899.33178	3906.419148	0.327678505	4.44E-11	4.79E-09	Atrx	X	105797615	105929403	-	21757	protein_coding	ATRX, chromatin remodeler [Source:MGI Symbol;Acc:MGI:103067]	-
ENSMUSG00000042613	23876.27978	26947.33495	-0.174765546	4.54E-11	4.84E-09	Pbxip1	3	89436706	89450952	+	4674	protein_coding	pre B cell leukemia transcription factor interacting protein 1 [Source:MGI Symbol;Acc:MGI:2441670]	-
ENSMUSG00000037509	4672.272897	5721.266921	-0.292203775	5.14E-11	5.43E-09	Arhgef4	1	34678188	34813309	+	9861	protein_coding	Rho guanine nucleotide exchange factor (GEF) 4 [Source:MGI Symbol;Acc:MGI:2442507]	-
ENSMUSG00000046718	8652.523565	10156.53903	-0.231011275	5.45E-11	5.70E-09	Bst2	8	71534255	71537456	-	903	protein_coding	bone marrow stromal cell antigen 2 [Source:MGI Symbol;Acc:MGI:1916800]	-
ENSMUSG00000020723	537.4158887	897.9660679	-0.739732084	5.84E-11	6.04E-09	Cacng4	11	107732357	107794557	-	3575	protein_coding	calcium channel, voltage-dependent, gamma subunit 4 [Source:MGI Symbol;Acc:MGI:1859167]	-
ENSMUSG00000054793	14110.38276	16151.75401	-0.195036277	6.16E-11	6.32E-09	Cadm4	7	24482023	24504539	+	2161	protein_coding	cell adhesion molecule 4 [Source:MGI Symbol;Acc:MGI:2449088]	-
ENSMUSG00000041548	12813.54481	11078.73333	0.209558594	6.39E-11	6.49E-09	Hspb8	5	116408491	116422864	-	1950	protein_coding	heat shock protein 8 [Source:MGI Symbol;Acc:MGI:2135756]	-
ENSMUSG00000026442	6318.672239	7609.644103	-0.267315798	7.60E-11	7.64E-09	Nfasc	1	132564690	132741797	-	14145	protein_coding	neurofascin [Source:MGI Symbol;Acc:MGI:104753]	-
ENSMUSG00000018849	18198.03217	20541.85147	-0.175020222	7.80E-11	7.77E-09	Wwc1	11	35838400	35980527	-	4960	protein_coding	WW, C2 and coiled-coil domain containing 1 [Source:MGI Symbol;Acc:MGI:2388637]	-
ENSMUSG00000024048	3836.924197	2995.308385	0.357752957	8.39E-11	8.26E-09	Myl12a	17	70993656	71002878	-	3360	protein_coding	myosin, light chain 12A, regulatory, non-sarcomeric [Source:MGI Symbol;Acc:MGI:1914518]	-
ENSMUSG00000024427	547.0289865	913.0763817	-0.736247762	8.45E-11	8.26E-09	Spry4	18	38586268	38601268	-	4587	protein_coding	sprouty RTK signaling antagonist 4 [Source:MGI Symbol;Acc:MGI:1345144]	-
ENSMUSG00000016559	13088.83986	11289.71481	0.212652119	1.02E-10	9.90E-09	H3f3b	11	116021912	116027962	-	2976	protein_coding	H3 histone, family 3B [Source:MGI Symbol;Acc:MGI:1101768]	-
ENSMUSG00000028776	480.6943297	234.865052	1.034105975	1.10E-10	1.06E-08	Tinagl1	4	130164454	130175122	-	4358	protein_coding	tubulointerstitial nephritis antigen-like 1 [Source:MGI Symbol;Acc:MGI:2137617]	-
ENSMUSG00000021091	30025.06109	33510.69441	-0.158113202	1.17E-10	1.11E-08	Serpina3n	12	104406729	104414329	+	2064	protein_coding	serine (or cysteine) peptidase inhibitor, clade A, member 3N [Source:MGI Symbol;Acc:MGI:105045]	-
ENSMUSG00000035805	35748.35046	39493.35266	-0.143686752	1.55E-10	1.46E-08	Mlc1	15	88955884	88979007	-	2801	protein_coding	megalencephalic leukoencephalopathy with subcortical cysts 1 homolog (human) [Source:MGI Symbol;Acc:MGI:2157910]	-
ENSMUSG00000021709	6690.802382	5530.58193	0.275636661	1.56E-10	1.46E-08	Erbin	13	103818787	103920514	-	7939	protein_coding	Erbb2 interacting protein [Source:MGI Symbol;Acc:MGI:1890169]	-
ENSMUSG00000070348	20768.81065	18457.12241	0.170061406	1.99E-10	1.84E-08	Ccnd1	7	144929931	144939925	-	4709	protein_coding	cyclin D1 [Source:MGI Symbol;Acc:MGI:88313]	-
ENSMUSG00000064339	6111.923601	5036.802843	0.279513754	2.09E-10	1.92E-08	mt-Rnr2	MT	1094	2675	+	1582	Mt_rRNA	mitochondrially encoded 16S rRNA [Source:MGI Symbol;Acc:MGI:102492]	-
ENSMUSG00000029778	765.2904167	1173.98591	-0.61709722	2.89E-10	2.63E-08	Adcyap1r1	6	55451978	55501451	+	6601	protein_coding	adenylate cyclase activating polypeptide 1 receptor 1 [Source:MGI Symbol;Acc:MGI:108449]	-
ENSMUSG00000013921	5698.780634	6844.129095	-0.263529781	2.93E-10	2.65E-08	Clip3	7	30291728	30308367	+	3935	protein_coding	CAP-GLY domain containing linker protein 3 [Source:MGI Symbol;Acc:MGI:1923936]	-
ENSMUSG00000013236	8301.021366	9879.565202	-0.251916287	2.96E-10	2.65E-08	Ptprs	17	56412426	56476483	-	14990	protein_coding	protein tyrosine phosphatase, receptor type, S [Source:MGI Symbol;Acc:MGI:97815]	-
ENSMUSG00000031790	2168.950025	2914.131539	-0.429046458	3.03E-10	2.69E-08	Mmp15	8	95352268	95375080	+	5397	protein_coding	matrix metallopeptidase 15 [Source:MGI Symbol;Acc:MGI:109320]	-
ENSMUSG00000000184	21782.9629	18941.5499	0.202414162	3.08E-10	2.71E-08	Ccnd2	6	127125162	127152193	-	9409	protein_coding	cyclin D2 [Source:MGI Symbol;Acc:MGI:88314]	-
ENSMUSG00000004892	2396.210566	3096.889493	-0.370003699	3.43E-10	2.99E-08	Bcan	3	87987531	88000230	-	4064	protein_coding	brevican [Source:MGI Symbol;Acc:MGI:1096385]	-
ENSMUSG00000030428	4698.586401	5688.380122	-0.276061251	4.23E-10	3.66E-08	Ttyh1	7	4119408	4136708	+	6379	protein_coding	tweety family member 1 [Source:MGI Symbol;Acc:MGI:1889007]	-
ENSMUSG00000016382	5108.091647	4145.392581	0.300211665	4.37E-10	3.75E-08	Pls3	X	75785654	75875182	-	4238	protein_coding	plastin 3 (T-isoform) [Source:MGI Symbol;Acc:MGI:104807]	-
ENSMUSG00000075254	28089.17659	31821.20205	-0.179506784	4.60E-10	3.91E-08	Heg1	16	33684370	33771576	+	12728	protein_coding	heart development protein with EGF-like domains 1 [Source:MGI Symbol;Acc:MGI:1924696]	-
ENSMUSG00000015932	9474.742832	8061.593407	0.232495243	4.87E-10	4.11E-08	Dstn	2	143915320	143943324	+	1911	protein_coding	destrin [Source:MGI Symbol;Acc:MGI:1929270]	-
ENSMUSG00000040033	2639.620054	3375.840171	-0.354998851	5.01E-10	4.20E-08	Stat2	10	128270559	128292849	+	5926	protein_coding	signal transducer and activator of transcription 2 [Source:MGI Symbol;Acc:MGI:103039]	STAT
ENSMUSG00000039952	17411.29929	19600.23677	-0.170516543	5.76E-10	4.79E-08	Dag1	9	108204634	108263958	-	6357	protein_coding	dystroglycan 1 [Source:MGI Symbol;Acc:MGI:101864]	-
ENSMUSG00000014496	3198.968462	2487.654176	0.363172499	5.99E-10	4.94E-08	Ankrd28	14	31698768	31830651	-	12233	protein_coding	ankyrin repeat domain 28 [Source:MGI Symbol;Acc:MGI:2145661]	-
ENSMUSG00000034275	2230.043554	2907.502652	-0.38295862	7.04E-10	5.76E-08	Igsf9b	9	27299204	27357546	+	16686	protein_coding	immunoglobulin superfamily, member 9B [Source:MGI Symbol;Acc:MGI:2685354]	-
ENSMUSG00000024998	5493.42811	6559.230332	-0.256165999	7.41E-10	6.02E-08	Plce1	19	38481109	38785030	+	15998	protein_coding	phospholipase C, epsilon 1 [Source:MGI Symbol;Acc:MGI:1921305]	-
ENSMUSG00000027656	10356.81442	11985.44869	-0.210563964	9.67E-10	7.79E-08	Wisp2	2	163820861	163833146	+	1924	protein_coding	WNT1 inducible signaling pathway protein 2 [Source:MGI Symbol;Acc:MGI:1328326]	-
ENSMUSG00000022246	1488.430446	1027.65652	0.536052362	9.80E-10	7.84E-08	Rai14	15	10568969	10714624	-	8462	protein_coding	retinoic acid induced 14 [Source:MGI Symbol;Acc:MGI:1922896]	-
ENSMUSG00000068220	5449.907238	4499.477583	0.277157476	1.38E-09	1.10E-07	Lgals1	15	78926725	78930465	+	903	protein_coding	lectin, galactose binding, soluble 1 [Source:MGI Symbol;Acc:MGI:96777]	-
ENSMUSG00000067586	19907.02931	22195.59728	-0.157245301	2.36E-09	1.86E-07	S1pr3	13	51408639	51422797	+	4463	protein_coding	sphingosine-1-phosphate receptor 3 [Source:MGI Symbol;Acc:MGI:1339365]	-
ENSMUSG00000005360	47308.12924	51858.71519	-0.132648124	2.73E-09	2.14E-07	Slc1a3	15	8634124	8710764	-	8537	protein_coding	solute carrier family 1 (glial high affinity glutamate transporter), member 3 [Source:MGI Symbol;Acc:MGI:99917]	-
ENSMUSG00000002332	26207.32648	23662.97029	0.147467988	2.84E-09	2.21E-07	Dhrs1	14	55739020	55745690	-	2760	protein_coding	dehydrogenase/reductase (SDR family) member 1 [Source:MGI Symbol;Acc:MGI:1196314]	-
ENSMUSG00000031604	2787.930228	2108.8842	0.400968214	2.97E-09	2.29E-07	Msmo1	8	64718139	64733792	-	6144	protein_coding	methylsterol monoxygenase 1 [Source:MGI Symbol;Acc:MGI:1913484]	-
ENSMUSG00000036902	3959.246165	3135.818813	0.337058129	3.35E-09	2.56E-07	Neto2	8	85636588	85700924	-	6129	protein_coding	neuropilin (NRP) and tolloid (TLL)-like 2 [Source:MGI Symbol;Acc:MGI:1921763]	-
ENSMUSG00000032366	16480.49133	14472.80142	0.188097146	3.49E-09	2.65E-07	Tpm1	9	67022590	67049406	-	6485	protein_coding	tropomyosin 1, alpha [Source:MGI Symbol;Acc:MGI:98809]	-
ENSMUSG00000005087	9967.329604	8449.449322	0.239525027	3.80E-09	2.86E-07	Cd44	2	102811141	102901665	-	6776	protein_coding	CD44 antigen [Source:MGI Symbol;Acc:MGI:88338]	-
ENSMUSG00000001473	2238.847768	1691.812376	0.403817001	4.59E-09	3.44E-07	Tubb6	18	67390717	67402748	+	1757	protein_coding	tubulin, beta 6 class V [Source:MGI Symbol;Acc:MGI:1915201]	-
ENSMUSG00000036181	12095.90108	10539.73217	0.198100478	4.71E-09	3.50E-07	Hist1h1c	13	23738808	23740367	+	1560	protein_coding	histone cluster 1, H1c [Source:MGI Symbol;Acc:MGI:1931526]	-
ENSMUSG00000067212	2917.537781	3637.40544	-0.318488924	5.10E-09	3.76E-07	H2-T23	17	36029773	36032855	-	2889	protein_coding	histocompatibility 2, T region locus 23 [Source:MGI Symbol;Acc:MGI:95957]	-
ENSMUSG00000079017	1125.204783	1591.052424	-0.499628652	6.97E-09	5.11E-07	Ifi27l2a	12	103442167	103443680	-	463	protein_coding	interferon, alpha-inducible protein 27 like 2A [Source:MGI Symbol;Acc:MGI:1924183]	-
ENSMUSG00000032216	33171.99119	29916.40667	0.148821532	8.28E-09	6.03E-07	Nedd4	9	72662346	72749852	+	10973	protein_coding	neural precursor cell expressed, developmentally down-regulated 4 [Source:MGI Symbol;Acc:MGI:97297]	-
ENSMUSG00000033597	517.7072353	829.0679496	-0.678287921	8.88E-09	6.41E-07	Caskin1	17	24488783	24508905	+	6172	protein_coding	CASK interacting protein 1 [Source:MGI Symbol;Acc:MGI:2442952]	-
ENSMUSG00000030088	8712.539805	10030.14914	-0.20375967	8.92E-09	6.41E-07	Aldh1l1	6	90486427	90600203	+	4516	protein_coding	aldehyde dehydrogenase 1 family, member L1 [Source:MGI Symbol;Acc:MGI:1340024]	-
ENSMUSG00000037625	327.8829105	587.0409751	-0.835563774	9.18E-09	6.52E-07	Cldn11	3	31149920	31164324	+	1870	protein_coding	claudin 11 [Source:MGI Symbol;Acc:MGI:106925]	-
ENSMUSG00000102918	4344.039058	5258.153976	-0.276634983	9.20E-09	6.52E-07	Pcdhgc3	18	37806364	37841873	+	5499	protein_coding	protocadherin gamma subfamily C, 3 [Source:MGI Symbol;Acc:MGI:1935201]	-
ENSMUSG00000035095	1666.997149	1204.620573	0.468324917	9.43E-09	6.64E-07	Fam167a	14	63436394	63465498	+	4274	protein_coding	family with sequence similarity 167, member A [Source:MGI Symbol;Acc:MGI:3606565]	-
ENSMUSG00000027712	18516.51266	16522.30933	0.163940004	1.03E-08	7.19E-07	Anxa5	3	36448923	36475894	-	1777	protein_coding	annexin A5 [Source:MGI Symbol;Acc:MGI:106008]	-
ENSMUSG00000031502	9390.173652	8080.932706	0.21574223	1.04E-08	7.19E-07	Col4a1	8	11198423	11312826	-	7464	protein_coding	collagen, type IV, alpha 1 [Source:MGI Symbol;Acc:MGI:88454]	-
ENSMUSG00000042453	639.3239656	973.9466099	-0.608306502	1.04E-08	7.20E-07	Reln	5	21884454	22344702	-	23738	protein_coding	reelin [Source:MGI Symbol;Acc:MGI:103022]	-
ENSMUSG00000020099	1063.068322	710.2070998	0.582373295	1.08E-08	7.42E-07	Unc5b	10	60762593	60831581	-	6258	protein_coding	unc-5 netrin receptor B [Source:MGI Symbol;Acc:MGI:894703]	-
ENSMUSG00000035929	5370.625938	6382.666982	-0.249674299	1.21E-08	8.26E-07	H2-Q4	17	35379617	35385290	+	2596	protein_coding	histocompatibility 2, Q region locus 4 [Source:MGI Symbol;Acc:MGI:95933]	-
ENSMUSG00000052512	4769.699724	3924.877542	0.282095933	1.28E-08	8.68E-07	Nav2	7	48908716	49610090	+	32228	protein_coding	neuron navigator 2 [Source:MGI Symbol;Acc:MGI:2183691]	-
ENSMUSG00000001833	7133.934601	6098.758497	0.226231097	1.31E-08	8.79E-07	7-Sep	9	25252439	25308571	+	11631	protein_coding	septin 7 [Source:MGI Symbol;Acc:MGI:1335094]	-
ENSMUSG00000029561	9792.0911	11246.32813	-0.199295752	1.34E-08	8.95E-07	Oasl2	5	114896936	114912234	+	6374	protein_coding	2'-5' oligoadenylate synthetase-like 2 [Source:MGI Symbol;Acc:MGI:1344390]	-
ENSMUSG00000030103	1588.464458	2116.148581	-0.411803627	1.50E-08	9.94E-07	Bhlhe40	6	108660629	108666925	+	4705	protein_coding	basic helix-loop-helix family, member e40 [Source:MGI Symbol;Acc:MGI:1097714]	bHLH
ENSMUSG00000008734	9920.220305	11294.67101	-0.187558029	1.63E-08	1.07E-06	Gprc5b	7	118972047	118995211	-	4630	protein_coding	G protein-coupled receptor, family C, group 5, member B [Source:MGI Symbol;Acc:MGI:1927596]	-
ENSMUSG00000024411	43961.54457	40133.87407	0.131387244	1.73E-08	1.13E-06	Aqp4	18	15389394	15403684	-	5082	protein_coding	aquaporin 4 [Source:MGI Symbol;Acc:MGI:107387]	-
ENSMUSG00000068740	6182.035398	7258.795098	-0.232177569	1.74E-08	1.14E-06	Celsr2	3	108390851	108415552	-	11513	protein_coding	cadherin, EGF LAG seven-pass G-type receptor 2 [Source:MGI Symbol;Acc:MGI:1858235]	-
ENSMUSG00000036606	17172.5606	19120.89732	-0.155340158	1.78E-08	1.15E-06	Plxnb2	15	89155549	89180788	-	7720	protein_coding	plexin B2 [Source:MGI Symbol;Acc:MGI:2154239]	-
ENSMUSG00000038156	3537.383761	4322.700797	-0.290399724	1.81E-08	1.16E-06	Spon1	7	113765998	114043370	+	10382	protein_coding	spondin 1, (f-spondin) extracellular matrix protein [Source:MGI Symbol;Acc:MGI:2385287]	-
ENSMUSG00000035673	4689.480264	5596.095179	-0.255430085	1.96E-08	1.25E-06	Sbno2	10	80056992	80105571	-	10715	protein_coding	strawberry notch 2 [Source:MGI Symbol;Acc:MGI:2448490]	-
ENSMUSG00000040785	6009.868507	5082.357344	0.24177371	2.00E-08	1.27E-06	Ttc3	16	94370618	94469343	+	16220	protein_coding	tetratricopeptide repeat domain 3 [Source:MGI Symbol;Acc:MGI:1276539]	-
ENSMUSG00000003534	23301.949	25716.70558	-0.142573187	2.05E-08	1.29E-06	Ddr1	17	35681567	35704621	-	4774	protein_coding	discoidin domain receptor family, member 1 [Source:MGI Symbol;Acc:MGI:99216]	-
ENSMUSG00000016024	10721.3227	12310.92169	-0.200589392	2.23E-08	1.40E-06	Lbp	2	158306493	158332852	+	4831	protein_coding	lipopolysaccharide binding protein [Source:MGI Symbol;Acc:MGI:1098776]	-
ENSMUSG00000039533	2691.938379	3358.668198	-0.318701451	2.41E-08	1.51E-06	Mmd2	5	142562358	142608800	-	5193	protein_coding	monocyte to macrophage differentiation-associated 2 [Source:MGI Symbol;Acc:MGI:1922354]	-
ENSMUSG00000025153	6690.841534	7886.572014	-0.238195549	2.46E-08	1.53E-06	Fasn	11	120805846	120824547	-	10947	protein_coding	fatty acid synthase [Source:MGI Symbol;Acc:MGI:95485]	-
ENSMUSG00000049532	3860.128063	4647.790738	-0.267974489	2.66E-08	1.64E-06	Sall2	14	52311172	52328762	-	5433	protein_coding	spalt like transcription factor 2 [Source:MGI Symbol;Acc:MGI:1354373]	zf-C2H2
ENSMUSG00000038400	1535.0342	1103.64879	0.475347497	2.90E-08	1.78E-06	Pmepa1	2	173224458	173276533	-	4913	protein_coding	prostate transmembrane protein, androgen induced 1 [Source:MGI Symbol;Acc:MGI:1929600]	-
ENSMUSG00000039103	793.9012959	488.5811789	0.704234423	3.11E-08	1.89E-06	Nexn	3	152236982	152266350	-	3826	protein_coding	nexilin [Source:MGI Symbol;Acc:MGI:1916060]	-
ENSMUSG00000037621	2631.247038	2055.359456	0.356014545	3.29E-08	2.00E-06	Atoh8	6	72206177	72235577	-	2507	protein_coding	atonal bHLH transcription factor 8 [Source:MGI Symbol;Acc:MGI:1918343]	bHLH
ENSMUSG00000014599	19245.28361	21285.44211	-0.145420988	3.45E-08	2.08E-06	Csf1	3	107741048	107760469	-	5281	protein_coding	colony stimulating factor 1 (macrophage) [Source:MGI Symbol;Acc:MGI:1339753]	-
ENSMUSG00000021996	6447.425284	5485.002368	0.233692758	3.50E-08	2.10E-06	Esd	14	74732297	74750765	+	3366	protein_coding	esterase D/formylglutathione hydrolase [Source:MGI Symbol;Acc:MGI:95421]	-
ENSMUSG00000033295	11386.18902	12862.32538	-0.176383095	3.59E-08	2.14E-06	Ptprf	4	118208213	118291405	-	9148	protein_coding	protein tyrosine phosphatase, receptor type, F [Source:MGI Symbol;Acc:MGI:102695]	-
ENSMUSG00000013275	4777.846579	5676.760344	-0.247998198	3.60E-08	2.14E-06	Slc41a1	1	131827493	131848865	+	4912	protein_coding	solute carrier family 41, member 1 [Source:MGI Symbol;Acc:MGI:2444823]	-
ENSMUSG00000031714	2738.214581	3395.568942	-0.311246869	3.63E-08	2.14E-06	Gab1	8	80764438	80880519	-	5082	protein_coding	growth factor receptor bound protein 2-associated protein 1 [Source:MGI Symbol;Acc:MGI:108088]	-
ENSMUSG00000039405	2616.014	2032.704662	0.364774551	3.80E-08	2.23E-06	Prss23	7	89507783	89527187	-	3767	protein_coding	protease, serine 23 [Source:MGI Symbol;Acc:MGI:1923703]	-
ENSMUSG00000028691	10437.81826	9069.690278	0.202741999	3.91E-08	2.28E-06	Prdx1	4	116685544	116700822	+	3043	protein_coding	peroxiredoxin 1 [Source:MGI Symbol;Acc:MGI:99523]	-
ENSMUSG00000058756	4353.369102	5184.115596	-0.251522319	4.57E-08	2.65E-06	Thra	11	98740638	98769006	+	4614	protein_coding	thyroid hormone receptor alpha [Source:MGI Symbol;Acc:MGI:98742]	THR-like
ENSMUSG00000025278	18134.9967	16162.3824	0.165474774	5.10E-08	2.94E-06	Flnb	14	7817957	7951588	+	9198	protein_coding	filamin, beta [Source:MGI Symbol;Acc:MGI:2446089]	-
ENSMUSG00000029484	8781.628665	7648.439487	0.19922143	5.24E-08	3.00E-06	Anxa3	5	96793339	96845966	+	3643	protein_coding	annexin A3 [Source:MGI Symbol;Acc:MGI:1201378]	-
ENSMUSG00000035621	2722.069014	3438.523437	-0.335870798	5.67E-08	3.24E-06	Midn	10	80148272	80158368	+	4307	protein_coding	midnolin [Source:MGI Symbol;Acc:MGI:1890222]	-
ENSMUSG00000027397	2021.01641	1541.578414	0.390703547	5.81E-08	3.30E-06	Slc20a1	2	129198764	129211616	+	5580	protein_coding	solute carrier family 20, member 1 [Source:MGI Symbol;Acc:MGI:108392]	-
ENSMUSG00000027763	2441.848277	1897.673846	0.365182775	6.09E-08	3.42E-06	Mbnl1	3	60472830	60629750	+	18717	protein_coding	muscleblind like splicing factor 1 [Source:MGI Symbol;Acc:MGI:1928482]	-
ENSMUSG00000028532	3387.48145	4109.915901	-0.279736531	6.10E-08	3.42E-06	Cachd1	4	100776675	101029220	+	6020	protein_coding	cache domain containing 1 [Source:MGI Symbol;Acc:MGI:2444177]	-
ENSMUSG00000005089	9895.19138	11240.34807	-0.183441494	6.25E-08	3.49E-06	Slc1a2	2	102658659	102790784	+	13133	protein_coding	solute carrier family 1 (glial high affinity glutamate transporter), member 2 [Source:MGI Symbol;Acc:MGI:101931]	-
ENSMUSG00000074170	3521.136802	2816.226631	0.321709596	6.62E-08	3.68E-06	Plekhf1	7	38216972	38228016	-	5263	protein_coding	pleckstrin homology domain containing, family F (with FYVE domain) member 1 [Source:MGI Symbol;Acc:MGI:1919537]	-
ENSMUSG00000037266	9326.103979	10584.11123	-0.182662248	7.18E-08	3.97E-06	Rsrp1	4	134923592	134927671	+	3349	protein_coding	arginine/serine rich protein 1 [Source:MGI Symbol;Acc:MGI:106498]	-
ENSMUSG00000017754	5407.813745	6324.524278	-0.226280835	7.26E-08	3.99E-06	Pltp	2	164839518	164857711	-	2562	protein_coding	phospholipid transfer protein [Source:MGI Symbol;Acc:MGI:103151]	-
ENSMUSG00000033715	7099.973313	6041.798152	0.233546667	7.54E-08	4.12E-06	Akr1c14	13	4049011	4090688	+	3239	protein_coding	aldo-keto reductase family 1, member C14 [Source:MGI Symbol;Acc:MGI:2145458]	-
ENSMUSG00000055022	1160.448397	1583.2913	-0.450146303	8.81E-08	4.79E-06	Cntn1	15	92051165	92341967	+	9433	protein_coding	contactin 1 [Source:MGI Symbol;Acc:MGI:105980]	-
ENSMUSG00000020427	13393.8442	11840.78447	0.17740053	9.06E-08	4.90E-06	Igfbp3	11	7206086	7213923	-	3130	protein_coding	insulin-like growth factor binding protein 3 [Source:MGI Symbol;Acc:MGI:96438]	-
ENSMUSG00000025498	2425.813117	3020.206794	-0.316883059	9.20E-08	4.95E-06	Irf7	7	141262706	141266481	-	3776	protein_coding	interferon regulatory factor 7 [Source:MGI Symbol;Acc:MGI:1859212]	IRF
ENSMUSG00000029661	4508.918109	3745.698143	0.266594518	9.75E-08	5.23E-06	Col1a2	6	4504814	4541544	+	12426	protein_coding	collagen, type I, alpha 2 [Source:MGI Symbol;Acc:MGI:88468]	-
ENSMUSG00000031010	5981.502657	5085.415698	0.235005252	9.93E-08	5.30E-06	Usp9x	X	13071498	13173328	+	15051	protein_coding	ubiquitin specific peptidase 9, X chromosome [Source:MGI Symbol;Acc:MGI:894681]	-
ENSMUSG00000028763	12787.07978	11381.4582	0.167817684	1.04E-07	5.53E-06	Hspg2	4	137468769	137570630	+	14307	protein_coding	perlecan (heparan sulfate proteoglycan 2) [Source:MGI Symbol;Acc:MGI:96257]	-
ENSMUSG00000053080	1088.898242	1489.246152	-0.450466474	1.07E-07	5.64E-06	2700081O15Rik	19	7417625	7425904	+	7032	protein_coding	RIKEN cDNA 2700081O15 gene [Source:MGI Symbol;Acc:MGI:1919667]	zf-BED
ENSMUSG00000028464	1896.693355	1440.272094	0.397540979	1.08E-07	5.69E-06	Tpm2	4	43514711	43523765	-	2909	protein_coding	tropomyosin 2, beta [Source:MGI Symbol;Acc:MGI:98810]	-
ENSMUSG00000021838	4459.179086	3680.643243	0.276240334	1.09E-07	5.69E-06	Samd4	14	46882854	47105815	+	8658	protein_coding	sterile alpha motif domain containing 4 [Source:MGI Symbol;Acc:MGI:1921730]	-
ENSMUSG00000002968	4239.772205	5055.620835	-0.253463523	1.16E-07	6.05E-06	Med25	7	44876765	44892712	-	7629	protein_coding	mediator complex subunit 25 [Source:MGI Symbol;Acc:MGI:1922863]	-
ENSMUSG00000063229	8592.280037	7490.568214	0.198584077	1.23E-07	6.34E-06	Ldha	7	46841475	46855627	+	3310	protein_coding	lactate dehydrogenase A [Source:MGI Symbol;Acc:MGI:96759]	-
ENSMUSG00000026556	1935.297271	2493.191434	-0.363216561	1.24E-07	6.36E-06	Vangl2	1	172000960	172028444	-	6990	protein_coding	VANGL planar cell polarity 2 [Source:MGI Symbol;Acc:MGI:2135272]	-
ENSMUSG00000031799	7266.016683	6233.34911	0.221775549	1.24E-07	6.36E-06	Tpm4	8	72134975	72153142	+	2203	protein_coding	tropomyosin 4 [Source:MGI Symbol;Acc:MGI:2449202]	-
ENSMUSG00000040415	3007.754785	3664.024554	-0.284626898	1.28E-07	6.51E-06	Dtx3	10	127190378	127195728	-	2572	protein_coding	deltex 3, E3 ubiquitin ligase [Source:MGI Symbol;Acc:MGI:2135752]	-
ENSMUSG00000042115	1827.674624	1384.020323	0.401690698	1.30E-07	6.59E-06	Klhdc8a	1	132298626	132307357	+	4269	protein_coding	kelch domain containing 8A [Source:MGI Symbol;Acc:MGI:2442630]	-
ENSMUSG00000030246	23842.14359	21718.1242	0.134433788	1.48E-07	7.46E-06	Ldhb	6	142490249	142507957	-	1570	protein_coding	lactate dehydrogenase B [Source:MGI Symbol;Acc:MGI:96763]	-
ENSMUSG00000042507	2056.360289	2599.80664	-0.338217008	1.50E-07	7.52E-06	Elmsan1	12	84149176	84218881	-	7611	protein_coding	ELM2 and Myb/SANT-like domain containing 1 [Source:MGI Symbol;Acc:MGI:2685106]	-
ENSMUSG00000024330	264.1041798	469.2168191	-0.832465465	1.69E-07	8.47E-06	Col11a2	17	34039437	34066685	+	6831	protein_coding	collagen, type XI, alpha 2 [Source:MGI Symbol;Acc:MGI:88447]	-
ENSMUSG00000041607	621.6152717	945.969598	-0.607703751	1.71E-07	8.52E-06	Mbp	18	82475146	82585637	+	8403	protein_coding	myelin basic protein [Source:MGI Symbol;Acc:MGI:96925]	-
ENSMUSG00000025907	1785.728147	1348.555371	0.40518144	1.74E-07	8.63E-06	Rb1cc1	1	6206197	6276648	+	14690	protein_coding	RB1-inducible coiled-coil 1 [Source:MGI Symbol;Acc:MGI:1341850]	-
ENSMUSG00000022469	2766.922345	3425.453428	-0.30605842	1.85E-07	9.11E-06	Rapgef3	15	97744770	97767972	-	6336	protein_coding	Rap guanine nucleotide exchange factor (GEF) 3 [Source:MGI Symbol;Acc:MGI:2441741]	-
ENSMUSG00000031523	2071.918625	2609.015284	-0.332019788	1.86E-07	9.11E-06	Dlc1	8	36567751	36953143	-	14694	protein_coding	deleted in liver cancer 1 [Source:MGI Symbol;Acc:MGI:1354949]	-
ENSMUSG00000027500	1738.59631	1311.623149	0.4065101	1.91E-07	9.32E-06	Stmn2	3	8509360	8561606	+	5602	protein_coding	stathmin-like 2 [Source:MGI Symbol;Acc:MGI:98241]	-
ENSMUSG00000025666	20539.71011	18355.7398	0.162957098	2.12E-07	1.03E-05	Tmem47	X	81070698	81097872	+	4025	protein_coding	transmembrane protein 47 [Source:MGI Symbol;Acc:MGI:2177570]	-
ENSMUSG00000032231	9406.335834	8254.526827	0.187854085	2.13E-07	1.03E-05	Anxa2	9	69453620	69491795	+	3731	protein_coding	annexin A2 [Source:MGI Symbol;Acc:MGI:88246]	-
ENSMUSG00000042429	2734.819634	3380.31938	-0.304441313	2.15E-07	1.04E-05	Adora1	1	134199223	134235431	-	5785	protein_coding	adenosine A1 receptor [Source:MGI Symbol;Acc:MGI:99401]	-
ENSMUSG00000110631	4606.819505	5450.819024	-0.241712757	2.25E-07	1.08E-05	Gm42047	8	121833247	121841178	+	5647	lincRNA	predicted gene, 42047 [Source:MGI Symbol;Acc:MGI:5624932]	-
ENSMUSG00000001507	3820.587115	3145.078687	0.279744856	2.49E-07	1.19E-05	Itga3	11	95044474	95076801	-	5710	protein_coding	integrin alpha 3 [Source:MGI Symbol;Acc:MGI:96602]	-
ENSMUSG00000031503	4637.895061	3889.902916	0.252881035	2.50E-07	1.19E-05	Col4a2	8	11312805	11449287	+	6619	protein_coding	collagen, type IV, alpha 2 [Source:MGI Symbol;Acc:MGI:88455]	-
ENSMUSG00000027878	6238.329139	7215.338548	-0.210660671	2.55E-07	1.21E-05	Notch2	3	98013527	98150361	+	10782	protein_coding	notch 2 [Source:MGI Symbol;Acc:MGI:97364]	-
ENSMUSG00000006005	3784.17242	3106.806712	0.286022652	2.86E-07	1.35E-05	Tpr	1	150392838	150449935	+	10496	protein_coding	translocated promoter region, nuclear basket protein [Source:MGI Symbol;Acc:MGI:1922066]	-
ENSMUSG00000037234	3746.047581	3090.797348	0.278148908	3.00E-07	1.41E-05	Hook3	8	26021421	26119224	-	28486	protein_coding	hook microtubule tethering protein 3 [Source:MGI Symbol;Acc:MGI:2443554]	-
ENSMUSG00000024393	10851.64985	12179.93419	-0.166433983	3.02E-07	1.41E-05	Prrc2a	17	35149076	35164897	-	7631	protein_coding	proline-rich coiled-coil 2A [Source:MGI Symbol;Acc:MGI:1915467]	-
ENSMUSG00000044340	3504.288251	4272.130843	-0.286546729	3.32E-07	1.54E-05	Phlpp1	1	106171752	106394250	+	6752	protein_coding	PH domain and leucine rich repeat protein phosphatase 1 [Source:MGI Symbol;Acc:MGI:2138327]	-
ENSMUSG00000049521	4286.24781	5059.876485	-0.238833834	3.51E-07	1.62E-05	Cdc42ep1	15	78842624	78850897	+	2560	protein_coding	CDC42 effector protein (Rho GTPase binding) 1 [Source:MGI Symbol;Acc:MGI:1929763]	-
ENSMUSG00000039852	3359.241495	4067.629981	-0.274947209	3.54E-07	1.63E-05	Rere	4	150281646	150621966	+	8528	protein_coding	arginine glutamic acid dipeptide (RE) repeats [Source:MGI Symbol;Acc:MGI:2683486]	zf-GATA
ENSMUSG00000074415	5035.316898	4220.309764	0.256172461	3.70E-07	1.70E-05	3110039I08Rik	9	41327077	41716994	+	23898	processed_transcript	RIKEN cDNA 3110039I08 gene [Source:MGI Symbol;Acc:MGI:1920394]	-
ENSMUSG00000041577	8891.634592	10037.23798	-0.175121359	4.13E-07	1.89E-05	Prelp	1	133910304	133921414	-	3615	protein_coding	proline arginine-rich end leucine-rich repeat [Source:MGI Symbol;Acc:MGI:2151110]	-
ENSMUSG00000029816	2302.931802	2849.571779	-0.307593078	4.25E-07	1.94E-05	Gpnmb	6	49036546	49070929	+	6514	protein_coding	glycoprotein (transmembrane) nmb [Source:MGI Symbol;Acc:MGI:1934765]	-
ENSMUSG00000022533	3312.48847	2689.210372	0.300693341	4.34E-07	1.97E-05	Atp13a3	16	30312423	30405975	-	9938	protein_coding	ATPase type 13A3 [Source:MGI Symbol;Acc:MGI:2685387]	-
ENSMUSG00000051790	3641.609208	4361.535682	-0.258964257	4.50E-07	2.03E-05	Nlgn2	11	69823122	69837784	-	5785	protein_coding	neuroligin 2 [Source:MGI Symbol;Acc:MGI:2681835]	-
ENSMUSG00000059796	7766.126759	6775.790677	0.196646486	4.64E-07	2.08E-05	Eif4a1	11	69666936	69672423	-	4334	protein_coding	eukaryotic translation initiation factor 4A1 [Source:MGI Symbol;Acc:MGI:95303]	-
ENSMUSG00000027447	36131.42644	33215.19823	0.121408905	5.08E-07	2.27E-05	Cst3	2	148871722	148875692	-	1266	protein_coding	cystatin C [Source:MGI Symbol;Acc:MGI:102519]	-
ENSMUSG00000021270	20736.52373	18692.86145	0.150391446	5.10E-07	2.27E-05	Hsp90aa1	12	110690605	110702728	-	3931	protein_coding	heat shock protein 90, alpha (cytosolic), class A member 1 [Source:MGI Symbol;Acc:MGI:96250]	-
ENSMUSG00000048612	4085.905747	3410.359656	0.260109141	5.45E-07	2.42E-05	Myof	19	37899036	38043577	-	12603	protein_coding	myoferlin [Source:MGI Symbol;Acc:MGI:1919192]	-
ENSMUSG00000048148	5610.084513	6503.372847	-0.213652068	5.58E-07	2.46E-05	Nwd1	8	72646711	72717876	+	12067	protein_coding	NACHT and WD repeat domain containing 1 [Source:MGI Symbol;Acc:MGI:2442268]	-
ENSMUSG00000035133	5855.201892	4981.577642	0.234299086	5.75E-07	2.53E-05	Arhgap5	12	52503972	52571975	+	10887	protein_coding	Rho GTPase activating protein 5 [Source:MGI Symbol;Acc:MGI:1332637]	-
ENSMUSG00000038633	3754.100933	3067.528416	0.289983511	5.77E-07	2.53E-05	Degs1	1	182275772	182282804	-	2591	protein_coding	delta(4)-desaturase, sphingolipid 1 [Source:MGI Symbol;Acc:MGI:1097711]	-
ENSMUSG00000052565	378.9400314	204.2933459	0.888829718	6.03E-07	2.63E-05	Hist1h1d	13	23553262	23560686	+	7425	protein_coding	histone cluster 1, H1d [Source:MGI Symbol;Acc:MGI:107502]	-
ENSMUSG00000036438	6060.112237	5196.864401	0.222277197	6.45E-07	2.80E-05	Calm2	17	87433412	87446935	-	1467	protein_coding	calmodulin 2 [Source:MGI Symbol;Acc:MGI:103250]	-
ENSMUSG00000032006	1016.56596	713.2440997	0.51260233	6.70E-07	2.90E-05	Pdgfd	9	6168584	6378850	+	3154	protein_coding	platelet-derived growth factor, D polypeptide [Source:MGI Symbol;Acc:MGI:1919035]	-
ENSMUSG00000046687	898.9035239	571.4867511	0.650943504	6.83E-07	2.94E-05	Gm5424	10	62071123	62072362	+	1240	processed_pseudogene	predicted gene 5424 [Source:MGI Symbol;Acc:MGI:3643173]	-
ENSMUSG00000021087	12387.57433	13799.62098	-0.155878299	6.87E-07	2.95E-05	Rtn1	12	72211752	72409054	-	4980	protein_coding	reticulon 1 [Source:MGI Symbol;Acc:MGI:1933947]	-
ENSMUSG00000042622	1385.411563	1012.595831	0.453292805	7.14E-07	3.05E-05	Maff	15	79346621	79359076	+	2594	protein_coding	v-maf musculoaponeurotic fibrosarcoma oncogene family, protein F (avian) [Source:MGI Symbol;Acc:MGI:96910]	TF_bZIP
ENSMUSG00000022514	1954.554731	1514.378245	0.367299618	7.87E-07	3.35E-05	Il1rap	16	26581704	26730117	+	11360	protein_coding	interleukin 1 receptor accessory protein [Source:MGI Symbol;Acc:MGI:104975]	-
ENSMUSG00000070327	12863.03767	14510.43519	-0.174569106	7.91E-07	3.35E-05	Rnf213	11	119393100	119487418	+	16888	protein_coding	ring finger protein 213 [Source:MGI Symbol;Acc:MGI:1289196]	-
ENSMUSG00000018398	4886.536662	5697.456434	-0.22173176	8.31E-07	3.51E-05	8-Sep	11	53519257	53549565	+	6087	protein_coding	septin 8 [Source:MGI Symbol;Acc:MGI:894310]	-
ENSMUSG00000021877	5566.79769	4779.379038	0.219504294	8.70E-07	3.66E-05	Arf4	14	26638074	26665084	+	3603	protein_coding	ADP-ribosylation factor 4 [Source:MGI Symbol;Acc:MGI:99433]	-
ENSMUSG00000048644	2987.972623	3596.121526	-0.267745325	9.02E-07	3.78E-05	Ctxn1	8	4257660	4259274	-	1212	protein_coding	cortexin 1 [Source:MGI Symbol;Acc:MGI:88566]	-
ENSMUSG00000018476	1045.810822	1428.440485	-0.446385655	9.51E-07	3.97E-05	Kdm6b	11	69398508	69413675	-	6954	protein_coding	KDM1 lysine (K)-specific demethylase 6B [Source:MGI Symbol;Acc:MGI:2448492]	-
ENSMUSG00000063382	2123.986287	2637.28523	-0.312120765	9.57E-07	3.98E-05	Bcl9l	9	44482825	44511896	+	7998	protein_coding	B cell CLL/lymphoma 9-like [Source:MGI Symbol;Acc:MGI:1933114]	-
ENSMUSG00000003226	4152.230261	3442.827606	0.271425794	1.05E-06	4.33E-05	Ranbp2	10	58446920	58494356	+	11728	protein_coding	RAN binding protein 2 [Source:MGI Symbol;Acc:MGI:894323]	-
ENSMUSG00000043716	10275.05183	9123.774225	0.170836038	1.06E-06	4.39E-05	Rpl7	1	16101295	16104662	-	2687	protein_coding	ribosomal protein L7 [Source:MGI Symbol;Acc:MGI:98073]	-
ENSMUSG00000025743	4673.332444	5459.467968	-0.22336836	1.23E-06	5.04E-05	Sdc3	4	130792537	130826319	+	5989	protein_coding	syndecan 3 [Source:MGI Symbol;Acc:MGI:1349163]	-
ENSMUSG00000040857	1527.49457	1954.563212	-0.355197543	1.23E-06	5.04E-05	Erf	7	25242561	25250761	-	3607	protein_coding	Ets2 repressor factor [Source:MGI Symbol;Acc:MGI:109637]	ETS
ENSMUSG00000004558	8389.657213	9543.76145	-0.185394189	1.28E-06	5.21E-05	Ndrg2	14	51905271	51914158	-	3397	protein_coding	N-myc downstream regulated gene 2 [Source:MGI Symbol;Acc:MGI:1352498]	-
ENSMUSG00000068748	8123.813879	9161.992869	-0.173791392	1.30E-06	5.28E-05	Ptprz1	6	22875502	23052916	+	14245	protein_coding	protein tyrosine phosphatase, receptor type Z, polypeptide 1 [Source:MGI Symbol;Acc:MGI:97816]	-
ENSMUSG00000029581	7213.503462	6278.275642	0.200504765	1.31E-06	5.29E-05	Fscn1	5	142960343	142973185	+	3012	protein_coding	fascin actin-bundling protein 1 [Source:MGI Symbol;Acc:MGI:1352745]	-
ENSMUSG00000030310	1680.966729	2143.37702	-0.353035008	1.32E-06	5.31E-05	Slc6a1	6	114282635	114317532	+	8486	protein_coding	solute carrier family 6 (neurotransmitter transporter, GABA), member 1 [Source:MGI Symbol;Acc:MGI:95627]	-
ENSMUSG00000076441	3031.32732	2409.686661	0.332171912	1.37E-06	5.51E-05	Ass1	2	31470207	31520672	+	2414	protein_coding	argininosuccinate synthetase 1 [Source:MGI Symbol;Acc:MGI:88090]	-
ENSMUSG00000020326	13894.22381	12509.80851	0.15100854	1.41E-06	5.63E-05	Ccng1	11	40748552	40755311	-	3512	protein_coding	cyclin G1 [Source:MGI Symbol;Acc:MGI:102890]	-
ENSMUSG00000051855	1454.704334	1083.247737	0.427033195	1.43E-06	5.71E-05	Mest	6	30723547	30748465	+	3945	protein_coding	mesoderm specific transcript [Source:MGI Symbol;Acc:MGI:96968]	-
ENSMUSG00000020176	804.5060662	546.3813241	0.557337501	1.46E-06	5.78E-05	Grb10	11	11930508	12038683	-	9089	protein_coding	growth factor receptor bound protein 10 [Source:MGI Symbol;Acc:MGI:103232]	-
ENSMUSG00000004535	4819.867691	4070.36763	0.244138416	1.48E-06	5.84E-05	Tax1bp1	6	52713729	52766780	+	9991	protein_coding	Tax1 (human T cell leukemia virus type I) binding protein 1 [Source:MGI Symbol;Acc:MGI:1289308]	-
ENSMUSG00000018042	15439.17612	13865.54184	0.155915059	1.51E-06	5.96E-05	Cyb5r3	15	83153494	83172592	-	4298	protein_coding	cytochrome b5 reductase 3 [Source:MGI Symbol;Acc:MGI:94893]	-
ENSMUSG00000030111	36882.34764	33427.6991	0.141467697	1.61E-06	6.33E-05	A2m	6	121635376	121679227	+	7021	protein_coding	alpha-2-macroglobulin [Source:MGI Symbol;Acc:MGI:2449119]	-
ENSMUSG00000000278	6178.049001	7169.714174	-0.21629048	1.63E-06	6.38E-05	Scpep1	11	88924020	88955465	-	2097	protein_coding	serine carboxypeptidase 1 [Source:MGI Symbol;Acc:MGI:1921867]	-
ENSMUSG00000061436	2328.181253	2846.293074	-0.290443226	1.66E-06	6.48E-05	Hipk2	6	38694390	38876165	-	8836	protein_coding	homeodomain interacting protein kinase 2 [Source:MGI Symbol;Acc:MGI:1314872]	-
ENSMUSG00000056749	260.6624809	444.7057801	-0.769003899	1.69E-06	6.56E-05	Nfil3	13	52967209	52981073	-	2026	protein_coding	nuclear factor, interleukin 3, regulated [Source:MGI Symbol;Acc:MGI:109495]	TF_bZIP
ENSMUSG00000026482	4537.193548	5297.495229	-0.222398385	1.76E-06	6.82E-05	Rgl1	1	152516760	152766351	-	6907	protein_coding	ral guanine nucleotide dissociation stimulator,-like 1 [Source:MGI Symbol;Acc:MGI:107484]	-
ENSMUSG00000040761	4524.60234	5273.177875	-0.221397928	1.88E-06	7.23E-05	Spen	4	141467890	141538597	-	14089	protein_coding	spen family transcription repressor [Source:MGI Symbol;Acc:MGI:1891706]	-
ENSMUSG00000046768	1548.746355	1181.485578	0.390507383	1.91E-06	7.33E-05	Rhoj	12	75308322	75401456	+	6484	protein_coding	ras homolog family member J [Source:MGI Symbol;Acc:MGI:1931551]	-
ENSMUSG00000026341	5383.212638	4609.432847	0.225095861	1.94E-06	7.43E-05	Actr3	1	125392905	125435727	-	4631	protein_coding	ARP3 actin-related protein 3 [Source:MGI Symbol;Acc:MGI:1921367]	-
ENSMUSG00000025789	3248.401055	3917.495767	-0.26910716	1.97E-06	7.52E-05	St8sia2	7	73939119	74013690	-	5384	protein_coding	ST8 alpha-N-acetyl-neuraminide alpha-2,8-sialyltransferase 2 [Source:MGI Symbol;Acc:MGI:106020]	-
ENSMUSG00000021963	4654.306779	3964.959346	0.232129291	1.99E-06	7.57E-05	Sap18	14	57798180	57806638	+	5439	protein_coding	Sin3-associated polypeptide 18 [Source:MGI Symbol;Acc:MGI:1277978]	-
ENSMUSG00000034853	2098.9875	2636.88934	-0.327479612	2.01E-06	7.61E-05	Acot11	4	106744555	106804998	-	6056	protein_coding	acyl-CoA thioesterase 11 [Source:MGI Symbol;Acc:MGI:1913736]	-
ENSMUSG00000018334	1166.976359	1538.013192	-0.400296401	2.05E-06	7.71E-05	Ksr1	11	79013440	79146407	-	7103	protein_coding	kinase suppressor of ras 1 [Source:MGI Symbol;Acc:MGI:105051]	-
ENSMUSG00000031592	2810.382942	2238.001619	0.330991896	2.07E-06	7.79E-05	Pcm1	8	41239752	41332344	+	7458	protein_coding	pericentriolar material 1 [Source:MGI Symbol;Acc:MGI:1277958]	-
ENSMUSG00000018707	15204.50552	16807.59756	-0.145369348	2.16E-06	8.07E-05	Dync1h1	12	110601452	110666945	+	15658	protein_coding	dynein cytoplasmic 1 heavy chain 1 [Source:MGI Symbol;Acc:MGI:103147]	-
ENSMUSG00000022091	4027.433764	4713.103884	-0.226705758	2.17E-06	8.09E-05	Sorbs3	14	70180468	70211989	-	3630	protein_coding	sorbin and SH3 domain containing 3 [Source:MGI Symbol;Acc:MGI:700013]	-
ENSMUSG00000036676	1594.361818	1220.610188	0.385108047	2.33E-06	8.67E-05	Tmtc3	10	100443902	100487350	-	8939	protein_coding	transmembrane and tetratricopeptide repeat containing 3 [Source:MGI Symbol;Acc:MGI:3036255]	-
ENSMUSG00000033149	1274.624636	943.8700429	0.432721499	2.39E-06	8.84E-05	Phldb2	16	45746243	45953598	-	7577	protein_coding	pleckstrin homology like domain, family B, member 2 [Source:MGI Symbol;Acc:MGI:2444981]	-
ENSMUSG00000025810	1852.671157	1450.888261	0.353294939	2.40E-06	8.85E-05	Nrp1	8	128358604	128503363	+	9785	protein_coding	neuropilin 1 [Source:MGI Symbol;Acc:MGI:106206]	-
ENSMUSG00000020642	1908.863506	2371.608371	-0.313452005	2.42E-06	8.90E-05	Rnf144a	12	26300964	26415254	-	7340	protein_coding	ring finger protein 144A [Source:MGI Symbol;Acc:MGI:1344401]	-
ENSMUSG00000028517	16917.79323	18550.2216	-0.133122894	2.57E-06	9.44E-05	Plpp3	4	105157347	105232764	+	3159	protein_coding	phospholipid phosphatase 3 [Source:MGI Symbol;Acc:MGI:1915166]	-
ENSMUSG00000024347	2014.211028	2484.251161	-0.302713144	2.76E-06	0.00010089	Psd2	18	35964830	36014715	+	4785	protein_coding	pleckstrin and Sec7 domain containing 2 [Source:MGI Symbol;Acc:MGI:1921252]	-
ENSMUSG00000039252	3529.909752	4201.275128	-0.24965565	2.98E-06	0.000108559	Lgi2	5	52533517	52566462	-	6528	protein_coding	leucine-rich repeat LGI family, member 2 [Source:MGI Symbol;Acc:MGI:2180196]	-
ENSMUSG00000013089	4731.827802	4037.921034	0.229333165	3.02E-06	0.000109611	Etv5	16	22381309	22439719	-	4103	protein_coding	ets variant 5 [Source:MGI Symbol;Acc:MGI:1096867]	ETS
ENSMUSG00000025369	5328.72396	6134.99498	-0.202877714	3.04E-06	0.000110068	Smarcc2	10	128459248	128490482	+	5552	protein_coding	SWI/SNF related, matrix associated, actin dependent regulator of chromatin, subfamily c, member 2 [Source:MGI Symbol;Acc:MGI:1915344]	MYB
ENSMUSG00000056427	531.2188601	330.8640904	0.682068779	3.13E-06	0.000112707	Slit3	11	35121224	35708507	+	6067	protein_coding	slit guidance ligand 3 [Source:MGI Symbol;Acc:MGI:1315202]	-
ENSMUSG00000032399	12690.94204	11453.33678	0.147927789	3.14E-06	0.000112707	Rpl4	9	64173375	64178666	+	2007	protein_coding	ribosomal protein L4 [Source:MGI Symbol;Acc:MGI:1915141]	-
ENSMUSG00000028565	2316.9425	2863.693419	-0.303462951	3.27E-06	0.000117197	Nfia	4	97772734	98118874	+	10891	protein_coding	nuclear factor I/A [Source:MGI Symbol;Acc:MGI:108056]	CTF/NFI
ENSMUSG00000046027	2489.33555	3026.376835	-0.280481677	3.60E-06	0.000128528	Stard5	7	83631959	83653127	+	5460	protein_coding	StAR-related lipid transfer (START) domain containing 5 [Source:MGI Symbol;Acc:MGI:2156765]	-
ENSMUSG00000042712	4852.752529	4093.197464	0.247276181	3.70E-06	0.000131418	Tceal9	X	136245079	136247139	+	1037	protein_coding	transcription elongation factor A like 9 [Source:MGI Symbol;Acc:MGI:109567]	-
ENSMUSG00000031342	40009.28207	37222.05713	0.10411395	3.77E-06	0.00013351	Gpm6b	X	166238911	166388988	+	5600	protein_coding	glycoprotein m6b [Source:MGI Symbol;Acc:MGI:107672]	-
ENSMUSG00000029174	1346.550222	1010.368756	0.414706946	3.80E-06	0.000134054	Tbc1d1	5	64156305	64351486	+	7405	protein_coding	TBC1 domain family, member 1 [Source:MGI Symbol;Acc:MGI:1889508]	-
ENSMUSG00000025579	5687.427255	6563.567584	-0.207497805	3.86E-06	0.000135689	Gaa	11	119267887	119285454	+	4783	protein_coding	glucosidase, alpha, acid [Source:MGI Symbol;Acc:MGI:95609]	-
ENSMUSG00000015143	11108.35578	9922.812024	0.163351721	3.87E-06	0.000135754	Actn1	12	80167547	80260371	-	5533	protein_coding	actinin, alpha 1 [Source:MGI Symbol;Acc:MGI:2137706]	-
ENSMUSG00000078234	1973.75755	2448.21478	-0.310980611	3.89E-06	0.000135863	Klhdc7a	4	139960220	139968026	-	7807	protein_coding	kelch domain containing 7A [Source:MGI Symbol;Acc:MGI:2444612]	-
ENSMUSG00000018411	685.4953946	958.5017592	-0.483424535	3.92E-06	0.000136661	Mapt	11	104231390	104332090	+	7531	protein_coding	microtubule-associated protein tau [Source:MGI Symbol;Acc:MGI:97180]	-
ENSMUSG00000000275	3314.616578	3917.47231	-0.241272994	3.95E-06	0.000137125	Trim25	11	88999376	89020293	+	5754	protein_coding	tripartite motif-containing 25 [Source:MGI Symbol;Acc:MGI:102749]	-
ENSMUSG00000032609	1499.18336	1903.474662	-0.343780824	4.10E-06	0.000141782	Klhdc8b	9	108447636	108461581	-	8419	protein_coding	kelch domain containing 8B [Source:MGI Symbol;Acc:MGI:1925517]	-
ENSMUSG00000005103	7863.26377	6908.829707	0.187638933	4.19E-06	0.0001444	Wdr1	5	38526813	38563221	-	8899	protein_coding	WD repeat domain 1 [Source:MGI Symbol;Acc:MGI:1337100]	-
ENSMUSG00000030739	2599.822808	3136.323578	-0.270319709	4.35E-06	0.000149615	Myh14	7	44605803	44670843	-	7273	protein_coding	myosin, heavy polypeptide 14 [Source:MGI Symbol;Acc:MGI:1919210]	-
ENSMUSG00000001211	9534.985233	10656.13918	-0.161134201	4.38E-06	0.000150127	Agpat3	10	78269178	78352489	-	7790	protein_coding	1-acylglycerol-3-phosphate O-acyltransferase 3 [Source:MGI Symbol;Acc:MGI:1336186]	-
ENSMUSG00000070509	3365.513159	3998.804945	-0.24730707	4.41E-06	0.000150683	Rgma	7	73375509	73419899	+	5544	protein_coding	repulsive guidance molecule family member A [Source:MGI Symbol;Acc:MGI:2679262]	-
ENSMUSG00000063406	1365.976948	1005.379471	0.444217397	4.44E-06	0.000151297	Tmed5	5	108106366	108132620	-	7688	protein_coding	transmembrane p24 trafficking protein 5 [Source:MGI Symbol;Acc:MGI:1921586]	-
ENSMUSG00000020758	356.0169663	559.973138	-0.651220949	4.53E-06	0.000153656	Itgb4	11	115974709	116008412	+	7015	protein_coding	integrin beta 4 [Source:MGI Symbol;Acc:MGI:96613]	-
ENSMUSG00000030276	1453.161202	1861.937315	-0.35513635	4.71E-06	0.000159489	Ttll3	6	113389260	113414587	+	5041	protein_coding	tubulin tyrosine ligase-like family, member 3 [Source:MGI Symbol;Acc:MGI:2141418]	-
ENSMUSG00000022548	2210.738215	2716.599413	-0.297483504	4.77E-06	0.000161008	Apod	16	31296192	31314808	-	2577	protein_coding	apolipoprotein D [Source:MGI Symbol;Acc:MGI:88056]	-
ENSMUSG00000042745	3910.100007	3295.267837	0.245586239	4.87E-06	0.000163604	Id1	2	152736251	152737410	+	1160	protein_coding	inhibitor of DNA binding 1 [Source:MGI Symbol;Acc:MGI:96396]	bHLH
ENSMUSG00000032060	4481.360015	3825.24872	0.229064203	4.89E-06	0.000163732	Cryab	9	50751325	50756636	+	1479	protein_coding	crystallin, alpha B [Source:MGI Symbol;Acc:MGI:88516]	-
ENSMUSG00000051236	1366.561925	1033.444003	0.404566122	4.91E-06	0.000163986	Msrb3	10	120781096	120899101	-	4048	protein_coding	methionine sulfoxide reductase B3 [Source:MGI Symbol;Acc:MGI:2443538]	-
ENSMUSG00000067629	2801.432837	3406.83233	-0.280681825	5.38E-06	0.000179007	Syngap1	17	26941253	26972434	+	6931	protein_coding	synaptic Ras GTPase activating protein 1 homolog (rat) [Source:MGI Symbol;Acc:MGI:3039785]	-
ENSMUSG00000022199	3370.227331	3972.662824	-0.238310517	5.42E-06	0.000180062	Slc22a17	14	54906304	54913132	-	4517	protein_coding	solute carrier family 22 (organic cation transporter), member 17 [Source:MGI Symbol;Acc:MGI:1926225]	-
ENSMUSG00000020451	2598.913659	2128.90751	0.287241744	5.53E-06	0.000183016	Limk2	11	3344256	3409189	-	6099	protein_coding	LIM motif-containing protein kinase 2 [Source:MGI Symbol;Acc:MGI:1197517]	-
ENSMUSG00000020037	1717.366774	2150.394882	-0.323089669	5.80E-06	0.000191381	Rfx4	10	84756062	84906538	+	4724	protein_coding	regulatory factor X, 4 (influences HLA class II expression) [Source:MGI Symbol;Acc:MGI:1918387]	RFX
ENSMUSG00000010663	7566.25363	8499.71832	-0.167599663	5.93E-06	0.000194992	Fads1	19	10182888	10196870	+	3456	protein_coding	fatty acid desaturase 1 [Source:MGI Symbol;Acc:MGI:1923517]	-
ENSMUSG00000038894	9565.446801	10661.31203	-0.157142192	6.05E-06	0.000198479	Irs2	8	10984681	11008458	-	6323	protein_coding	insulin receptor substrate 2 [Source:MGI Symbol;Acc:MGI:109334]	-
ENSMUSG00000022587	1460.172749	1848.024297	-0.340337266	6.11E-06	0.000199739	Ly6e	15	74955051	74959905	+	3784	protein_coding	lymphocyte antigen 6 complex, locus E [Source:MGI Symbol;Acc:MGI:106651]	-
ENSMUSG00000007888	640.489412	415.8446547	0.619435703	6.26E-06	0.000203968	Crlf1	8	70493158	70504081	+	1644	protein_coding	cytokine receptor-like factor 1 [Source:MGI Symbol;Acc:MGI:1340030]	-
ENSMUSG00000062591	759.9022715	1068.0478	-0.490643398	6.28E-06	0.000203968	Tubb4a	17	57080066	57087782	-	2228	protein_coding	tubulin, beta 4A class IVA [Source:MGI Symbol;Acc:MGI:107848]	-
ENSMUSG00000075590	3121.546577	3739.382438	-0.258517187	6.32E-06	0.000204629	Nrbp2	15	76085518	76091627	-	3894	protein_coding	nuclear receptor binding protein 2 [Source:MGI Symbol;Acc:MGI:2385017]	-
ENSMUSG00000039477	8854.293007	9927.098654	-0.165115003	6.35E-06	0.000205073	Tnrc18	5	142724661	142817662	-	12266	protein_coding	trinucleotide repeat containing 18 [Source:MGI Symbol;Acc:MGI:3648294]	-
ENSMUSG00000038267	12004.73577	13225.98184	-0.139885006	6.68E-06	0.000215015	Slc22a23	13	34179158	34345182	-	6386	protein_coding	solute carrier family 22, member 23 [Source:MGI Symbol;Acc:MGI:1920352]	-
ENSMUSG00000020483	7211.50463	8248.723908	-0.193606388	6.86E-06	0.000220015	Dynll2	11	87979525	87987533	-	2736	protein_coding	dynein light chain LC8-type 2 [Source:MGI Symbol;Acc:MGI:1915347]	-
ENSMUSG00000033768	3191.834401	3897.849205	-0.287310424	6.95E-06	0.000222429	Nrxn2	19	6418731	6544169	+	13812	protein_coding	neurexin II [Source:MGI Symbol;Acc:MGI:1096362]	-
ENSMUSG00000046230	1109.947243	809.9602323	0.454826375	7.00E-06	0.000222561	Vps13a	19	16615366	16780933	-	20993	protein_coding	vacuolar protein sorting 13A [Source:MGI Symbol;Acc:MGI:2444304]	-
ENSMUSG00000027706	6200.038126	5326.748538	0.220359953	7.00E-06	0.000222561	Sec62	3	30792875	30821263	+	4343	protein_coding	SEC62 homolog (S. cerevisiae) [Source:MGI Symbol;Acc:MGI:1916526]	-
ENSMUSG00000064215	9930.973219	11060.88857	-0.155634202	7.28E-06	0.00023085	Ifi27	12	103434211	103440239	+	1467	protein_coding	interferon, alpha-inducible protein 27 [Source:MGI Symbol;Acc:MGI:1277180]	-
ENSMUSG00000034312	4389.149813	5084.375796	-0.213209755	7.49E-06	0.000236643	Iqsec1	6	90656088	90988685	-	11601	protein_coding	IQ motif and Sec7 domain 1 [Source:MGI Symbol;Acc:MGI:1196356]	-
ENSMUSG00000031885	2153.210027	1730.297786	0.314235212	7.81E-06	0.000246263	Cbfb	8	105170674	105217989	+	3480	protein_coding	core binding factor beta [Source:MGI Symbol;Acc:MGI:99851]	CBF
ENSMUSG00000060550	483.5276757	715.0208464	-0.563006392	7.87E-06	0.000247253	H2-Q7	17	35439155	35443773	+	4265	protein_coding	histocompatibility 2, Q region locus 7 [Source:MGI Symbol;Acc:MGI:95936]	-
ENSMUSG00000028173	7838.459041	6875.946615	0.188333034	8.19E-06	0.000256617	Wls	3	159839672	159938664	+	8792	protein_coding	wntless WNT ligand secretion mediator [Source:MGI Symbol;Acc:MGI:1915401]	-
ENSMUSG00000026587	2584.08281	3107.826864	-0.264799784	8.46E-06	0.000264107	Astn1	1	158362273	158691781	+	9839	protein_coding	astrotactin 1 [Source:MGI Symbol;Acc:MGI:1098567]	-
ENSMUSG00000039953	8827.422409	9832.411596	-0.155797982	8.78E-06	0.000273314	Clstn1	4	149586468	149648899	+	4662	protein_coding	calsyntenin 1 [Source:MGI Symbol;Acc:MGI:1929895]	-
ENSMUSG00000072949	4530.41943	5255.625448	-0.21484435	8.94E-06	0.000276961	Acot1	12	84009490	84018371	+	3919	protein_coding	acyl-CoA thioesterase 1 [Source:MGI Symbol;Acc:MGI:1349396]	-
ENSMUSG00000031555	4195.449211	3591.081012	0.224388702	8.95E-06	0.000276961	Adam9	8	24949611	25016927	-	4115	protein_coding	a disintegrin and metallopeptidase domain 9 (meltrin gamma) [Source:MGI Symbol;Acc:MGI:105376]	-
ENSMUSG00000028893	2156.673975	2617.790143	-0.280047525	9.01E-06	0.000278175	Sesn2	4	132492032	132510501	-	3475	protein_coding	sestrin 2 [Source:MGI Symbol;Acc:MGI:2651874]	-
ENSMUSG00000047085	2289.849122	2772.408878	-0.274840603	9.18E-06	0.00028268	Lrrc4b	7	44429018	44463351	+	2929	protein_coding	leucine rich repeat containing 4B [Source:MGI Symbol;Acc:MGI:3027390]	-
ENSMUSG00000001467	2244.967908	1819.419814	0.303507588	9.24E-06	0.000283659	Cyp51	5	4081145	4104746	-	4415	protein_coding	cytochrome P450, family 51 [Source:MGI Symbol;Acc:MGI:106040]	-
ENSMUSG00000019970	1304.02215	974.9833038	0.418896285	9.53E-06	0.000291728	Sgk1	10	21882184	21999903	+	4903	protein_coding	serum/glucocorticoid regulated kinase 1 [Source:MGI Symbol;Acc:MGI:1340062]	-
ENSMUSG00000032733	2763.412772	3293.320364	-0.253605075	9.78E-06	0.000298378	Snx33	9	56917193	56928371	-	4571	protein_coding	sorting nexin 33 [Source:MGI Symbol;Acc:MGI:2443239]	-
ENSMUSG00000025402	1011.609013	738.6840637	0.4538894	1.02E-05	0.000310942	Nab2	10	127660918	127668568	-	2941	protein_coding	Ngfi-A binding protein 2 [Source:MGI Symbol;Acc:MGI:107563]	-
ENSMUSG00000032332	6469.700006	5595.44154	0.208127626	1.03E-05	0.000312114	Col12a1	9	79598991	79718831	-	15228	protein_coding	collagen, type XII, alpha 1 [Source:MGI Symbol;Acc:MGI:88448]	-
ENSMUSG00000027907	8175.822393	7282.197966	0.167581557	1.07E-05	0.000324849	S100a11	3	93520488	93526287	+	511	protein_coding	S100 calcium binding protein A11 [Source:MGI Symbol;Acc:MGI:1338798]	-
ENSMUSG00000027457	607.8005974	856.1373911	-0.495734084	1.15E-05	0.00034706	Snph	2	151590549	151632593	-	7861	protein_coding	syntaphilin [Source:MGI Symbol;Acc:MGI:2139270]	-
ENSMUSG00000039126	2405.926183	1971.95714	0.286756229	1.15E-05	0.00034706	Prune2	19	16956118	17223932	+	20297	protein_coding	prune homolog 2 [Source:MGI Symbol;Acc:MGI:1925004]	-
ENSMUSG00000049100	6010.37096	6815.523007	-0.180638689	1.17E-05	0.000351542	Pcdh10	3	45378398	45435623	+	15888	protein_coding	protocadherin 10 [Source:MGI Symbol;Acc:MGI:1338042]	-
ENSMUSG00000011832	859.5307152	1155.169522	-0.424242819	1.19E-05	0.000354516	Evi5l	8	4166567	4211257	+	8524	protein_coding	ecotropic viral integration site 5 like [Source:MGI Symbol;Acc:MGI:2442167]	-
ENSMUSG00000039680	1780.569543	1394.618344	0.35096136	1.19E-05	0.000356284	Mrps6	16	92058270	92112227	+	1533	protein_coding	mitochondrial ribosomal protein S6 [Source:MGI Symbol;Acc:MGI:2153111]	-
ENSMUSG00000015839	9323.500174	8258.557811	0.174450163	1.24E-05	0.000367381	Nfe2l2	2	75675513	75704641	-	3796	protein_coding	nuclear factor, erythroid derived 2, like 2 [Source:MGI Symbol;Acc:MGI:108420]	TF_bZIP
ENSMUSG00000000532	1356.292596	1726.591712	-0.348384507	1.25E-05	0.000370566	Acvr1b	15	101174067	101213684	+	4418	protein_coding	activin A receptor, type 1B [Source:MGI Symbol;Acc:MGI:1338944]	-
ENSMUSG00000008090	8852.960548	9998.816023	-0.176756343	1.29E-05	0.000380426	Fgfrl1	5	108692382	108706924	+	2782	protein_coding	fibroblast growth factor receptor-like 1 [Source:MGI Symbol;Acc:MGI:2150920]	-
ENSMUSG00000055737	971.2079222	693.0996885	0.485122031	1.40E-05	0.00041266	Ghr	15	3317760	3583492	-	9053	protein_coding	growth hormone receptor [Source:MGI Symbol;Acc:MGI:95708]	-
ENSMUSG00000031825	1381.593306	1033.934329	0.41610132	1.40E-05	0.00041266	Crispld2	8	119992438	120052793	+	4777	protein_coding	cysteine-rich secretory protein LCCL domain containing 2 [Source:MGI Symbol;Acc:MGI:1926142]	-
ENSMUSG00000023845	5696.856437	4976.651313	0.195456779	1.43E-05	0.000418095	Lnpep	17	17521410	17625050	-	14144	protein_coding	leucyl/cystinyl aminopeptidase [Source:MGI Symbol;Acc:MGI:2387123]	-
ENSMUSG00000024083	4319.160532	3705.424258	0.222297953	1.44E-05	0.000421095	Pja2	17	64281005	64331916	-	6657	protein_coding	praja ring finger ubiquitin ligase 2 [Source:MGI Symbol;Acc:MGI:2159342]	-
ENSMUSG00000037458	5073.250221	4411.500017	0.201173397	1.45E-05	0.000424148	Azin1	15	38487427	38519266	-	6256	protein_coding	antizyme inhibitor 1 [Source:MGI Symbol;Acc:MGI:1859169]	-
ENSMUSG00000024339	2175.491221	2658.340421	-0.286865512	1.52E-05	0.000441304	Tap2	17	34203527	34216321	+	3781	protein_coding	transporter 2, ATP-binding cassette, sub-family B (MDR/TAP) [Source:MGI Symbol;Acc:MGI:98484]	-
ENSMUSG00000024991	8928.174893	7885.379033	0.18046266	1.58E-05	0.000457016	Eif3a	19	60761116	60790693	-	5176	protein_coding	eukaryotic translation initiation factor 3, subunit A [Source:MGI Symbol;Acc:MGI:95301]	-
ENSMUSG00000041075	1527.669471	1191.128008	0.360631118	1.63E-05	0.000469867	Fzd7	1	59482424	59486955	+	4532	protein_coding	frizzled class receptor 7 [Source:MGI Symbol;Acc:MGI:108570]	-
ENSMUSG00000025856	2135.999278	1722.864283	0.312042	1.63E-05	0.000469867	Pdgfa	5	138976014	138997370	-	3119	protein_coding	platelet derived growth factor, alpha [Source:MGI Symbol;Acc:MGI:97527]	-
ENSMUSG00000070802	1056.338703	1371.407059	-0.376436585	1.65E-05	0.000474927	Pnmal2	7	16944682	16948828	+	4147	protein_coding	PNMA-like 2 [Source:MGI Symbol;Acc:MGI:3645856]	-
ENSMUSG00000029840	10944.92636	9868.143315	0.149486229	1.67E-05	0.000477922	Mtpn	6	35508906	35539888	-	3960	protein_coding	myotrophin [Source:MGI Symbol;Acc:MGI:99445]	-
ENSMUSG00000068823	5935.424732	5149.978668	0.206333787	1.68E-05	0.000477922	Csde1	3	103020426	103058186	+	10902	protein_coding	cold shock domain containing E1, RNA binding [Source:MGI Symbol;Acc:MGI:92356]	CSD
ENSMUSG00000028354	1804.701426	2223.980832	-0.29974233	1.68E-05	0.000477922	Fmn2	1	174501825	174822729	+	7960	protein_coding	formin 2 [Source:MGI Symbol;Acc:MGI:1859252]	-
ENSMUSG00000032549	1323.50577	1689.017081	-0.353240739	1.68E-05	0.000477922	Rab6b	9	103111787	103185276	+	5031	protein_coding	RAB6B, member RAS oncogene family [Source:MGI Symbol;Acc:MGI:107283]	-
ENSMUSG00000022094	3353.222748	3915.149195	-0.223644602	1.71E-05	0.000483973	Slc39a14	14	70303469	70351425	-	10550	protein_coding	solute carrier family 39 (zinc transporter), member 14 [Source:MGI Symbol;Acc:MGI:2384851]	-
ENSMUSG00000037820	1548.240521	1930.068715	-0.31757196	1.72E-05	0.000485329	Tgm2	2	158116402	158146436	-	4608	protein_coding	transglutaminase 2, C polypeptide [Source:MGI Symbol;Acc:MGI:98731]	-
ENSMUSG00000055013	3536.971431	4124.194935	-0.220609909	1.72E-05	0.000485329	Agap1	1	89454806	89897617	+	17559	protein_coding	ArfGAP with GTPase domain, ankyrin repeat and PH domain 1 [Source:MGI Symbol;Acc:MGI:2653690]	-
ENSMUSG00000031715	2732.265962	2270.201198	0.267273691	1.78E-05	0.00050115	Smarca5	8	80698507	80739497	-	7777	protein_coding	SWI/SNF related, matrix associated, actin dependent regulator of chromatin, subfamily a, member 5 [Source:MGI Symbol;Acc:MGI:1935129]	-
ENSMUSG00000048706	502.88202	321.0610579	0.646546976	1.80E-05	0.000506247	Lurap1l	4	80910646	80955628	+	3066	protein_coding	leucine rich adaptor protein 1-like [Source:MGI Symbol;Acc:MGI:106510]	-
ENSMUSG00000026234	9065.199561	8026.03673	0.176846892	1.81E-05	0.000506247	Ncl	1	86344719	86359400	-	10188	protein_coding	nucleolin [Source:MGI Symbol;Acc:MGI:97286]	-
ENSMUSG00000020644	4094.832475	3450.433439	0.246504858	1.85E-05	0.000515511	Id2	12	25093799	25097140	-	2438	protein_coding	inhibitor of DNA binding 2 [Source:MGI Symbol;Acc:MGI:96397]	bHLH
ENSMUSG00000021559	1928.82395	2347.640491	-0.283203828	1.95E-05	0.000543042	Dapk1	13	60601947	60763191	+	9012	protein_coding	death associated protein kinase 1 [Source:MGI Symbol;Acc:MGI:1916885]	-
ENSMUSG00000026628	782.5946688	1055.378494	-0.430138203	2.02E-05	0.000562216	Atf3	1	191170296	191218039	-	2154	protein_coding	activating transcription factor 3 [Source:MGI Symbol;Acc:MGI:109384]	TF_bZIP
ENSMUSG00000026185	61704.75091	65737.97006	-0.091107908	2.09E-05	0.00057996	Igfbp5	1	72857932	72874884	-	6006	protein_coding	insulin-like growth factor binding protein 5 [Source:MGI Symbol;Acc:MGI:96440]	-
ENSMUSG00000034349	1381.513036	1065.196463	0.376646371	2.10E-05	0.000581511	Smc4	3	69004738	69034623	+	5210	protein_coding	structural maintenance of chromosomes 4 [Source:MGI Symbol;Acc:MGI:1917349]	-
ENSMUSG00000026131	22570.35568	24372.88977	-0.111171832	2.13E-05	0.000587185	Dst	1	33908225	34308661	+	41155	protein_coding	dystonin [Source:MGI Symbol;Acc:MGI:104627]	-
ENSMUSG00000037344	1435.379	1793.1203	-0.321109671	2.20E-05	0.000604001	Slc12a9	5	137314558	137333597	-	5020	protein_coding	solute carrier family 12 (potassium/chloride transporters), member 9 [Source:MGI Symbol;Acc:MGI:1933532]	-
ENSMUSG00000063450	1954.811029	2425.371613	-0.313601118	2.21E-05	0.000606857	Syne2	12	75818134	76110926	+	26726	protein_coding	spectrin repeat containing, nuclear envelope 2 [Source:MGI Symbol;Acc:MGI:2449316]	-
ENSMUSG00000020828	1170.591831	1495.62321	-0.353666424	2.45E-05	0.000670607	Pld2	11	70540064	70558110	+	6252	protein_coding	phospholipase D2 [Source:MGI Symbol;Acc:MGI:892877]	-
ENSMUSG00000024661	106675.4781	100985.923	0.07910169	2.53E-05	0.000689712	Fth1	19	9982703	9985092	+	866	protein_coding	ferritin heavy polypeptide 1 [Source:MGI Symbol;Acc:MGI:95588]	-
ENSMUSG00000027254	4824.149538	5491.076368	-0.187106063	2.74E-05	0.000746763	Map1a	2	121289600	121310832	+	12166	protein_coding	microtubule-associated protein 1 A [Source:MGI Symbol;Acc:MGI:1306776]	-
ENSMUSG00000061136	2331.821228	1911.100245	0.287337114	2.77E-05	0.000751104	Prpf40a	2	53134704	53191284	-	10458	protein_coding	pre-mRNA processing factor 40A [Source:MGI Symbol;Acc:MGI:1860512]	-
ENSMUSG00000020900	19383.92942	17852.17212	0.118761117	2.78E-05	0.000751327	Myh10	11	68691559	68816632	+	10458	protein_coding	myosin, heavy polypeptide 10, non-muscle [Source:MGI Symbol;Acc:MGI:1930780]	-
ENSMUSG00000037580	411.0951286	255.2346269	0.686851214	2.80E-05	0.000754746	Gch1	14	47153895	47189413	-	6251	protein_coding	GTP cyclohydrolase 1 [Source:MGI Symbol;Acc:MGI:95675]	-
ENSMUSG00000021796	9371.64706	8394.245973	0.158314481	2.80E-05	0.00075538	Bmpr1a	14	34410734	34503341	-	6351	protein_coding	bone morphogenetic protein receptor, type 1A [Source:MGI Symbol;Acc:MGI:1338938]	-
ENSMUSG00000037447	609.7726734	844.978065	-0.469229686	2.83E-05	0.000759596	Arid5a	1	36307733	36324029	+	12540	protein_coding	AT rich interactive domain 5A (MRF1-like) [Source:MGI Symbol;Acc:MGI:2443039]	ARID
ENSMUSG00000046240	5876.258781	6641.211793	-0.175967822	2.84E-05	0.000761776	Hepacam	9	37367351	37386575	+	3347	protein_coding	hepatocyte cell adhesion molecule [Source:MGI Symbol;Acc:MGI:1920177]	-
ENSMUSG00000021127	3595.916857	4265.564415	-0.244606013	2.87E-05	0.000768273	Zfp36l1	12	80107754	80113013	-	2990	protein_coding	zinc finger protein 36, C3H type-like 1 [Source:MGI Symbol;Acc:MGI:107946]	-
ENSMUSG00000041324	330.7675159	192.253115	0.784156655	3.00E-05	0.000797895	Inhba	13	16011851	16031621	+	6390	protein_coding	inhibin beta-A [Source:MGI Symbol;Acc:MGI:96570]	-
ENSMUSG00000041559	10656.73705	9567.027173	0.156200111	3.00E-05	0.000797895	Fmod	1	134037254	134048277	+	3306	protein_coding	fibromodulin [Source:MGI Symbol;Acc:MGI:1328364]	-
ENSMUSG00000000126	863.2520877	1139.66011	-0.401612549	3.07E-05	0.000814722	Wnt9a	11	59306928	59333552	+	3329	protein_coding	wingless-type MMTV integration site family, member 9A [Source:MGI Symbol;Acc:MGI:2446084]	-
ENSMUSG00000046160	6982.950494	7919.026631	-0.182296727	3.18E-05	0.000842435	Olig1	16	91269772	91271933	+	2162	protein_coding	oligodendrocyte transcription factor 1 [Source:MGI Symbol;Acc:MGI:1355334]	bHLH
ENSMUSG00000048960	4793.232269	4168.878655	0.20087946	3.33E-05	0.000877704	Prex2	1	10993465	11303681	+	16609	protein_coding	phosphatidylinositol-3,4,5-trisphosphate-dependent Rac exchange factor 2 [Source:MGI Symbol;Acc:MGI:1923385]	-
ENSMUSG00000039157	2341.258298	2791.385868	-0.252940563	3.36E-05	0.000883675	Fam102a	2	32535332	32569756	+	6066	protein_coding	family with sequence similarity 102, member A [Source:MGI Symbol;Acc:MGI:2138935]	-
ENSMUSG00000029430	4908.364409	4275.36955	0.200138642	3.39E-05	0.000889538	Ran	5	129020069	129024323	+	2646	protein_coding	RAN, member RAS oncogene family [Source:MGI Symbol;Acc:MGI:1333112]	-
ENSMUSG00000031785	2211.351076	2675.477706	-0.277339917	3.41E-05	0.000893905	Adgrg1	8	94974751	95014217	+	5421	protein_coding	adhesion G protein-coupled receptor G1 [Source:MGI Symbol;Acc:MGI:1340051]	-
ENSMUSG00000024308	5749.204899	6495.582955	-0.175687025	3.48E-05	0.000910053	Tapbp	17	33915899	33929288	+	3296	protein_coding	TAP binding protein [Source:MGI Symbol;Acc:MGI:1201689]	-
ENSMUSG00000001870	893.7626612	656.4507739	0.445301939	3.52E-05	0.000916986	Ltbp1	17	75005568	75392512	+	10480	protein_coding	latent transforming growth factor beta binding protein 1 [Source:MGI Symbol;Acc:MGI:109151]	-
ENSMUSG00000026227	1995.21212	2410.825813	-0.274069646	3.57E-05	0.000927033	2810459M11Rik	1	86045863	86055456	+	3331	protein_coding	RIKEN cDNA 2810459M11 gene [Source:MGI Symbol;Acc:MGI:1920042]	-
ENSMUSG00000001985	428.499646	633.6833986	-0.559982643	3.60E-05	0.000933678	Grik3	4	125490700	125714173	+	8973	protein_coding	glutamate receptor, ionotropic, kainate 3 [Source:MGI Symbol;Acc:MGI:95816]	-
ENSMUSG00000047557	3960.138699	3417.248394	0.212338403	3.68E-05	0.000952937	Lxn	3	67457998	67463926	-	1508	protein_coding	latexin [Source:MGI Symbol;Acc:MGI:107633]	-
ENSMUSG00000025862	3110.749165	2635.985477	0.239091788	3.86E-05	0.000994538	Stag2	X	42149317	42277185	+	8273	protein_coding	stromal antigen 2 [Source:MGI Symbol;Acc:MGI:1098583]	-
ENSMUSG00000046329	3733.303723	4317.93828	-0.210560657	3.86E-05	0.000994538	Slc25a23	17	57043711	57059863	-	5294	protein_coding	solute carrier family 25 (mitochondrial carrier; phosphate carrier), member 23 [Source:MGI Symbol;Acc:MGI:1914222]	-
ENSMUSG00000031425	549.6361722	767.9757663	-0.482498168	3.89E-05	0.000999601	Plp1	X	136822671	136839733	+	5551	protein_coding	proteolipid protein (myelin) 1 [Source:MGI Symbol;Acc:MGI:97623]	-
ENSMUSG00000027206	2660.289116	2228.630768	0.255319501	3.95E-05	0.001013384	Cops2	2	125830304	125859139	-	3549	protein_coding	COP9 signalosome subunit 2 [Source:MGI Symbol;Acc:MGI:1330276]	-
ENSMUSG00000026655	3059.796817	2592.815443	0.238781095	3.97E-05	0.001015698	Fam107b	2	3570488	3782142	+	4329	protein_coding	family with sequence similarity 107, member B [Source:MGI Symbol;Acc:MGI:1913790]	-
ENSMUSG00000067879	338.0798583	516.0961348	-0.610744352	4.01E-05	0.001022723	Vxn	1	9601199	9627143	+	3256	protein_coding	vexin [Source:MGI Symbol;Acc:MGI:1924232]	-
ENSMUSG00000032280	5682.789973	6416.178043	-0.17427095	4.03E-05	0.001024079	Tle3	9	61372366	61418497	+	11653	protein_coding	transducin-like enhancer of split 3 [Source:MGI Symbol;Acc:MGI:104634]	-
ENSMUSG00000006676	5408.041032	6101.638104	-0.174275189	4.07E-05	0.001030457	Usp19	9	108490602	108502337	+	7048	protein_coding	ubiquitin specific peptidase 19 [Source:MGI Symbol;Acc:MGI:1918722]	-
ENSMUSG00000048249	2436.060198	2002.557116	0.281335767	4.07E-05	0.001030457	Crebrf	17	26715650	26776635	+	8564	protein_coding	CREB3 regulatory factor [Source:MGI Symbol;Acc:MGI:1924378]	-
ENSMUSG00000038855	3239.477707	3763.893477	-0.217266781	4.21E-05	0.001062955	Itpkb	1	180330485	180424802	+	10463	protein_coding	inositol 1,4,5-trisphosphate 3-kinase B [Source:MGI Symbol;Acc:MGI:109235]	-
ENSMUSG00000038702	887.6391412	651.7810878	0.446304446	4.23E-05	0.001065367	Dsel	1	111858702	111864918	-	5763	protein_coding	dermatan sulfate epimerase-like [Source:MGI Symbol;Acc:MGI:2442948]	-
ENSMUSG00000015656	34282.0908	32024.30972	0.098543343	4.27E-05	0.001073052	Hspa8	9	40800984	40810087	+	4301	protein_coding	heat shock protein 8 [Source:MGI Symbol;Acc:MGI:105384]	-
ENSMUSG00000093930	5763.676932	5095.644495	0.177701136	4.29E-05	0.001075479	Hmgcs1	13	119690379	119708260	+	4594	protein_coding	3-hydroxy-3-methylglutaryl-Coenzyme A synthase 1 [Source:MGI Symbol;Acc:MGI:107592]	-
ENSMUSG00000015305	4334.772381	4956.735275	-0.192604805	4.41E-05	0.001104247	Sash1	10	8722219	8886070	-	8568	protein_coding	SAM and SH3 domain containing 1 [Source:MGI Symbol;Acc:MGI:1917347]	-
ENSMUSG00000007872	11200.85045	10129.4765	0.144155008	4.48E-05	0.001114399	Id3	4	136143497	136145755	+	1791	protein_coding	inhibitor of DNA binding 3 [Source:MGI Symbol;Acc:MGI:96398]	bHLH
ENSMUSG00000029169	3582.741799	3076.985183	0.219627802	4.48E-05	0.001114399	Dhx15	5	52150203	52190514	-	8496	protein_coding	DEAH (Asp-Glu-Ala-His) box polypeptide 15 [Source:MGI Symbol;Acc:MGI:1099786]	-
ENSMUSG00000071847	220.3348984	362.8102359	-0.717850918	4.50E-05	0.001114399	Apcdd1	18	62922327	62953195	+	2799	protein_coding	adenomatosis polyposis coli down-regulated 1 [Source:MGI Symbol;Acc:MGI:3513977]	-
ENSMUSG00000000058	2094.916326	1691.983102	0.307554895	4.50E-05	0.001114399	Cav2	6	17281185	17289115	+	3335	protein_coding	caveolin 2 [Source:MGI Symbol;Acc:MGI:107571]	-
ENSMUSG00000021546	12073.02251	10996.54645	0.134354075	4.68E-05	0.001155677	Hnrnpk	13	58391142	58403343	-	6466	protein_coding	heterogeneous nuclear ribonucleoprotein K [Source:MGI Symbol;Acc:MGI:99894]	-
ENSMUSG00000075706	10141.77867	9119.901132	0.152204777	4.69E-05	0.001155677	Gpx4	10	80047166	80056439	+	1724	protein_coding	glutathione peroxidase 4 [Source:MGI Symbol;Acc:MGI:104767]	-
ENSMUSG00000026819	1561.474726	1923.8293	-0.302841846	4.71E-05	0.001158575	Slc25a25	2	32414487	32451445	-	7862	protein_coding	solute carrier family 25 (mitochondrial carrier, phosphate carrier), member 25 [Source:MGI Symbol;Acc:MGI:1915913]	-
ENSMUSG00000030519	553.9101305	776.7207505	-0.484419013	4.90E-05	0.001202117	Apba2	7	64501706	64753878	+	3824	protein_coding	amyloid beta (A4) precursor protein-binding, family A, member 2 [Source:MGI Symbol;Acc:MGI:1261791]	-
ENSMUSG00000027832	4571.553642	3987.249728	0.197856681	5.09E-05	0.001247038	Ptx3	3	66219910	66225805	+	2682	protein_coding	pentraxin related gene [Source:MGI Symbol;Acc:MGI:104641]	-
ENSMUSG00000036256	13344.51413	12196.80311	0.129440059	5.20E-05	0.001270642	Igfbp7	5	77349240	77408041	-	1209	protein_coding	insulin-like growth factor binding protein 7 [Source:MGI Symbol;Acc:MGI:1352480]	-
ENSMUSG00000030016	2302.198681	1888.122643	0.284879759	5.29E-05	0.001288607	Zfp638	6	83867109	83989550	+	15810	protein_coding	zinc finger protein 638 [Source:MGI Symbol;Acc:MGI:1203484]	-
ENSMUSG00000026083	3125.819409	2562.013262	0.289451263	5.33E-05	0.001294078	Eif5b	1	37998010	38055579	+	9753	protein_coding	eukaryotic translation initiation factor 5B [Source:MGI Symbol;Acc:MGI:2441772]	-
ENSMUSG00000039831	2057.728519	1682.057363	0.289513395	5.33E-05	0.001294078	Arhgap29	3	121952541	122016753	+	8815	protein_coding	Rho GTPase activating protein 29 [Source:MGI Symbol;Acc:MGI:2443818]	-
ENSMUSG00000021133	14134.76982	15455.83015	-0.129205026	5.39E-05	0.001304545	Susd6	12	80790510	80880835	+	7615	protein_coding	sushi domain containing 6 [Source:MGI Symbol;Acc:MGI:2444661]	-
ENSMUSG00000031778	4857.613718	4216.092508	0.204825946	5.51E-05	0.001327946	Cx3cl1	8	94772009	94782427	+	3930	protein_coding	chemokine (C-X3-C motif) ligand 1 [Source:MGI Symbol;Acc:MGI:1097153]	-
ENSMUSG00000025083	5284.725138	5966.014504	-0.174333198	5.52E-05	0.001327946	Afap1l2	19	56912361	57008228	-	5675	protein_coding	actin filament associated protein 1-like 2 [Source:MGI Symbol;Acc:MGI:2147658]	-
ENSMUSG00000068699	4951.839655	4337.521386	0.190333822	5.52E-05	0.001327946	Flnc	6	29433256	29461883	+	9402	protein_coding	filamin C, gamma [Source:MGI Symbol;Acc:MGI:95557]	-
ENSMUSG00000027800	4788.902543	4197.728052	0.190606409	5.59E-05	0.001340106	Tm4sf1	3	57285611	57301988	-	4163	protein_coding	transmembrane 4 superfamily member 1 [Source:MGI Symbol;Acc:MGI:104678]	-
ENSMUSG00000038023	4610.792668	5245.636752	-0.185744871	5.67E-05	0.001356805	Atp6v0a2	5	124628576	124724455	+	6726	protein_coding	ATPase, H+ transporting, lysosomal V0 subunit A2 [Source:MGI Symbol;Acc:MGI:104855]	-
ENSMUSG00000034156	1232.372856	1548.837981	-0.32861873	5.71E-05	0.001362765	Tspoap1	11	87760541	87785928	+	9499	protein_coding	TSPO associated protein 1 [Source:MGI Symbol;Acc:MGI:2450877]	-
ENSMUSG00000020074	3347.531553	2859.742431	0.227179911	5.77E-05	0.001376026	Ccar1	10	62743928	62792286	-	10562	protein_coding	cell division cycle and apoptosis regulator 1 [Source:MGI Symbol;Acc:MGI:1914750]	-
ENSMUSG00000032883	2252.992249	1858.817607	0.276051287	5.98E-05	0.0014224	Acsl3	1	78657825	78707743	+	4357	protein_coding	acyl-CoA synthetase long-chain family member 3 [Source:MGI Symbol;Acc:MGI:1921455]	-
ENSMUSG00000015961	2816.639118	2364.199931	0.25287153	6.02E-05	0.001427295	Adss	1	177762962	177796511	-	4531	protein_coding	adenylosuccinate synthetase, non muscle [Source:MGI Symbol;Acc:MGI:87948]	-
ENSMUSG00000037902	3727.202452	4277.098276	-0.198345978	6.14E-05	0.001452668	Sirpa	2	129592835	129632228	+	4911	protein_coding	signal-regulatory protein alpha [Source:MGI Symbol;Acc:MGI:108563]	-
ENSMUSG00000035545	3877.304166	4482.262403	-0.208308254	6.18E-05	0.001459133	Leng8	7	4137039	4148177	+	6395	protein_coding	leukocyte receptor cluster (LRC) member 8 [Source:MGI Symbol;Acc:MGI:2142195]	-
ENSMUSG00000005237	430.6266275	623.1947507	-0.533604404	6.26E-05	0.001475532	Dnah2	11	69420809	69549110	-	14968	protein_coding	dynein, axonemal, heavy chain 2 [Source:MGI Symbol;Acc:MGI:107731]	-
ENSMUSG00000060126	19015.1117	17496.62787	0.120091129	6.30E-05	0.001481519	Tpt1	14	75845093	75848525	+	2380	protein_coding	tumor protein, translationally-controlled 1 [Source:MGI Symbol;Acc:MGI:104890]	-
ENSMUSG00000021549	1530.402552	1218.644569	0.329654921	6.39E-05	0.001499705	Rasa1	13	85214780	85289130	-	7320	protein_coding	RAS p21 protein activator 1 [Source:MGI Symbol;Acc:MGI:97860]	-
ENSMUSG00000032741	1728.271213	2114.984368	-0.289592236	6.45E-05	0.001510344	Tpcn1	5	120534153	120588673	-	8462	protein_coding	two pore channel 1 [Source:MGI Symbol;Acc:MGI:2182472]	-
ENSMUSG00000034394	821.1017001	591.2651467	0.475197313	6.50E-05	0.001516502	Lif	11	4257557	4272514	+	4350	protein_coding	leukemia inhibitory factor [Source:MGI Symbol;Acc:MGI:96787]	-
ENSMUSG00000028803	3493.024995	4047.042158	-0.211504323	6.51E-05	0.001516502	Nipal3	4	135445420	135495038	-	7588	protein_coding	NIPA-like domain containing 3 [Source:MGI Symbol;Acc:MGI:1921802]	-
ENSMUSG00000022500	1189.946176	920.302866	0.37057136	6.53E-05	0.001518294	Litaf	16	10959275	11066157	-	5156	protein_coding	LPS-induced TN factor [Source:MGI Symbol;Acc:MGI:1929512]	zf-LITAF-like
ENSMUSG00000017721	4057.870829	4631.802728	-0.190927794	6.57E-05	0.001525101	Pigt	2	164497520	164508301	+	3856	protein_coding	phosphatidylinositol glycan anchor biosynthesis, class T [Source:MGI Symbol;Acc:MGI:1926178]	-
ENSMUSG00000029822	3997.683068	3426.435684	0.221743936	6.62E-05	0.001533498	Osbpl3	6	50293330	50456201	-	9021	protein_coding	oxysterol binding protein-like 3 [Source:MGI Symbol;Acc:MGI:1918970]	-
ENSMUSG00000039278	3250.737582	3774.161774	-0.216402318	6.65E-05	0.001535174	Pcsk1n	X	7919822	7924410	+	2193	protein_coding	proprotein convertase subtilisin/kexin type 1 inhibitor [Source:MGI Symbol;Acc:MGI:1353431]	-
ENSMUSG00000037692	1718.479834	2096.352039	-0.285316114	6.70E-05	0.001544662	Ahdc1	4	133011260	133078110	+	8444	protein_coding	AT hook, DNA binding motif, containing 1 [Source:MGI Symbol;Acc:MGI:2444218]	-
ENSMUSG00000024614	2647.336838	2206.37026	0.261936814	6.75E-05	0.00155347	Tmx3	18	90510154	90543267	+	4611	protein_coding	thioredoxin-related transmembrane protein 3 [Source:MGI Symbol;Acc:MGI:2442418]	-
ENSMUSG00000017404	6471.718834	5765.909038	0.165966669	7.23E-05	0.001659967	Rpl19	11	98026710	98030492	+	1022	protein_coding	ribosomal protein L19 [Source:MGI Symbol;Acc:MGI:98020]	-
ENSMUSG00000026380	3823.189793	4379.201189	-0.195996974	7.76E-05	0.001775973	Tfcp2l1	1	118627945	118685168	+	9438	protein_coding	transcription factor CP2-like 1 [Source:MGI Symbol;Acc:MGI:2444691]	CP2
ENSMUSG00000034168	4127.594799	4711.239118	-0.190271698	7.91E-05	0.001800785	Irf2bpl	12	86880701	86884798	-	4098	protein_coding	interferon regulatory factor 2 binding protein-like [Source:MGI Symbol;Acc:MGI:2442463]	-
ENSMUSG00000029641	3682.807076	3161.745396	0.219140943	7.92E-05	0.001800785	Rasl11a	5	146845071	146847726	+	1201	protein_coding	RAS-like, family 11, member A [Source:MGI Symbol;Acc:MGI:1916145]	-
ENSMUSG00000029571	5426.351317	4752.639321	0.191593473	7.92E-05	0.001800785	Tmem106b	6	13069759	13089269	+	6931	protein_coding	transmembrane protein 106B [Source:MGI Symbol;Acc:MGI:1919150]	-
ENSMUSG00000018199	3176.276065	2719.162629	0.224324686	7.93E-05	0.001800785	Trove2	1	143750790	143777068	-	9541	protein_coding	TROVE domain family, member 2 [Source:MGI Symbol;Acc:MGI:106652]	-
ENSMUSG00000001750	2082.042064	2490.599949	-0.259763698	7.99E-05	0.001809754	Tcirg1	19	3896050	3907133	-	4470	protein_coding	T cell, immune regulator 1, ATPase, H+ transporting, lysosomal V0 protein A3 [Source:MGI Symbol;Acc:MGI:1350931]	-
ENSMUSG00000020806	1291.2459	1606.220882	-0.3147489	8.16E-05	0.001843948	Rhbdf2	11	116598165	116627019	-	5293	protein_coding	rhomboid 5 homolog 2 [Source:MGI Symbol;Acc:MGI:2442473]	-
ENSMUSG00000011179	9720.555595	8818.827092	0.139956867	8.19E-05	0.001848046	Odc1	12	17544794	17551505	+	3405	protein_coding	ornithine decarboxylase, structural 1 [Source:MGI Symbol;Acc:MGI:97402]	-
ENSMUSG00000031400	4301.558864	3757.19361	0.194711	8.59E-05	0.001933445	G6pdx	X	74409483	74429194	-	3080	protein_coding	glucose-6-phosphate dehydrogenase X-linked [Source:MGI Symbol;Acc:MGI:105979]	-
ENSMUSG00000074794	1884.831889	1528.162139	0.300595148	8.69E-05	0.001951579	Arrdc3	13	80883384	80896042	+	6266	protein_coding	arrestin domain containing 3 [Source:MGI Symbol;Acc:MGI:2145242]	-
ENSMUSG00000024169	1391.585215	1715.844817	-0.302247359	8.84E-05	0.001981038	Ift140	17	25016085	25099495	+	8333	protein_coding	intraflagellar transport 140 [Source:MGI Symbol;Acc:MGI:2146906]	-
ENSMUSG00000031176	2949.414332	2513.782964	0.230615267	8.98E-05	0.002007995	Dynlt3	X	9654267	9663003	-	2576	protein_coding	dynein light chain Tctex-type 3 [Source:MGI Symbol;Acc:MGI:1914367]	-
ENSMUSG00000036499	1373.776256	1081.49074	0.343710836	9.05E-05	0.002018784	Eea1	10	95940650	96045518	+	9592	protein_coding	early endosome antigen 1 [Source:MGI Symbol;Acc:MGI:2442192]	-
ENSMUSG00000039910	3334.67616	2864.634073	0.219933952	9.08E-05	0.002020898	Cited2	10	17723218	17725674	+	2457	protein_coding	Cbp/p300-interacting transactivator, with Glu/Asp-rich carboxy-terminal domain, 2 [Source:MGI Symbol;Acc:MGI:1306784]	-
ENSMUSG00000028382	1069.395753	808.1253412	0.40267405	9.09E-05	0.002020898	Ptbp3	4	59471868	59549364	-	7480	protein_coding	polypyrimidine tract binding protein 3 [Source:MGI Symbol;Acc:MGI:1923334]	-
ENSMUSG00000049225	7043.085868	6323.277358	0.155235962	9.42E-05	0.002088969	Pdp1	4	11958184	11966452	-	4507	protein_coding	pyruvate dehyrogenase phosphatase catalytic subunit 1 [Source:MGI Symbol;Acc:MGI:2685870]	-
ENSMUSG00000007892	10620.7806	9589.740111	0.14652967	9.49E-05	0.002099816	Rplp1	9	61913284	61914542	-	499	protein_coding	ribosomal protein, large, P1 [Source:MGI Symbol;Acc:MGI:1927099]	-
ENSMUSG00000020823	4405.534775	5007.575702	-0.184044402	9.63E-05	0.002126685	Sec14l1	11	117115168	117159268	+	7176	protein_coding	SEC14-like lipid binding 1 [Source:MGI Symbol;Acc:MGI:1921386]	-
ENSMUSG00000004665	8811.836189	7992.242859	0.140925068	9.66E-05	0.002129954	Cnn2	10	79988584	79996062	+	2460	protein_coding	calponin 2 [Source:MGI Symbol;Acc:MGI:105093]	-
ENSMUSG00000019907	3821.768049	3301.250609	0.212634966	9.74E-05	0.002142892	Ppp1r12a	10	108162193	108284475	+	8020	protein_coding	protein phosphatase 1, regulatory subunit 12A [Source:MGI Symbol;Acc:MGI:1309528]	-
ENSMUSG00000028194	14308.37394	13184.45622	0.117946002	9.95E-05	0.002183472	Ddah1	3	145758675	145894277	+	3983	protein_coding	dimethylarginine dimethylaminohydrolase 1 [Source:MGI Symbol;Acc:MGI:1916469]	-
ENSMUSG00000028927	179.6530067	302.4186052	-0.750033696	0.00010292	0.002251013	Padi2	4	140906344	140952586	+	5013	protein_coding	peptidyl arginine deiminase, type II [Source:MGI Symbol;Acc:MGI:1338892]	-
ENSMUSG00000027204	1811.813238	1479.106978	0.292300964	0.000102988	0.002251013	Fbn1	2	125300594	125507993	-	12128	protein_coding	fibrillin 1 [Source:MGI Symbol;Acc:MGI:95489]	-
ENSMUSG00000031808	3539.532992	4099.769812	-0.212373799	0.000105829	0.002308337	Slc27a1	8	71568882	71587302	+	5835	protein_coding	solute carrier family 27 (fatty acid transporter), member 1 [Source:MGI Symbol;Acc:MGI:1347098]	-
ENSMUSG00000032181	6757.371087	7501.325233	-0.150313905	0.000108152	0.002354138	Scg3	9	75643189	75684056	-	2738	protein_coding	secretogranin III [Source:MGI Symbol;Acc:MGI:103032]	-
ENSMUSG00000074305	2603.920739	2202.457169	0.241790162	0.000110115	0.002391934	Peak1	9	56201126	56418067	-	12351	protein_coding	pseudopodium-enriched atypical kinase 1 [Source:MGI Symbol;Acc:MGI:2442366]	-
ENSMUSG00000017756	1770.321336	2132.519148	-0.268668477	0.000110797	0.002401824	Slc12a7	13	73733094	73816754	+	12669	protein_coding	solute carrier family 12, member 7 [Source:MGI Symbol;Acc:MGI:1342283]	-
ENSMUSG00000026875	2240.108972	2663.587953	-0.248237366	0.000113543	0.00245128	Traf1	2	34941750	34961772	-	8819	protein_coding	TNF receptor-associated factor 1 [Source:MGI Symbol;Acc:MGI:101836]	-
ENSMUSG00000022790	3061.006761	3566.415788	-0.218812418	0.000116553	0.002511133	Igsf11	16	38892671	39027159	+	4493	protein_coding	immunoglobulin superfamily, member 11 [Source:MGI Symbol;Acc:MGI:2388477]	-
ENSMUSG00000028373	707.4803006	939.5050194	-0.40857796	0.000118565	0.002544666	Astn2	4	65380803	66404611	-	4959	protein_coding	astrotactin 2 [Source:MGI Symbol;Acc:MGI:1889277]	-
ENSMUSG00000005124	397.6860228	253.6830439	0.647520233	0.000118592	0.002544666	Wisp1	15	66891320	66923201	+	5565	protein_coding	WNT1 inducible signaling pathway protein 1 [Source:MGI Symbol;Acc:MGI:1197008]	-
ENSMUSG00000070565	2732.141193	2321.304686	0.234776074	0.000120983	0.002590701	Rasal2	1	157135182	157412595	-	13740	protein_coding	RAS protein activator like 2 [Source:MGI Symbol;Acc:MGI:2443881]	-
ENSMUSG00000030029	6601.177117	7330.879089	-0.151849355	0.000121484	0.002596162	Lrig1	6	94604529	94700158	-	5585	protein_coding	leucine-rich repeats and immunoglobulin-like domains 1 [Source:MGI Symbol;Acc:MGI:107935]	-
ENSMUSG00000024074	8777.762529	9647.625066	-0.136899237	0.00012187	0.002599154	Crim1	17	78200248	78376592	+	5995	protein_coding	cysteine rich transmembrane BMP regulator 1 (chordin like) [Source:MGI Symbol;Acc:MGI:1354756]	-
ENSMUSG00000058135	21494.92624	19829.80947	0.117045716	0.000122226	0.002601496	Gstm1	3	108012255	108017973	-	1473	protein_coding	glutathione S-transferase, mu 1 [Source:MGI Symbol;Acc:MGI:95860]	-
ENSMUSG00000092274	13119.79487	14471.69806	-0.141235938	0.000123141	0.002615698	Neat1	19	5824708	5845478	-	20771	lincRNA	nuclear paraspeckle assembly transcript 1 (non-protein coding) [Source:MGI Symbol;Acc:MGI:1914211]	-
ENSMUSG00000083327	1996.869877	1578.818508	0.342383512	0.000124132	0.002631452	Vcp-rs	X	104345829	104348234	-	2406	processed_pseudogene	valosin containing protein, related sequence [Source:MGI Symbol;Acc:MGI:894298]	-
ENSMUSG00000026223	21996.12855	23551.95538	-0.098865492	0.000125173	0.002648192	Itm2c	1	85894281	85908675	+	2491	protein_coding	integral membrane protein 2C [Source:MGI Symbol;Acc:MGI:1927594]	-
ENSMUSG00000054728	520.7199896	720.6626646	-0.472289002	0.000126088	0.002662214	Phactr1	13	42680623	43138526	+	9611	protein_coding	phosphatase and actin regulator 1 [Source:MGI Symbol;Acc:MGI:2659021]	-
ENSMUSG00000040327	2000.093304	2388.455932	-0.256311069	0.000126459	0.002664727	Cul9	17	46500572	46546388	-	12198	protein_coding	cullin 9 [Source:MGI Symbol;Acc:MGI:1925559]	-
ENSMUSG00000017734	2284.814159	2699.258318	-0.239310824	0.000128916	0.002711085	Dbndd2	2	164486106	164493319	+	4389	protein_coding	dysbindin (dystrobrevin binding protein 1) domain containing 2 [Source:MGI Symbol;Acc:MGI:106562]	-
ENSMUSG00000037012	4012.56067	4559.193723	-0.184868634	0.000130575	0.002740524	Hk1	10	62268855	62379908	-	8532	protein_coding	hexokinase 1 [Source:MGI Symbol;Acc:MGI:96103]	-
ENSMUSG00000024974	2498.114135	2097.039259	0.253660699	0.000131574	0.002756007	Smc3	19	53600398	53645833	+	5541	protein_coding	structural maintenance of chromosomes 3 [Source:MGI Symbol;Acc:MGI:1339795]	-
ENSMUSG00000037321	2469.76068	2903.280085	-0.234603019	0.000132709	0.002772097	Tap1	17	34187553	34197225	+	5476	protein_coding	transporter 1, ATP-binding cassette, sub-family B (MDR/TAP) [Source:MGI Symbol;Acc:MGI:98483]	-
ENSMUSG00000020044	16838.71781	15471.97085	0.122568382	0.000132867	0.002772097	Timp3	10	86300372	86349506	+	8144	protein_coding	tissue inhibitor of metalloproteinase 3 [Source:MGI Symbol;Acc:MGI:98754]	-
ENSMUSG00000022114	1106.482168	1388.880486	-0.327736701	0.000134177	0.002786946	Spry2	14	105891947	105896819	-	2087	protein_coding	sprouty RTK signaling antagonist 2 [Source:MGI Symbol;Acc:MGI:1345138]	-
ENSMUSG00000031167	2273.859587	1904.100529	0.256935281	0.000134425	0.002786946	Rbm3	X	8138975	8145880	-	4698	protein_coding	RNA binding motif (RNP1, RRM) protein 3 [Source:MGI Symbol;Acc:MGI:1099460]	-
ENSMUSG00000037624	2629.495488	3090.29048	-0.231200397	0.000134441	0.002786946	Kcnk2	1	189207930	189402273	-	4943	protein_coding	potassium channel, subfamily K, member 2 [Source:MGI Symbol;Acc:MGI:109366]	-
ENSMUSG00000032328	4266.543664	3723.644653	0.195697565	0.000134852	0.002786946	Tmem30a	9	79768943	79793507	-	5646	protein_coding	transmembrane protein 30A [Source:MGI Symbol;Acc:MGI:106402]	-
ENSMUSG00000047215	5176.955473	4511.760017	0.197424007	0.000134899	0.002786946	Rpl9	5	65388364	65391444	-	3081	protein_coding	ribosomal protein L9 [Source:MGI Symbol;Acc:MGI:1298373]	-
ENSMUSG00000035551	1958.374115	2331.778396	-0.251648616	0.00013527	0.002789143	Igfbpl1	4	45809468	45826923	-	3250	protein_coding	insulin-like growth factor binding protein-like 1 [Source:MGI Symbol;Acc:MGI:1933198]	-
ENSMUSG00000032737	3034.680023	3527.511529	-0.218859765	0.000135952	0.002797751	Inppl1	7	101822632	101838229	-	6399	protein_coding	inositol polyphosphate phosphatase-like 1 [Source:MGI Symbol;Acc:MGI:1333787]	-
ENSMUSG00000017314	607.2446308	823.3434239	-0.441930471	0.000137186	0.002813923	Mpp2	11	102057015	102088515	-	4807	protein_coding	membrane protein, palmitoylated 2 (MAGUK p55 subfamily member 2) [Source:MGI Symbol;Acc:MGI:1858257]	-
ENSMUSG00000038077	1231.006879	1529.571266	-0.312314539	0.000137271	0.002813923	Kcna6	6	126708329	126740674	-	5945	protein_coding	potassium voltage-gated channel, shaker-related, subfamily, member 6 [Source:MGI Symbol;Acc:MGI:96663]	-
ENSMUSG00000006699	10557.259	9610.125121	0.135658217	0.000138006	0.002823499	Cdc42	4	137319696	137357720	-	2966	protein_coding	cell division cycle 42 [Source:MGI Symbol;Acc:MGI:106211]	-
ENSMUSG00000062488	4880.992484	5508.283028	-0.173537589	0.000138763	0.002833504	Ifit3b	19	34607970	34613401	+	2000	protein_coding	interferon-induced protein with tetratricopeptide repeats 3B [Source:MGI Symbol;Acc:MGI:3698419]	-
ENSMUSG00000027015	5069.406334	5696.138037	-0.168677003	0.00013992	0.002851609	Cybrd1	2	71117923	71142926	+	5339	protein_coding	cytochrome b reductase 1 [Source:MGI Symbol;Acc:MGI:2654575]	-
ENSMUSG00000022037	68070.3863	72758.41466	-0.096213374	0.000148243	0.003015414	Clu	14	65968483	65981547	+	3437	protein_coding	clusterin [Source:MGI Symbol;Acc:MGI:88423]	-
ENSMUSG00000040711	5821.385656	6485.069744	-0.155762227	0.000152768	0.003094701	Sh3pxd2b	11	32347820	32428173	+	9709	protein_coding	SH3 and PX domains 2B [Source:MGI Symbol;Acc:MGI:2442062]	-
ENSMUSG00000074896	16080.48681	17402.0955	-0.113895007	0.000152845	0.003094701	Ifit3	19	34583531	34588731	+	1745	protein_coding	interferon-induced protein with tetratricopeptide repeats 3 [Source:MGI Symbol;Acc:MGI:1101055]	-
ENSMUSG00000057561	1998.77746	1653.28055	0.274398276	0.00015302	0.003094701	Eif1a	18	46597704	46610225	+	2879	protein_coding	eukaryotic translation initiation factor 1A [Source:MGI Symbol;Acc:MGI:95298]	-
ENSMUSG00000012405	5663.901471	5029.677212	0.170524074	0.000155397	0.003136763	Rpl15	14	18267823	18271391	-	2473	protein_coding	ribosomal protein L15 [Source:MGI Symbol;Acc:MGI:1913730]	-
ENSMUSG00000020321	6022.901055	5375.164997	0.163555619	0.000155719	0.003137261	Mdh1	11	21556787	21572367	-	2567	protein_coding	malate dehydrogenase 1, NAD (soluble) [Source:MGI Symbol;Acc:MGI:97051]	-
ENSMUSG00000064367	71487.44516	55022.56097	0.377720376	0.000157982	0.003176794	mt-Nd5	MT	11742	13565	+	1824	protein_coding	mitochondrially encoded NADH dehydrogenase 5 [Source:MGI Symbol;Acc:MGI:102496]	-
ENSMUSG00000044447	595.6081975	411.4332153	0.530306457	0.00015861	0.003178643	Dock5	14	67752135	67933442	-	12169	protein_coding	dedicator of cytokinesis 5 [Source:MGI Symbol;Acc:MGI:2652871]	-
ENSMUSG00000031239	806.6831803	593.5007408	0.440061153	0.00015869	0.003178643	Itm2a	X	107397099	107403376	-	1744	protein_coding	integral membrane protein 2A [Source:MGI Symbol;Acc:MGI:107706]	-
ENSMUSG00000036712	2444.639379	2032.009421	0.264591664	0.000158977	0.003178643	Cyld	8	88697028	88751945	+	12576	protein_coding	CYLD lysine 63 deubiquitinase [Source:MGI Symbol;Acc:MGI:1921506]	-
ENSMUSG00000019866	1356.268093	1665.734816	-0.297619745	0.000161261	0.003218199	Crybg1	10	43950636	44148853	-	7525	protein_coding	crystallin beta-gamma domain containing 1 [Source:MGI Symbol;Acc:MGI:109544]	-
ENSMUSG00000027951	3145.463569	3624.721196	-0.205451813	0.000164288	0.0032632	Adar	3	89715022	89753446	+	8118	protein_coding	adenosine deaminase, RNA-specific [Source:MGI Symbol;Acc:MGI:1889575]	-
ENSMUSG00000045333	1489.163567	1820.765983	-0.28814089	0.000164663	0.0032632	Zfp423	8	87661810	87959595	-	5608	protein_coding	zinc finger protein 423 [Source:MGI Symbol;Acc:MGI:1891217]	zf-C2H2
ENSMUSG00000036995	2260.65552	2658.565584	-0.233965459	0.000164665	0.0032632	Asap3	4	136206365	136245216	+	4225	protein_coding	ArfGAP with SH3 domain, ankyrin repeat and PH domain 3 [Source:MGI Symbol;Acc:MGI:2684986]	-
ENSMUSG00000026235	2153.185524	1781.636561	0.271392019	0.000164912	0.0032632	Epha4	1	77367185	77515088	-	8054	protein_coding	Eph receptor A4 [Source:MGI Symbol;Acc:MGI:98277]	-
ENSMUSG00000076435	1340.606111	1645.6683	-0.295697667	0.000165061	0.0032632	Acsf2	11	94557102	94601871	-	3432	protein_coding	acyl-CoA synthetase family member 2 [Source:MGI Symbol;Acc:MGI:2388287]	-
ENSMUSG00000024130	3584.108903	4095.857218	-0.193050661	0.000167359	0.003302439	Abca3	17	24351950	24410201	+	8797	protein_coding	ATP-binding cassette, sub-family A (ABC1), member 3 [Source:MGI Symbol;Acc:MGI:1351617]	-
ENSMUSG00000032777	3428.31374	3922.556032	-0.194612743	0.000167966	0.003308233	Gtf3c1	7	125640954	125707780	-	12018	protein_coding	general transcription factor III C 1 [Source:MGI Symbol;Acc:MGI:107887]	-
ENSMUSG00000033420	2035.639967	2410.140197	-0.24393125	0.000168946	0.003321344	Antxr1	6	87133853	87335821	-	9537	protein_coding	anthrax toxin receptor 1 [Source:MGI Symbol;Acc:MGI:1916788]	-
ENSMUSG00000000555	1286.844919	1020.73149	0.333687345	0.000170819	0.003347857	Itga5	15	103344286	103366763	-	4933	protein_coding	integrin alpha 5 (fibronectin receptor alpha) [Source:MGI Symbol;Acc:MGI:96604]	-
ENSMUSG00000021275	872.789423	1119.017351	-0.358671417	0.000170929	0.003347857	Tecpr2	12	110889264	110972394	+	9553	protein_coding	tectonin beta-propeller repeat containing 2 [Source:MGI Symbol;Acc:MGI:2144865]	-
ENSMUSG00000021250	4281.017951	4887.938508	-0.192526476	0.000171673	0.003354723	Fos	12	85473890	85477273	+	2352	protein_coding	FBJ osteosarcoma oncogene [Source:MGI Symbol;Acc:MGI:95574]	TF_bZIP
ENSMUSG00000001131	1095.196663	846.9783711	0.373070526	0.000171915	0.003354723	Timp1	X	20870166	20874735	+	888	protein_coding	tissue inhibitor of metalloproteinase 1 [Source:MGI Symbol;Acc:MGI:98752]	-
ENSMUSG00000040520	1868.23062	1532.141397	0.285911632	0.000172886	0.003367113	Manea	4	26324506	26346891	-	4867	protein_coding	mannosidase, endo-alpha [Source:MGI Symbol;Acc:MGI:2444484]	-
ENSMUSG00000024521	921.3886293	699.4932881	0.398818898	0.000173188	0.003367113	Pmaip1	18	66458604	66465550	+	2646	protein_coding	phorbol-12-myristate-13-acetate-induced protein 1 [Source:MGI Symbol;Acc:MGI:1930146]	-
ENSMUSG00000026586	3041.629041	2613.666824	0.219611706	0.000176722	0.003429516	Prrx1	1	163245119	163313710	-	11066	protein_coding	paired related homeobox 1 [Source:MGI Symbol;Acc:MGI:97712]	Homeobox
ENSMUSG00000037852	83596.69824	88949.09151	-0.089592248	0.00017955	0.003474322	Cpe	8	64592542	64693054	-	2609	protein_coding	carboxypeptidase E [Source:MGI Symbol;Acc:MGI:101932]	-
ENSMUSG00000025037	2444.686131	2067.429561	0.241471668	0.000179689	0.003474322	Maoa	X	16619698	16687818	+	4167	protein_coding	monoamine oxidase A [Source:MGI Symbol;Acc:MGI:96915]	-
ENSMUSG00000027293	704.2948993	509.5419331	0.46448821	0.000180447	0.0034826	Ehd4	2	120089175	120154606	-	4007	protein_coding	EH-domain containing 4 [Source:MGI Symbol;Acc:MGI:1919619]	-
ENSMUSG00000041702	6798.763851	7516.369381	-0.144787582	0.000181024	0.003487357	Btbd7	12	102780797	102878471	-	16456	protein_coding	BTB (POZ) domain containing 7 [Source:MGI Symbol;Acc:MGI:1917858]	-
ENSMUSG00000063704	218.285933	346.9332035	-0.668491692	0.000184616	0.003550067	Mapk15	15	75993769	75999154	+	2563	protein_coding	mitogen-activated protein kinase 15 [Source:MGI Symbol;Acc:MGI:2652894]	-
ENSMUSG00000027351	4501.629143	3960.90911	0.183958428	0.000185235	0.003555499	Spred1	2	117121374	117182279	+	6784	protein_coding	sprouty protein with EVH-1 domain 1, related sequence [Source:MGI Symbol;Acc:MGI:2150016]	-
ENSMUSG00000028063	3387.833506	2903.508457	0.222978814	0.00018623	0.003568118	Lmna	3	88480147	88509956	-	5838	protein_coding	lamin A [Source:MGI Symbol;Acc:MGI:96794]	-
ENSMUSG00000047261	1056.892416	1338.739006	-0.338357573	0.000189387	0.003622031	Gap43	16	42248442	42340651	-	1523	protein_coding	growth associated protein 43 [Source:MGI Symbol;Acc:MGI:95639]	-
ENSMUSG00000032135	1028.685978	795.3648076	0.371318736	0.000189756	0.003622524	Mcam	9	44134469	44142727	+	3350	protein_coding	melanoma cell adhesion molecule [Source:MGI Symbol;Acc:MGI:1933966]	-
ENSMUSG00000032518	8263.752163	7468.640639	0.14502966	0.000192623	0.003670623	Rpsa	9	120127689	120132369	+	3170	protein_coding	ribosomal protein SA [Source:MGI Symbol;Acc:MGI:105381]	-
ENSMUSG00000001911	11301.26862	12411.05317	-0.134421835	0.000194999	0.003709191	Nfix	8	84699876	84800344	-	7351	protein_coding	nuclear factor I/X [Source:MGI Symbol;Acc:MGI:97311]	CTF/NFI
ENSMUSG00000044674	4401.289827	3873.694556	0.184129983	0.000196424	0.003729576	Fzd1	5	4753839	4758035	-	4197	protein_coding	frizzled class receptor 1 [Source:MGI Symbol;Acc:MGI:1196625]	-
ENSMUSG00000048154	2617.257463	3094.948438	-0.24229536	0.000197246	0.003738468	Kmt2d	15	98831669	98871204	-	19931	protein_coding	lysine (K)-specific methyltransferase 2D [Source:MGI Symbol;Acc:MGI:2682319]	-
ENSMUSG00000025531	1929.658463	1599.153395	0.2710363	0.000201293	0.003808337	Chm	X	113040593	113185517	-	6780	protein_coding	choroidermia (RAB escort protein 1) [Source:MGI Symbol;Acc:MGI:892979]	-
ENSMUSG00000052727	4655.926799	4096.223234	0.184998491	0.000203675	0.003846501	Map1b	13	99421446	99516540	-	15846	protein_coding	microtubule-associated protein 1B [Source:MGI Symbol;Acc:MGI:1306778]	-
ENSMUSG00000034401	1472.471048	1176.112131	0.321950939	0.000204217	0.00384986	Spata6	4	111719984	111829184	+	5616	protein_coding	spermatogenesis associated 6 [Source:MGI Symbol;Acc:MGI:1915196]	-
ENSMUSG00000022139	4616.786912	4064.965913	0.184204414	0.000204589	0.003849985	Mbnl2	14	120275669	120431697	+	11993	protein_coding	muscleblind like splicing factor 2 [Source:MGI Symbol;Acc:MGI:2145597]	-
ENSMUSG00000031353	4247.565878	3735.095309	0.185639959	0.000206558	0.003879258	Rbbp7	X	162760402	162779092	+	2909	protein_coding	retinoblastoma binding protein 7, chromatin remodeling factor [Source:MGI Symbol;Acc:MGI:1194910]	-
ENSMUSG00000020277	3046.1838	3518.736671	-0.207159727	0.000206879	0.003879258	Pfkl	10	77986947	78010083	-	6675	protein_coding	phosphofructokinase, liver, B-type [Source:MGI Symbol;Acc:MGI:97547]	-
ENSMUSG00000022136	6824.643903	6149.095266	0.1507814	0.0002091	0.003913952	Dnajc3	14	118937976	118981697	+	5141	protein_coding	DnaJ heat shock protein family (Hsp40) member C3 [Source:MGI Symbol;Acc:MGI:107373]	-
ENSMUSG00000019775	359.2803837	228.7563648	0.652473857	0.000210561	0.003934324	Rgs17	10	5825663	5922400	-	8298	protein_coding	regulator of G-protein signaling 17 [Source:MGI Symbol;Acc:MGI:1927469]	-
ENSMUSG00000034471	1439.781107	1751.386059	-0.283067909	0.000211297	0.003941107	Caskin2	11	115799183	115813639	-	5177	protein_coding	CASK-interacting protein 2 [Source:MGI Symbol;Acc:MGI:2157062]	-
ENSMUSG00000030717	758.2588748	557.1431559	0.443597131	0.000218196	0.004062597	Nupr1	7	126623249	126630861	-	2514	protein_coding	nuclear protein transcription regulator 1 [Source:MGI Symbol;Acc:MGI:1891834]	-
ENSMUSG00000027820	2302.809288	1922.77446	0.258210012	0.000219456	0.004078866	Mme	3	63241537	63386030	+	11542	protein_coding	membrane metallo endopeptidase [Source:MGI Symbol;Acc:MGI:97004]	-
ENSMUSG00000072501	2223.110024	1836.012336	0.275288901	0.000226088	0.004194752	Phf20l1	15	66577560	66647976	+	17447	protein_coding	PHD finger protein 20-like 1 [Source:MGI Symbol;Acc:MGI:2444412]	-
ENSMUSG00000006307	1364.234413	1668.834774	-0.289619112	0.000230655	0.004271969	Kmt2b	7	30568858	30588726	-	9596	protein_coding	lysine (K)-specific methyltransferase 2B [Source:MGI Symbol;Acc:MGI:109565]	-
ENSMUSG00000036782	990.8641892	1247.969354	-0.334269723	0.000231604	0.004282042	Klhl13	X	23219271	23365082	-	4253	protein_coding	kelch-like 13 [Source:MGI Symbol;Acc:MGI:1914705]	-
ENSMUSG00000040462	5258.517533	5911.438128	-0.168391795	0.000233672	0.00431272	Os9	10	127095650	127121131	-	2629	protein_coding	amplified in osteosarcoma [Source:MGI Symbol;Acc:MGI:1924301]	-
ENSMUSG00000005610	23464.34676	21727.37013	0.110577674	0.000235646	0.004341557	Eif4g2	7	111067750	111083030	-	10166	protein_coding	eukaryotic translation initiation factor 4, gamma 2 [Source:MGI Symbol;Acc:MGI:109207]	-
ENSMUSG00000038453	232.2265024	363.4643726	-0.649790942	0.000236727	0.004353881	Srcin1	11	97509340	97576186	-	9558	protein_coding	SRC kinase signaling inhibitor 1 [Source:MGI Symbol;Acc:MGI:1933179]	-
ENSMUSG00000030207	1047.837538	1310.566705	-0.322428226	0.000238339	0.004373953	Fam234b	6	135197977	135244955	+	6912	protein_coding	family with sequence similarity 234, member B [Source:MGI Symbol;Acc:MGI:1921775]	-
ENSMUSG00000048537	4506.836753	5094.374118	-0.176072122	0.000238647	0.004373953	Phldb1	9	44686304	44735198	-	7179	protein_coding	pleckstrin homology like domain, family B, member 1 [Source:MGI Symbol;Acc:MGI:2143230]	-
ENSMUSG00000001995	2629.377481	2227.401994	0.23800097	0.000239617	0.00438412	Sipa1l2	8	125418063	125569808	-	9617	protein_coding	signal-induced proliferation-associated 1 like 2 [Source:MGI Symbol;Acc:MGI:2676970]	-
ENSMUSG00000017291	3961.621556	3441.60204	0.204816471	0.000242419	0.004427712	Taok1	11	77529162	77607815	-	12421	protein_coding	TAO kinase 1 [Source:MGI Symbol;Acc:MGI:1914490]	-
ENSMUSG00000039159	5929.91858	6585.65897	-0.150811104	0.000243078	0.004432088	Ube2h	6	30211289	30304539	-	4780	protein_coding	ubiquitin-conjugating enzyme E2H [Source:MGI Symbol;Acc:MGI:104632]	-
ENSMUSG00000001986	4121.012197	3606.547217	0.193804404	0.00024361	0.004434123	Gria3	X	41400854	41678601	+	9859	protein_coding	glutamate receptor, ionotropic, AMPA3 (alpha 3) [Source:MGI Symbol;Acc:MGI:95810]	-
ENSMUSG00000003378	2619.964914	3058.559872	-0.224939367	0.000248789	0.004517791	Grik5	7	25009849	25072346	-	5168	protein_coding	glutamate receptor, ionotropic, kainate 5 (gamma 2) [Source:MGI Symbol;Acc:MGI:95818]	-
ENSMUSG00000036371	7123.181686	6372.775931	0.161075702	0.000249063	0.004517791	Serbp1	6	67238176	67297736	+	20117	protein_coding	serpine1 mRNA binding protein 1 [Source:MGI Symbol;Acc:MGI:1914120]	-
ENSMUSG00000022463	5405.182056	6022.534646	-0.156399301	0.000249607	0.004519896	Srebf2	15	82147181	82205379	+	7184	protein_coding	sterol regulatory element binding factor 2 [Source:MGI Symbol;Acc:MGI:107585]	bHLH
ENSMUSG00000024360	3912.998974	3421.805498	0.194617932	0.000250298	0.004524231	Etf1	18	34902785	34932007	-	3709	protein_coding	eukaryotic translation termination factor 1 [Source:MGI Symbol;Acc:MGI:2385071]	-
ENSMUSG00000070337	357.6113572	514.1470576	-0.52395493	0.000250703	0.004524231	Gpr179	11	97332109	97352077	-	9542	protein_coding	G protein-coupled receptor 179 [Source:MGI Symbol;Acc:MGI:2443409]	-
ENSMUSG00000017707	10314.03568	9433.176005	0.128317765	0.000252216	0.004538815	Serinc3	2	163623272	163645131	-	3840	protein_coding	serine incorporator 3 [Source:MGI Symbol;Acc:MGI:1349457]	-
ENSMUSG00000026103	2645.812575	2242.444537	0.240106823	0.000252396	0.004538815	Gls	1	52163448	52233232	-	15057	protein_coding	glutaminase [Source:MGI Symbol;Acc:MGI:95752]	-
ENSMUSG00000097156	2447.115035	2862.574018	-0.22632067	0.000252801	0.004538815	Gm3764	3	88206813	88229959	+	5813	lincRNA	predicted gene 3764 [Source:MGI Symbol;Acc:MGI:3781938]	-
ENSMUSG00000008682	7966.710759	7183.065887	0.148479342	0.000253813	0.004549235	Rpl10	X	74270812	74273135	+	2053	protein_coding	ribosomal protein L10 [Source:MGI Symbol;Acc:MGI:105943]	-
ENSMUSG00000062825	33741.11098	31528.48562	0.097895484	0.000259977	0.004650476	Actg1	11	120345690	120348542	-	2658	protein_coding	actin, gamma, cytoplasmic 1 [Source:MGI Symbol;Acc:MGI:87906]	-
ENSMUSG00000061665	1395.812422	1116.121203	0.320602202	0.000260342	0.004650476	Cd2ap	17	42792951	42876665	-	15864	protein_coding	CD2-associated protein [Source:MGI Symbol;Acc:MGI:1330281]	-
ENSMUSG00000024163	4095.844143	4628.903371	-0.176494926	0.000266157	0.004746311	Mapk8ip3	17	24892153	24936977	-	14558	protein_coding	mitogen-activated protein kinase 8 interacting protein 3 [Source:MGI Symbol;Acc:MGI:1353598]	-
ENSMUSG00000020608	1405.166968	1118.363214	0.332229556	0.000267565	0.004763384	Smc6	12	11265886	11319785	+	12502	protein_coding	structural maintenance of chromosomes 6 [Source:MGI Symbol;Acc:MGI:1914491]	-
ENSMUSG00000054855	3321.547855	2884.652569	0.203575338	0.000268519	0.004772316	Rnd1	15	98663421	98677461	-	2967	protein_coding	Rho family GTPase 1 [Source:MGI Symbol;Acc:MGI:2444878]	-
ENSMUSG00000019577	967.8664885	745.0312475	0.376853575	0.000269069	0.004774053	Pdk4	6	5483351	5496309	-	3511	protein_coding	pyruvate dehydrogenase kinase, isoenzyme 4 [Source:MGI Symbol;Acc:MGI:1351481]	-
ENSMUSG00000026748	3335.156364	2897.537413	0.2035716	0.000270794	0.004796598	Plxdc2	2	16356304	16755839	+	6947	protein_coding	plexin domain containing 2 [Source:MGI Symbol;Acc:MGI:1914698]	-
ENSMUSG00000003617	98333.0564	93660.95777	0.070235918	0.000276953	0.004897471	Cp	3	19957054	20009145	+	9566	protein_coding	ceruloplasmin [Source:MGI Symbol;Acc:MGI:88476]	-
ENSMUSG00000040690	751.754289	978.0896784	-0.37761673	0.000281224	0.004964685	Col16a1	4	130047840	130099283	+	6750	protein_coding	collagen, type XVI, alpha 1 [Source:MGI Symbol;Acc:MGI:1095396]	-
ENSMUSG00000038370	1371.368474	1103.219817	0.315399651	0.000286564	0.005050517	Pcp4l1	1	171173262	171196268	-	1577	protein_coding	Purkinje cell protein 4-like 1 [Source:MGI Symbol;Acc:MGI:1913675]	-
ENSMUSG00000019851	439.9868083	297.2388429	0.56721352	0.000289424	0.005092417	Perp	10	18845020	18857073	+	1952	protein_coding	PERP, TP53 apoptosis effector [Source:MGI Symbol;Acc:MGI:1929938]	-
ENSMUSG00000026463	11972.95949	12965.78619	-0.115117588	0.00028998	0.005093712	Atp2b4	1	133699457	133801041	-	12248	protein_coding	ATPase, Ca++ transporting, plasma membrane 4 [Source:MGI Symbol;Acc:MGI:88111]	-
ENSMUSG00000047945	3297.266701	3791.570639	-0.20347178	0.000290571	0.005095613	Marcksl1	4	129513581	129515985	+	1605	protein_coding	MARCKS-like 1 [Source:MGI Symbol;Acc:MGI:97143]	-
ENSMUSG00000028737	1048.371256	1312.164704	-0.326218587	0.000293456	0.005137672	Aldh4a1	4	139622866	139649690	+	4907	protein_coding	aldehyde dehydrogenase 4 family, member A1 [Source:MGI Symbol;Acc:MGI:2443883]	-
ENSMUSG00000058793	5773.067251	6431.978785	-0.156232224	0.00029977	0.005239531	Cds2	2	132263148	132312050	+	9125	protein_coding	CDP-diacylglycerol synthase (phosphatidate cytidylyltransferase) 2 [Source:MGI Symbol;Acc:MGI:1332236]	-
ENSMUSG00000027087	4971.922613	4411.00167	0.172482243	0.000300776	0.005242451	Itgav	2	83724397	83806916	+	10744	protein_coding	integrin alpha V [Source:MGI Symbol;Acc:MGI:96608]	-
ENSMUSG00000035629	2497.941488	2904.704148	-0.217576796	0.000300931	0.005242451	Rubcn	16	32821703	32877766	-	7478	protein_coding	RUN domain and cysteine-rich domain containing, Beclin 1-interacting protein [Source:MGI Symbol;Acc:MGI:1915160]	-
ENSMUSG00000032050	5710.091769	5121.215187	0.157283862	0.000301736	0.005247814	Rdx	9	52047173	52088735	+	4639	protein_coding	radixin [Source:MGI Symbol;Acc:MGI:97887]	-
ENSMUSG00000029614	7971.789094	7233.737193	0.13993464	0.000303694	0.00527319	Rpl6	5	121204481	121209241	+	3140	protein_coding	ribosomal protein L6 [Source:MGI Symbol;Acc:MGI:108057]	-
ENSMUSG00000035898	843.8687329	629.6993279	0.424628452	0.000305113	0.005289125	Uba6	5	86109287	86172803	-	8159	protein_coding	ubiquitin-like modifier activating enzyme 6 [Source:MGI Symbol;Acc:MGI:1913894]	-
ENSMUSG00000029603	1275.40789	1561.275706	-0.291205069	0.000306922	0.005311762	Dtx1	5	120680202	120711927	-	5270	protein_coding	deltex 1, E3 ubiquitin ligase [Source:MGI Symbol;Acc:MGI:1352744]	-
ENSMUSG00000022443	15675.49859	14513.52563	0.11111962	0.000307793	0.005318123	Myh9	15	77760587	77842175	-	12928	protein_coding	myosin, heavy polypeptide 9, non-muscle [Source:MGI Symbol;Acc:MGI:107717]	-
ENSMUSG00000032281	7390.65631	8134.235496	-0.139091155	0.000314325	0.005422106	Acsbg1	9	54604877	54661870	-	3604	protein_coding	acyl-CoA synthetase bubblegum family member 1 [Source:MGI Symbol;Acc:MGI:2385656]	-
ENSMUSG00000025912	970.5694319	743.5591633	0.387111591	0.000316203	0.005445611	Mybl1	1	9667415	9700209	-	5402	protein_coding	myeloblastosis oncogene-like 1 [Source:MGI Symbol;Acc:MGI:99925]	MYB
ENSMUSG00000008136	304.8362041	186.9922496	0.703210962	0.000317092	0.005447548	Fhl2	1	43123074	43196984	-	1897	protein_coding	four and a half LIM domains 2 [Source:MGI Symbol;Acc:MGI:1338762]	-
ENSMUSG00000042873	817.6867578	1048.362236	-0.358558678	0.000317348	0.005447548	Lhfpl4	6	113168090	113195384	-	5813	protein_coding	lipoma HMGIC fusion partner-like protein 4 [Source:MGI Symbol;Acc:MGI:3057108]	-
ENSMUSG00000034109	2954.318892	2546.735929	0.215268315	0.000322126	0.005513477	Golim4	3	75875084	75956949	-	11072	protein_coding	golgi integral membrane protein 4 [Source:MGI Symbol;Acc:MGI:1920374]	-
ENSMUSG00000069045	1777.024198	1471.560894	0.272932096	0.000322233	0.005513477	Ddx3y	Y	1260771	1286629	-	5199	protein_coding	DEAD (Asp-Glu-Ala-Asp) box polypeptide 3, Y-linked [Source:MGI Symbol;Acc:MGI:1349406]	-
ENSMUSG00000028121	1169.507782	1457.87304	-0.321415557	0.000323175	0.005518189	Bcar3	3	122294136	122530191	+	5604	protein_coding	breast cancer anti-estrogen resistance 3 [Source:MGI Symbol;Acc:MGI:1352501]	-
ENSMUSG00000024883	886.6297272	674.1675104	0.393999229	0.000323554	0.005518189	Rin1	19	5050481	5057071	+	4792	protein_coding	Ras and Rab interactor 1 [Source:MGI Symbol;Acc:MGI:2385695]	-
ENSMUSG00000043542	1637.145061	1338.129681	0.289756626	0.000324578	0.005526723	Zc2hc1a	3	7503483	7553836	+	3508	protein_coding	zinc finger, C2HC-type containing 1A [Source:MGI Symbol;Acc:MGI:1914556]	-
ENSMUSG00000030660	1701.811818	1401.78508	0.278779361	0.000329362	0.005599147	Pik3c2a	7	116337265	116443449	-	11133	protein_coding	phosphatidylinositol-4-phosphate 3-kinase catalytic subunit type 2 alpha [Source:MGI Symbol;Acc:MGI:1203729]	-
ENSMUSG00000022505	2631.548961	2255.461713	0.222427508	0.000330111	0.00560286	Emp2	16	10281749	10313968	-	8644	protein_coding	epithelial membrane protein 2 [Source:MGI Symbol;Acc:MGI:1098726]	-
ENSMUSG00000040964	1728.149826	2063.336117	-0.257535434	0.0003322	0.005629272	Arhgef10l	4	140514485	140666012	-	5693	protein_coding	Rho guanine nucleotide exchange factor (GEF) 10-like [Source:MGI Symbol;Acc:MGI:1920004]	-
ENSMUSG00000020601	785.3311301	1020.299308	-0.381776654	0.000336174	0.005687479	Trib2	12	15791727	15816922	-	4335	protein_coding	tribbles pseudokinase 2 [Source:MGI Symbol;Acc:MGI:2145021]	-
ENSMUSG00000038172	1158.981028	915.4741821	0.338741272	0.00033864	0.005720033	Ttc39b	4	83220300	83324255	-	10199	protein_coding	tetratricopeptide repeat domain 39B [Source:MGI Symbol;Acc:MGI:1917113]	-
ENSMUSG00000022185	4176.261879	4825.024268	-0.206156574	0.000343865	0.00579902	Acin1	14	54642161	54686931	-	10527	protein_coding	apoptotic chromatin condensation inducer 1 [Source:MGI Symbol;Acc:MGI:1891824]	-
ENSMUSG00000049313	6857.415241	7568.779537	-0.14333476	0.000346584	0.005835544	Sorl1	9	41964720	42124297	-	11321	protein_coding	sortilin-related receptor, LDLR class A repeats-containing [Source:MGI Symbol;Acc:MGI:1202296]	-
ENSMUSG00000000420	2930.343042	2500.07536	0.227296538	0.000349465	0.005874688	Galnt1	18	24205344	24286818	+	5519	protein_coding	polypeptide N-acetylgalactosaminyltransferase 1 [Source:MGI Symbol;Acc:MGI:894693]	-
ENSMUSG00000022797	1021.931856	797.5390486	0.35689747	0.000350922	0.005889795	Tfrc	16	32608920	32632794	+	6185	protein_coding	transferrin receptor [Source:MGI Symbol;Acc:MGI:98822]	-
ENSMUSG00000045482	4990.493704	5562.768176	-0.156782877	0.000352117	0.005900469	Trrap	5	144767732	144859778	+	20859	protein_coding	transformation/transcription domain-associated protein [Source:MGI Symbol;Acc:MGI:2153272]	-
ENSMUSG00000026219	6385.565116	5752.557325	0.151045297	0.000353944	0.00592169	Trip12	1	84721189	84840516	-	16601	protein_coding	thyroid hormone receptor interactor 12 [Source:MGI Symbol;Acc:MGI:1309481]	-
ENSMUSG00000062960	561.8040692	754.2879121	-0.42268452	0.00035532	0.005935307	Kdr	5	75932827	75978458	-	9030	protein_coding	kinase insert domain protein receptor [Source:MGI Symbol;Acc:MGI:96683]	-
ENSMUSG00000022141	2432.309815	2060.519468	0.240370156	0.000356213	0.005940829	Nipbl	15	8290617	8444463	-	9423	protein_coding	NIPBL cohesin loading factor [Source:MGI Symbol;Acc:MGI:1913976]	-
ENSMUSG00000060261	6191.295313	6839.48447	-0.144087934	0.000364845	0.006067402	Gtf2i	5	134237834	134314760	-	10199	protein_coding	general transcription factor II I [Source:MGI Symbol;Acc:MGI:1202722]	GTF2I
ENSMUSG00000035863	3488.147192	4018.899233	-0.204069606	0.000364952	0.006067402	Palm	10	79793572	79820896	+	5655	protein_coding	paralemmin [Source:MGI Symbol;Acc:MGI:1261814]	-
ENSMUSG00000043091	2752.577334	2345.563895	0.23281422	0.000365954	0.006074487	Tuba1c	15	99029891	99038110	+	2287	protein_coding	tubulin, alpha 1C [Source:MGI Symbol;Acc:MGI:1095409]	-
ENSMUSG00000027737	2229.81514	1888.221892	0.2395783	0.000371892	0.006163363	Slc7a11	3	49892526	50443614	-	13922	protein_coding	solute carrier family 7 (cationic amino acid transporter, y+ system), member 11 [Source:MGI Symbol;Acc:MGI:1347355]	-
ENSMUSG00000024392	4633.380292	5221.01634	-0.170848269	0.00037501	0.006205305	Bag6	17	35135178	35147322	+	6215	protein_coding	BCL2-associated athanogene 6 [Source:MGI Symbol;Acc:MGI:1919439]	-
ENSMUSG00000040712	1057.775935	1352.908666	-0.350545148	0.000381746	0.00630687	Camta2	11	70669463	70688105	-	5207	protein_coding	calmodulin binding transcription activator 2 [Source:MGI Symbol;Acc:MGI:2135957]	CG-1
ENSMUSG00000022562	2077.612074	2442.467295	-0.233949381	0.000385942	0.006366241	Oplah	15	76296601	76328015	-	5837	protein_coding	5-oxoprolinase (ATP-hydrolysing) [Source:MGI Symbol;Acc:MGI:1922725]	-
ENSMUSG00000028919	1342.959252	1629.983348	-0.27950898	0.000397856	0.006547246	Arhgef19	4	141239499	141257564	+	4242	protein_coding	Rho guanine nucleotide exchange factor (GEF) 19 [Source:MGI Symbol;Acc:MGI:1925912]	-
ENSMUSG00000020844	4762.243745	5326.579914	-0.162371768	0.000398156	0.006547246	Nxn	11	76257198	76399140	-	3239	protein_coding	nucleoredoxin [Source:MGI Symbol;Acc:MGI:109331]	-
ENSMUSG00000037887	375.9540338	530.7443927	-0.498612283	0.000407809	0.006695556	Dusp8	7	142079490	142095843	-	4870	protein_coding	dual specificity phosphatase 8 [Source:MGI Symbol;Acc:MGI:106626]	-
ENSMUSG00000025422	364.5705174	523.1652257	-0.526600482	0.000413012	0.006770449	Agap2	10	127075284	127093169	+	5941	protein_coding	ArfGAP with GTPase domain, ankyrin repeat and PH domain 2 [Source:MGI Symbol;Acc:MGI:3580016]	-
ENSMUSG00000029060	1452.129539	1773.777294	-0.289639574	0.000416256	0.006813046	Mib2	4	155654677	155669198	-	4724	protein_coding	mindbomb E3 ubiquitin protein ligase 2 [Source:MGI Symbol;Acc:MGI:2679684]	-
ENSMUSG00000035713	834.5631922	1066.430051	-0.35575483	0.000424628	0.006939313	Usp35	7	97309380	97332020	-	5288	protein_coding	ubiquitin specific peptidase 35 [Source:MGI Symbol;Acc:MGI:2685339]	-
ENSMUSG00000006304	4844.365152	4316.688151	0.165881707	0.000427397	0.006973764	Arpc2	1	74236084	74268209	+	2033	protein_coding	actin related protein 2/3 complex, subunit 2 [Source:MGI Symbol;Acc:MGI:1923959]	-
ENSMUSG00000028078	2246.18574	2617.886183	-0.222065282	0.000428857	0.006986791	Dclk2	3	86786151	86920852	-	10553	protein_coding	doublecortin-like kinase 2 [Source:MGI Symbol;Acc:MGI:1918012]	-
ENSMUSG00000022390	4999.804879	5564.801566	-0.154669759	0.000432288	0.007031843	Zc3h7b	15	81745057	81796260	+	10045	protein_coding	zinc finger CCCH type containing 7B [Source:MGI Symbol;Acc:MGI:1328310]	-
ENSMUSG00000049516	751.8055485	967.8379227	-0.364058173	0.00043492	0.007063762	Spty2d1	7	46990396	47008411	-	6788	protein_coding	SPT2, Suppressor of Ty, domain containing 1 (S. cerevisiae) [Source:MGI Symbol;Acc:MGI:2142062]	-
ENSMUSG00000096753	590.3203176	788.3287998	-0.421734688	0.000442745	0.007179811	Fam181a	12	103310975	103317065	+	1537	protein_coding	family with sequence similarity 181, member A [Source:MGI Symbol;Acc:MGI:3647570]	-
ENSMUSG00000023010	21373.49597	22779.07674	-0.092033757	0.000445757	0.007214236	Tmbim6	15	99392882	99410049	+	4578	protein_coding	transmembrane BAX inhibitor motif containing 6 [Source:MGI Symbol;Acc:MGI:99682]	-
ENSMUSG00000039218	9397.291937	10241.89092	-0.123888944	0.000446234	0.007214236	Srrm2	17	23790532	23824741	+	12842	protein_coding	serine/arginine repetitive matrix 2 [Source:MGI Symbol;Acc:MGI:1923206]	-
ENSMUSG00000022261	6407.687186	5749.931152	0.155256382	0.000447115	0.007217414	Sdc2	15	32920723	33034935	+	3527	protein_coding	syndecan 2 [Source:MGI Symbol;Acc:MGI:1349165]	-
ENSMUSG00000024413	2067.668043	2422.594464	-0.228266822	0.00044867	0.007231468	Npc1	18	12189693	12236400	-	10725	protein_coding	NPC intracellular cholesterol transporter 1 [Source:MGI Symbol;Acc:MGI:1097712]	-
ENSMUSG00000032594	3511.244031	3975.49441	-0.178937109	0.000450405	0.007248369	Ip6k1	9	108002501	108048782	+	6487	protein_coding	inositol hexaphosphate kinase 1 [Source:MGI Symbol;Acc:MGI:1351633]	-
ENSMUSG00000031600	2212.458501	1866.458127	0.245084673	0.000456077	0.007328474	Vps37a	8	40511783	40551134	+	6379	protein_coding	vacuolar protein sorting 37A [Source:MGI Symbol;Acc:MGI:1261835]	-
ENSMUSG00000058355	2405.496111	2055.612889	0.226630555	0.000457133	0.007334268	Abce1	8	79683462	79711740	-	6004	protein_coding	ATP-binding cassette, sub-family E (OABP), member 1 [Source:MGI Symbol;Acc:MGI:1195458]	-
ENSMUSG00000060036	12805.70325	11861.37871	0.110279935	0.000466273	0.007469571	Rpl3	15	80077791	80091868	-	3175	protein_coding	ribosomal protein L3 [Source:MGI Symbol;Acc:MGI:1351605]	-
ENSMUSG00000024565	895.9608976	1144.361275	-0.349350855	0.000482232	0.007713515	Sall3	18	80966376	80986578	-	6886	protein_coding	spalt like transcription factor 3 [Source:MGI Symbol;Acc:MGI:109295]	zf-C2H2
ENSMUSG00000029580	40804.01901	38277.87062	0.092351004	0.000483047	0.007714871	Actb	5	142903115	142906754	-	2679	protein_coding	actin, beta [Source:MGI Symbol;Acc:MGI:87904]	-
ENSMUSG00000055003	531.5987989	713.6912185	-0.428259839	0.000483789	0.007715053	Lrtm2	6	119315133	119330766	-	4102	protein_coding	leucine-rich repeats and transmembrane domains 2 [Source:MGI Symbol;Acc:MGI:2141485]	-
ENSMUSG00000025132	8186.173119	8974.54498	-0.132242356	0.000487504	0.007762557	Arhgdia	11	120578104	120581624	-	2258	protein_coding	Rho GDP dissociation inhibitor (GDI) alpha [Source:MGI Symbol;Acc:MGI:2178103]	-
ENSMUSG00000053411	1240.798259	1511.150768	-0.283945151	0.000491146	0.00780877	Cbx7	15	79915807	79971119	-	6487	protein_coding	chromobox 7 [Source:MGI Symbol;Acc:MGI:1196439]	-
ENSMUSG00000009376	976.3420235	761.3388571	0.357488852	0.000492851	0.007824099	Met	6	17463800	17573980	+	7679	protein_coding	met proto-oncogene [Source:MGI Symbol;Acc:MGI:96969]	-
ENSMUSG00000034088	8215.351234	7434.176089	0.143313452	0.000495449	0.007853532	Hdlbp	1	93405940	93478815	-	11320	protein_coding	high density lipoprotein (HDL) binding protein [Source:MGI Symbol;Acc:MGI:99256]	-
ENSMUSG00000053470	2375.164946	2017.493495	0.233921893	0.000496445	0.007857527	Kdm3a	6	71588972	71632990	-	8225	protein_coding	lysine (K)-specific demethylase 3A [Source:MGI Symbol;Acc:MGI:98847]	-
ENSMUSG00000070544	3062.978837	2648.683053	0.211324741	0.000499777	0.007898415	Top1	2	160645888	160722764	+	10426	protein_coding	topoisomerase (DNA) I [Source:MGI Symbol;Acc:MGI:98788]	-
ENSMUSG00000067274	14350.75049	13318.22147	0.107926498	0.000501746	0.007917686	Rplp0	5	115559467	115563727	+	1659	protein_coding	ribosomal protein, large, P0 [Source:MGI Symbol;Acc:MGI:1927636]	-
ENSMUSG00000066036	7285.99403	8004.549857	-0.136715471	0.000507462	0.007995937	Ubr4	4	139352609	139489588	+	17997	protein_coding	ubiquitin protein ligase E3 component n-recognin 4 [Source:MGI Symbol;Acc:MGI:1916366]	-
ENSMUSG00000038437	2011.022246	2357.730041	-0.228906698	0.000511902	0.008053873	Mllt6	11	97663414	97685463	+	7451	protein_coding	myeloid/lymphoid or mixed-lineage leukemia; translocated to, 6 [Source:MGI Symbol;Acc:MGI:1935145]	-
ENSMUSG00000060227	3829.969545	3380.185444	0.180369157	0.000516662	0.008116671	Casc4	2	121866970	121936220	+	5858	protein_coding	cancer susceptibility candidate 4 [Source:MGI Symbol;Acc:MGI:2443129]	-
ENSMUSG00000026727	3430.466351	2987.904757	0.198016394	0.000526606	0.0082606	Rsu1	2	13076821	13271415	-	9299	protein_coding	Ras suppressor protein 1 [Source:MGI Symbol;Acc:MGI:103040]	-
ENSMUSG00000097789	1068.458721	839.8447186	0.345399965	0.000531384	0.008323173	Gm2115	7	84528954	84583531	+	7340	protein_coding	predicted gene 2115 [Source:MGI Symbol;Acc:MGI:3780284]	-
ENSMUSG00000040164	365.4050306	519.5503792	-0.512750401	0.000536046	0.008383764	Kcns1	2	164163619	164171113	-	2712	protein_coding	K+ voltage-gated channel, subfamily S, 1 [Source:MGI Symbol;Acc:MGI:1197019]	-
ENSMUSG00000025982	7438.844313	6778.918904	0.134259317	0.000541334	0.008453939	Sf3b1	1	54985169	55027481	-	11370	protein_coding	splicing factor 3b, subunit 1 [Source:MGI Symbol;Acc:MGI:1932339]	-
ENSMUSG00000031422	8033.410706	7339.612345	0.130794187	0.000545305	0.008501998	Morf4l2	X	136732942	136743690	-	3135	protein_coding	mortality factor 4 like 2 [Source:MGI Symbol;Acc:MGI:1927167]	-
ENSMUSG00000008140	4242.964368	4749.706383	-0.163069181	0.000546804	0.008501998	Emc10	7	44489937	44496529	-	2917	protein_coding	ER membrane protein complex subunit 10 [Source:MGI Symbol;Acc:MGI:1916933]	-
ENSMUSG00000020687	2342.932959	1990.571323	0.234155359	0.000546827	0.008501998	Cdc27	11	104502745	104550620	-	6248	protein_coding	cell division cycle 27 [Source:MGI Symbol;Acc:MGI:102685]	-
ENSMUSG00000052957	4252.985288	4765.884869	-0.165212535	0.00055212	0.008571668	Gas1	13	60174405	60177365	-	2961	protein_coding	growth arrest specific 1 [Source:MGI Symbol;Acc:MGI:95655]	-
ENSMUSG00000052915	2287.624129	2673.311487	-0.224099644	0.000566642	0.008784193	Msl1	11	98795516	98807859	+	5433	protein_coding	male specific lethal 1 [Source:MGI Symbol;Acc:MGI:1921276]	-
ENSMUSG00000020052	321.8875393	465.8105949	-0.53166219	0.000572777	0.008866281	Ascl1	10	87490819	87493660	-	2481	protein_coding	achaete-scute family bHLH transcription factor 1 [Source:MGI Symbol;Acc:MGI:96919]	bHLH
ENSMUSG00000022108	32589.22628	30555.71374	0.092577169	0.000576172	0.008905777	Itm2b	14	73362226	73385289	-	2732	protein_coding	integral membrane protein 2B [Source:MGI Symbol;Acc:MGI:1309517]	-
ENSMUSG00000021314	274.0459569	406.0133522	-0.564560009	0.00057712	0.008907399	Amph	13	18948205	19150921	+	4528	protein_coding	amphiphysin [Source:MGI Symbol;Acc:MGI:103574]	-
ENSMUSG00000037016	420.4051768	579.5098283	-0.463457859	0.000579672	0.008933723	Frem2	3	53513938	53657355	-	13255	protein_coding	Fras1 related extracellular matrix protein 2 [Source:MGI Symbol;Acc:MGI:2444465]	-
ENSMUSG00000028444	361.8106801	510.3582762	-0.494634801	0.000582746	0.008968003	Cntfr	4	41657498	41697089	-	2782	protein_coding	ciliary neurotrophic factor receptor [Source:MGI Symbol;Acc:MGI:99605]	-
ENSMUSG00000028211	6881.898052	6257.147868	0.137500292	0.000585686	0.009000126	Trp53inp1	4	11156431	11174379	+	6475	protein_coding	transformation related protein 53 inducible nuclear protein 1 [Source:MGI Symbol;Acc:MGI:1926609]	-
ENSMUSG00000022178	3131.244453	3558.16113	-0.184853291	0.000588567	0.009031251	Ajuba	14	54567472	54577558	-	3646	protein_coding	ajuba LIM protein [Source:MGI Symbol;Acc:MGI:1341886]	-
ENSMUSG00000027646	2988.832766	3407.481653	-0.189546607	0.000599631	0.00918767	Src	2	157418444	157471862	+	4371	protein_coding	Rous sarcoma oncogene [Source:MGI Symbol;Acc:MGI:98397]	-
ENSMUSG00000052911	11878.85184	12841.18107	-0.113041008	0.000608298	0.009306953	Lamb2	9	108479736	108490530	+	6082	protein_coding	laminin, beta 2 [Source:MGI Symbol;Acc:MGI:99916]	-
ENSMUSG00000023809	1230.905487	1510.427257	-0.294994543	0.000609435	0.009310869	Rps6ka2	17	7170115	7303315	+	9978	protein_coding	ribosomal protein S6 kinase, polypeptide 2 [Source:MGI Symbol;Acc:MGI:1342290]	-
ENSMUSG00000020747	1362.209951	1646.913616	-0.272320701	0.000613621	0.00933812	Tmem94	11	115765433	115799366	+	5920	protein_coding	transmembrane protein 94 [Source:MGI Symbol;Acc:MGI:1919197]	-
ENSMUSG00000021392	675.7786509	502.075348	0.431080573	0.000613955	0.00933812	Nol8	13	49653078	49679016	+	9057	protein_coding	nucleolar protein 8 [Source:MGI Symbol;Acc:MGI:1918180]	-
ENSMUSG00000042742	1314.473141	1052.354827	0.318887692	0.000614742	0.00933812	Bmt2	6	13625673	13677966	-	5632	protein_coding	base methyltransferase of 25S rRNA 2 [Source:MGI Symbol;Acc:MGI:2141466]	-
ENSMUSG00000025326	1819.724918	1495.257194	0.286230558	0.000614757	0.00933812	Ube3a	7	59228750	59311536	+	20626	protein_coding	ubiquitin protein ligase E3A [Source:MGI Symbol;Acc:MGI:105098]	-
ENSMUSG00000002985	149498.5759	165815.2874	-0.149447351	0.000617147	0.009360945	Apoe	7	19696109	19699188	-	2138	protein_coding	apolipoprotein E [Source:MGI Symbol;Acc:MGI:88057]	-
ENSMUSG00000033799	1099.12082	875.1175894	0.328159068	0.000619161	0.009378024	Fam208b	13	3566035	3611108	-	12454	protein_coding	family with sequence similarity 208, member B [Source:MGI Symbol;Acc:MGI:2145274]	-
ENSMUSG00000022887	394.5239975	266.8906963	0.562602278	0.000622522	0.009393801	Masp1	16	23449417	23520815	-	9833	protein_coding	mannan-binding lectin serine peptidase 1 [Source:MGI Symbol;Acc:MGI:88492]	-
ENSMUSG00000027803	5938.446501	5355.865199	0.148929548	0.000622535	0.009393801	Wwtr1	3	57455649	57575910	-	4779	protein_coding	WW domain containing transcription regulator 1 [Source:MGI Symbol;Acc:MGI:1917649]	-
ENSMUSG00000075415	8843.368284	9786.44577	-0.144805212	0.000622872	0.009393801	Fnbp1	2	31026206	31142008	-	10030	protein_coding	formin binding protein 1 [Source:MGI Symbol;Acc:MGI:109606]	-
ENSMUSG00000056999	5079.320228	4538.514672	0.162120928	0.000629363	0.009474284	Ide	19	37268743	37337852	-	5823	protein_coding	insulin degrading enzyme [Source:MGI Symbol;Acc:MGI:96412]	-
ENSMUSG00000023169	10953.23826	11864.23054	-0.116046093	0.000630004	0.009474284	Slc38a1	15	96571418	96642913	-	17236	protein_coding	solute carrier family 38, member 1 [Source:MGI Symbol;Acc:MGI:2145895]	-
ENSMUSG00000021268	5004.748303	6494.237892	-0.375309301	0.000637624	0.009575237	Meg3	12	109541001	109571726	+	18089	lincRNA	maternally expressed 3 [Source:MGI Symbol;Acc:MGI:1202886]	-
ENSMUSG00000000001	3791.871463	3342.513168	0.181167343	0.00065265	0.009786967	Gnai3	3	108107280	108146146	-	3262	protein_coding	guanine nucleotide binding protein (G protein), alpha inhibiting 3 [Source:MGI Symbol;Acc:MGI:95773]	-
ENSMUSG00000027200	4988.089303	5533.188353	-0.149596333	0.00065778	0.009848054	Sema6d	2	124089969	124667770	+	10559	protein_coding	sema domain, transmembrane domain (TM), and cytoplasmic domain, (semaphorin) 6D [Source:MGI Symbol;Acc:MGI:2387661]	-
ENSMUSG00000040254	380.2547488	532.7249486	-0.487784383	0.000658589	0.009848054	Sema3d	5	12383385	12588948	+	8595	protein_coding	sema domain, immunoglobulin domain (Ig), short basic domain, secreted, (semaphorin) 3D [Source:MGI Symbol;Acc:MGI:1860118]	-
ENSMUSG00000039361	3943.666707	3459.133611	0.188730383	0.000661081	0.009871336	Picalm	7	90130213	90213465	+	15732	protein_coding	phosphatidylinositol binding clathrin assembly protein [Source:MGI Symbol;Acc:MGI:2385902]	-
ENSMUSG00000015599	1032.606754	1276.991082	-0.305382313	0.000662104	0.009872642	Ttbk1	17	46442448	46487675	-	14097	protein_coding	tau tubulin kinase 1 [Source:MGI Symbol;Acc:MGI:2147036]	-
ENSMUSG00000021806	6622.861227	6000.01058	0.141818932	0.000667302	0.009936113	Nid2	14	19751265	19811787	+	5174	protein_coding	nidogen 2 [Source:MGI Symbol;Acc:MGI:1298229]	-
ENSMUSG00000037606	2886.74528	3295.921974	-0.190790757	0.000669969	0.009961777	Osbpl5	7	143688762	143756985	-	4915	protein_coding	oxysterol binding protein-like 5 [Source:MGI Symbol;Acc:MGI:1930265]	-
ENSMUSG00000006498	4517.41702	4254.307942	0.085671071	0.084453458	0.316049329	Ptbp1	10	79854427	79864771	+	4740	protein_coding	polypyrimidine tract binding protein 1 [Source:MGI Symbol;Acc:MGI:97791]	-
