# Supplementary material for: Zika virus dysregulates the expression of astrocytic genes involved in neurodevelopment
Source: PLoS Negl Trop Dis. 2021 Apr 23;15(4):e0009362. doi: 10.1371/journal.pntd.0009362 (PMC8099136; doi:10.1371/journal.pntd.0009362)
Supplement: S1 Data — Excel spreadsheet in separate sheets contains the underlying numerical data for Figure panels 1C, 1D, 2D, 2E, 3A & 3B, 3C & 3D, 4A, 4B, 4E, 5A-5F, 6A, 6B, 6D, 6G. (XLSX) [file pntd.0009362.s006.xlsx]

## Sheet: Figure 1C
			MPAs Cell Viability
		h p.i.
		0	1.00889	0.991106
		12	0.980881	0.959997
		24	0.740935	0.765708
		48	0.536636	0.566017

## Sheet: Figure 1D
			ZIKV NS5 mRNA expression level
		h p.i.
		0	2.48e-05	1.99e-05	1.99e-05
		12	0.00309	0.000128	0.000128
		24	0.0256	0.00123	0.00123
		36	0.0371	0.00244	0.00244
		48	0.0385	0.00284	0.00284
		60	0.0342	0.001244	0.001244

## Sheet: Figure 2D
NCBI_id	gene_id	ZIKV 1#	ZIKV 2#	Mock 1#	Mock 2#	Avg. ZIKV	Avg. Mock	log2FoldChange	pvalue	padj	gene_name	gene_chr	gene_start	gene_end	gene_strand	gene_length	gene_biotype	gene_description	tf_family
14268	ENSMUSG00000026193	24394.5	24434.8	15750.5	16170.6	24414.6	15960.6	0.613056	4.20795e-110	4.44233e-106	Fn1	1	71585520	71653200	-	11685	protein_coding	fibronectin 1 [Source:MGI Symbol;Acc:MGI:95566]	-
11475	ENSMUSG00000035783	25009.5	25082.1	17420.7	17175.8	25045.8	17298.3	0.53398	2.62154e-91	1.38378e-87	Acta2	19	34241090	34255336	-	1781	protein_coding	actin, alpha 2, smooth muscle, aorta [Source:MGI Symbol;Acc:MGI:87909]	-
12266	ENSMUSG00000024164	204926	204698	263587	259863	204812	261725	-0.353735	6.23328e-87	2.19349e-83	C3	17	57203970	57228136	-	5143	protein_coding	complement component 3 [Source:MGI Symbol;Acc:MGI:88227]	-
16008	ENSMUSG00000039323	58430.4	59336.9	44303.3	43019.3	58883.6	43661.3	0.43147	1.80655e-77	4.76795e-74	Igfbp2	1	72824503	72852474	+	1847	protein_coding	insulin-like growth factor binding protein 2 [Source:MGI Symbol;Acc:MGI:96437]	-
18787	ENSMUSG00000037411	1287.63	1371.12	448.232	416.367	1329.38	432.3	1.62033	5.09388e-51	1.07552e-47	Serpine1	5	137061504	137072268	-	3876	protein_coding	serine (or cysteine) peptidase inhibitor, clade E, member 1 [Source:MGI Symbol;Acc:MGI:97608]	-
83397	ENSMUSG00000038587	13325.3	13125.8	9482.46	9487.42	13225.6	9484.94	0.47991	2.01337e-49	3.54253e-46	Akap12	10	4266380	4359470	+	6461	protein_coding	A kinase (PRKA) anchor protein (gravin) 12 [Source:MGI Symbol;Acc:MGI:1932576]	-
21923	ENSMUSG00000028364	13401	13593.4	9024	9594.06	13497.2	9309.03	0.535395	1.43899e-48	2.1702e-45	Tnc	4	63959785	64047015	-	7772	protein_coding	tenascin C [Source:MGI Symbol;Acc:MGI:101922]	-
16412	ENSMUSG00000025809	18299.5	17993.3	13493	13754.9	18146.4	13624	0.413712	9.80694e-45	1.29415e-41	Itgb1	8	128685654	128733200	+	4081	protein_coding	integrin beta 1 (fibronectin receptor beta) [Source:MGI Symbol;Acc:MGI:96610]	-
80982	ENSMUSG00000052353	3980.74	4057.48	2457.09	2437.93	4019.11	2447.51	0.715199	1.51245e-38	1.77411e-35	Cemip	7	83932857	84086502	-	12232	protein_coding	cell migration inducing protein, hyaluronan binding [Source:MGI Symbol;Acc:MGI:2443629]	-
18976	ENSMUSG00000020660	2755.04	2819.96	4493.58	4440.01	2787.5	4466.79	-0.680957	1.75416e-38	1.85187e-35	Pomc	12	3954951	3960642	+	1318	protein_coding	pro-opiomelanocortin-alpha [Source:MGI Symbol;Acc:MGI:97742]	-
21366	ENSMUSG00000030096	6031.32	5931.38	4097.54	3960.59	5981.35	4029.06	0.570666	3.6361e-35	3.48967e-32	Slc6a6	6	91684053	91759066	+	8457	protein_coding	solute carrier family 6 (neurotransmitter transporter, taurine), member 6 [Source:MGI Symbol;Acc:MGI:98488]	-
12268	ENSMUSG00000073418	9930.35	10621.6	13751.9	14055.4	10276	13903.7	-0.437516	3.22833e-32	2.84012e-29	C4b	17	34728380	34743882	-	5695	protein_coding	complement component 4B (Chido blood group) [Source:MGI Symbol;Acc:MGI:88228]	-
12837	ENSMUSG00000068196	6335.81	6431.74	4552.93	4427.96	6383.78	4490.44	0.507444	1.62714e-30	1.32136e-27	Col8a1	16	57624258	57754737	-	7833	protein_coding	collagen, type VIII, alpha 1 [Source:MGI Symbol;Acc:MGI:88463]	-
ENSMUSG00000064351	ENSMUSG00000064351	239324	238803	208786	207660	239064	208223	0.199277	1.85285e-30	1.39718e-27	mt-Co1	MT	5328	6872	+	1545	protein_coding	mitochondrially encoded cytochrome c oxidase I [Source:MGI Symbol;Acc:MGI:102504]	-
18595	ENSMUSG00000029231	1076.04	1120.94	2010.9	2086.47	1098.49	2048.69	-0.900892	2.09403e-30	1.47378e-27	Pdgfra	5	75152292	75198215	+	10024	protein_coding	platelet derived growth factor receptor, alpha polypeptide [Source:MGI Symbol;Acc:MGI:97530]	-
109624	ENSMUSG00000029761	15632.2	14776.2	11681.7	11370.8	15204.2	11526.2	0.400493	4.84854e-30	3.19913e-27	Cald1	6	34598500	34775473	+	12041	protein_coding	caldesmon 1 [Source:MGI Symbol;Acc:MGI:88250]	-
98660	ENSMUSG00000007097	20265	20446.5	25608.6	24667.7	20355.7	25138.1	-0.304448	1.14109e-27	7.0862e-25	Atp1a2	1	172271709	172298064	-	7038	protein_coding	ATPase, Na+/K+ transporting, alpha 2 polypeptide [Source:MGI Symbol;Acc:MGI:88106]	-
53881	ENSMUSG00000089774	4447.8	4387.82	2977.98	3051.81	4417.81	3014.9	0.551326	2.00895e-26	1.17825e-23	Slc5a3	16	92058322	92087473	+	10913	protein_coding	solute carrier family 5 (inositol transporters), member 3 [Source:MGI Symbol;Acc:MGI:1858226]	-
21825	ENSMUSG00000040152	20947.9	20773.2	17162.8	17205.5	20860.6	17184.1	0.279834	3.18618e-25	1.77034e-22	Thbs1	2	118111876	118127133	+	6073	protein_coding	thrombospondin 1 [Source:MGI Symbol;Acc:MGI:98737]	-
16997	ENSMUSG00000002020	5219.35	5242.79	3677.96	3755.65	5231.07	3716.8	0.492765	3.39142e-25	1.79016e-22	Ltbp2	12	84783212	84876532	-	8184	protein_coding	latent transforming growth factor beta binding protein 2 [Source:MGI Symbol;Acc:MGI:99502]	-
17190	ENSMUSG00000024561	5479.11	5587.69	7629.16	7324.91	5533.4	7477.03	-0.434584	6.79428e-25	3.41558e-22	Mbd1	18	74267605	74282732	+	6616	protein_coding	methyl-CpG binding domain protein 1 [Source:MGI Symbol;Acc:MGI:1333811]	MBD
22330	ENSMUSG00000021823	4211.26	4187.43	2830.62	2934.97	4199.35	2882.79	0.54252	2.46813e-24	1.18437e-21	Vcl	14	20929398	21033676	+	8191	protein_coding	vinculin [Source:MGI Symbol;Acc:MGI:98927]	-
235611	ENSMUSG00000053646	9061.61	9456.94	11963.1	11767.7	9259.27	11865.4	-0.358661	4.57936e-24	2.06981e-21	Plxnb1	9	109095389	109119917	+	9592	protein_coding	plexin B1 [Source:MGI Symbol;Acc:MGI:2154238]	-
20250	ENSMUSG00000025203	47101.4	45816.4	54182.9	55381.4	46458.9	54782.2	-0.237518	4.70545e-24	2.06981e-21	Scd2	19	44293676	44306864	+	5453	protein_coding	stearoyl-Coenzyme A desaturase 2 [Source:MGI Symbol;Acc:MGI:98240]	-
14219	ENSMUSG00000019997	6550.85	6895.66	4491.53	4948.18	6723.25	4719.86	0.509095	5.93354e-23	2.50561e-20	Ctgf	10	24595442	24598683	+	2861	protein_coding	connective tissue growth factor [Source:MGI Symbol;Acc:MGI:95537]	-
11504	ENSMUSG00000022893	2857.4	2941.4	4077.07	4228.58	2899.4	4152.83	-0.519435	8.04979e-22	3.26853e-19	Adamts1	16	85793827	85803113	-	5302	protein_coding	a disintegrin-like and metallopeptidase (reprolysin type) with thrombospondin type 1 motif, 1 [Source:MGI Symbol;Acc:MGI:109249]	-
18212	ENSMUSG00000055254	24564	24987.4	29033.8	29787.4	24775.7	29410.6	-0.247777	1.12071e-21	4.38199e-19	Ntrk2	13	58806569	59133970	+	19292	protein_coding	neurotrophic tyrosine kinase, receptor, type 2 [Source:MGI Symbol;Acc:MGI:97384]	-
14964	ENSMUSG00000073411	21372	21837.1	25748.8	25573.6	21604.5	25661.2	-0.248614	1.17912e-21	4.4457e-19	H2-D1	17	35262730	35267499	+	2579	protein_coding	histocompatibility 2, D region locus 1 [Source:MGI Symbol;Acc:MGI:95896]	-
13618	ENSMUSG00000022122	5099.79	4956.18	6689.71	6609.94	5027.98	6649.83	-0.402469	5.98846e-21	2.18e-18	Ednrb	14	103814625	103844402	-	4266	protein_coding	endothelin receptor type B [Source:MGI Symbol;Acc:MGI:102720]	-
244654	ENSMUSG00000033763	9742.84	9631.82	12016.3	11966.1	9687.33	11991.2	-0.307501	8.64466e-21	3.04206e-18	Mtss1l	8	110721476	110741400	+	5311	protein_coding	metastasis suppressor 1-like [Source:MGI Symbol;Acc:MGI:3039591]	-
13004	ENSMUSG00000002341	5645.12	5645.99	7399.92	7189.52	5645.55	7294.72	-0.369568	2.31107e-19	7.87032e-17	Ncan	8	70093085	70120873	-	7195	protein_coding	neurocan [Source:MGI Symbol;Acc:MGI:104694]	-
15223	ENSMUSG00000034227	8461.23	8548.53	10798.5	10452.8	8504.88	10625.6	-0.321254	2.40117e-19	7.9216e-17	Foxj1	11	116330704	116335399	-	2623	protein_coding	forkhead box J1 [Source:MGI Symbol;Acc:MGI:1347474]	Fork
12111	ENSMUSG00000031375	5538.46	5166.28	3908.22	3923.49	5352.37	3915.85	0.452213	2.8475e-19	9.10941e-17	Bgn	X	73483602	73495933	+	6099	protein_coding	biglycan [Source:MGI Symbol;Acc:MGI:88158]	-
14115	ENSMUSG00000064080	912.612	936.343	399.111	463.66	924.477	431.386	1.09758	2.98227e-19	9.25995e-17	Fbln2	6	91212455	91272540	+	6370	protein_coding	fibulin 2 [Source:MGI Symbol;Acc:MGI:95488]	-
19878	ENSMUSG00000020580	5984.87	5490.54	4181.45	4210.04	5737.71	4195.74	0.453061	7.80954e-19	2.35558e-16	Rock2	12	16894895	16987823	+	13897	protein_coding	Rho-associated coiled-coil containing protein kinase 2 [Source:MGI Symbol;Acc:MGI:107926]	-
12842	ENSMUSG00000001506	6133.68	6341.87	4788.31	4715.43	6237.77	4751.87	0.391913	9.35895e-19	2.74451e-16	Col1a1	11	94936224	94953042	+	6563	protein_coding	collagen, type I, alpha 1 [Source:MGI Symbol;Acc:MGI:88467]	-
20665	ENSMUSG00000033006	242.56	234.389	638.577	573.084	238.475	605.831	-1.34299	1.37994e-18	3.93729e-16	Sox10	15	79154908	79165240	-	3051	protein_coding	SRY (sex determining region Y)-box 10 [Source:MGI Symbol;Acc:MGI:98358]	HMG
11877	ENSMUSG00000000325	8034.6	7897.58	9849.85	9933.46	7966.09	9891.65	-0.31195	2.16651e-18	5.9096e-16	Arvcf	16	18348182	18407076	+	6715	protein_coding	armadillo repeat gene deleted in velocardiofacial syndrome [Source:MGI Symbol;Acc:MGI:109620]	-
15200	ENSMUSG00000024486	3754.52	3965.19	2740.56	2744.87	3859.86	2742.71	0.491703	2.18314e-18	5.9096e-16	Hbegf	18	36504929	36515805	-	2373	protein_coding	heparin-binding EGF-like growth factor [Source:MGI Symbol;Acc:MGI:96070]	-
56338	ENSMUSG00000038393	6040.78	6038.26	4666.53	4651.44	6039.52	4658.98	0.374455	8.51521e-18	2.24738e-15	Txnip	3	96557957	96561883	+	3123	protein_coding	thioredoxin interacting protein [Source:MGI Symbol;Acc:MGI:1889549]	-
14199	ENSMUSG00000023092	11112.2	11132.9	8915.52	9186.97	11122.5	9051.24	0.297064	1.00517e-17	2.58819e-15	Fhl1	X	56731787	56793346	+	3714	protein_coding	four and a half LIM domains 1 [Source:MGI Symbol;Acc:MGI:1298387]	-
16513	ENSMUSG00000044708	18472.4	18498.5	21456.8	21866.2	18485.5	21661.5	-0.228856	2.42771e-17	6.10223e-15	Kcnj10	1	172341210	172374085	+	5407	protein_coding	potassium inwardly-rectifying channel, subfamily J, member 10 [Source:MGI Symbol;Acc:MGI:1194504]	-
67792	ENSMUSG00000042671	1652.33	1611.58	1010.06	984.814	1631.96	997.436	0.711156	2.94768e-17	7.23691e-15	Rgs8	1	153653025	153700323	+	9640	protein_coding	regulator of G-protein signaling 8 [Source:MGI Symbol;Acc:MGI:108408]	-
13627	ENSMUSG00000037742	96966.5	96185.8	86538.5	86232.5	96576.2	86385.5	0.160948	3.10048e-17	7.43904e-15	Eef1a1	9	78478449	78489151	-	2493	protein_coding	eukaryotic translation elongation factor 1 alpha 1 [Source:MGI Symbol;Acc:MGI:1096881]	-
18295	ENSMUSG00000021390	3608.3	3524.34	2484.72	2603.92	3566.32	2544.32	0.487312	3.20292e-17	7.51405e-15	Ogn	13	49608046	49624501	+	2566	protein_coding	osteoglycin [Source:MGI Symbol;Acc:MGI:109278]	-
14314	ENSMUSG00000022816	16859.7	16516.5	14054.8	14132.4	16688.1	14093.6	0.244128	1.20509e-16	2.76568e-14	Fstl1	16	37776873	37836514	+	4914	protein_coding	follistatin-like 1 [Source:MGI Symbol;Acc:MGI:102793]	-
12321	ENSMUSG00000029767	10621.9	10503.8	8640.24	8731.65	10562.9	8685.94	0.282412	2.61816e-16	5.88084e-14	Calu	6	29348069	29377110	+	4663	protein_coding	calumenin [Source:MGI Symbol;Acc:MGI:1097158]	-
50913	ENSMUSG00000039830	1836.41	1896.97	2725.21	2668.83	1866.69	2697.02	-0.531788	2.94551e-16	6.47828e-14	Olig2	16	91225457	91228677	+	2530	protein_coding	oligodendrocyte transcription factor 2 [Source:MGI Symbol;Acc:MGI:1355331]	bHLH
14732	ENSMUSG00000024978	4631.01	4582.13	5828.04	6167.61	4606.57	5997.83	-0.380796	3.79429e-16	8.17475e-14	Gpam	19	55069734	55099451	-	3832	protein_coding	glycerol-3-phosphate acyltransferase, mitochondrial [Source:MGI Symbol;Acc:MGI:109162]	-
19156	ENSMUSG00000004207	47404.2	48038.9	53919.9	53666.8	47721.5	53793.3	-0.172936	4.21007e-16	8.88915e-14	Psap	10	60277627	60302597	+	2744	protein_coding	prosaposin [Source:MGI Symbol;Acc:MGI:97783]	-
15368	ENSMUSG00000005413	4740.25	4645.28	3557.2	3567.4	4692.76	3562.3	0.398089	5.6673e-16	1.17313e-13	Hmox1	8	75093621	75100589	+	1751	protein_coding	heme oxygenase 1 [Source:MGI Symbol;Acc:MGI:96163]	-
320910	ENSMUSG00000025321	8213.51	8311.71	6383.73	6749.04	8262.61	6566.38	0.330913	8.28275e-16	1.68156e-13	Itgb8	12	119158022	119238802	-	11060	protein_coding	integrin beta 8 [Source:MGI Symbol;Acc:MGI:1338035]	-
12797	ENSMUSG00000001349	4962.16	4825.02	3712.75	3757.5	4893.59	3735.13	0.390298	1.01921e-15	2.03015e-13	Cnn1	9	22099216	22109630	+	2736	protein_coding	calponin 1 [Source:MGI Symbol;Acc:MGI:104979]	-
19039	ENSMUSG00000033880	10270.1	10811.1	12695.8	12905.5	10540.6	12800.7	-0.281366	1.38658e-15	2.71077e-13	Lgals3bp	11	118392751	118402092	-	2847	protein_coding	lectin, galactoside-binding, soluble, 3 binding protein [Source:MGI Symbol;Acc:MGI:99554]	-
16971	ENSMUSG00000040249	36033.1	36705.6	41107.4	41428	36369.4	41267.7	-0.182572	1.52299e-15	2.92331e-13	Lrp1	10	127538161	127621148	-	17717	protein_coding	low density lipoprotein receptor-related protein 1 [Source:MGI Symbol;Acc:MGI:96828]	-
11932	ENSMUSG00000041329	15501.5	14957.2	18786.9	17839.8	15229.3	18313.3	-0.265299	1.62911e-15	3.07117e-13	Atp1b2	11	69599736	69605942	-	4085	protein_coding	ATPase, Na+/K+ transporting, beta 2 polypeptide [Source:MGI Symbol;Acc:MGI:88109]	-
56376	ENSMUSG00000028273	8037.18	7995.95	6422.61	6532.97	8016.56	6477.79	0.307472	1.7536e-15	3.24786e-13	Pdlim5	3	142239590	142395696	-	8877	protein_coding	PDZ and LIM domain 5 [Source:MGI Symbol;Acc:MGI:1927489]	-
18128	ENSMUSG00000026923	3714.1	3860.74	4938.74	4964.87	3787.42	4951.81	-0.387879	1.85959e-15	3.38477e-13	Notch1	2	26457903	26516663	-	14232	protein_coding	notch 1 [Source:MGI Symbol;Acc:MGI:97363]	-
20317	ENSMUSG00000000753	3014.8	3084.71	2159.29	2221.86	3049.75	2190.58	0.476582	5.14742e-15	9.21039e-13	Serpinf1	11	75409769	75422701	-	2359	protein_coding	serine (or cysteine) peptidase inhibitor, clade F, member 1 [Source:MGI Symbol;Acc:MGI:108080]	-
27279	ENSMUSG00000023905	2200.25	2351.18	1554.49	1525.44	2275.71	1539.96	0.562051	8.50052e-15	1.47235e-12	Tnfrsf12a	17	23675445	23677468	-	1932	protein_coding	tumor necrosis factor receptor superfamily, member 12a [Source:MGI Symbol;Acc:MGI:1351484]	-
241324	ENSMUSG00000035403	4389.31	4493.47	5623.37	5705.8	4441.39	5664.59	-0.351715	8.50744e-15	1.47235e-12	Crb2	2	37776249	37799103	+	6698	protein_coding	crumbs family member 2 [Source:MGI Symbol;Acc:MGI:2679260]	-
211770	ENSMUSG00000032501	1132.81	1196.24	1764.27	1811.98	1164.52	1788.13	-0.620702	1.39835e-14	2.38102e-12	Trib1	15	59648350	59657099	+	6248	protein_coding	tribbles pseudokinase 1 [Source:MGI Symbol;Acc:MGI:2443397]	-
11852	ENSMUSG00000054364	9354.06	9532.23	11445.3	11202	9443.14	11323.7	-0.262325	1.81978e-14	3.04944e-12	Rhob	12	8497661	8500009	-	2349	protein_coding	ras homolog family member B [Source:MGI Symbol;Acc:MGI:107949]	-
16948	ENSMUSG00000024529	1881.13	2030.56	1315.02	1242.61	1955.85	1278.81	0.611777	1.93679e-14	3.19479e-12	Lox	18	52516069	52529867	-	4810	protein_coding	lysyl oxidase [Source:MGI Symbol;Acc:MGI:96817]	-
14284	ENSMUSG00000029135	4221.58	4330.74	5467.82	5437.81	4276.16	5452.81	-0.351378	2.13133e-14	3.46161e-12	Fosl2	5	32135801	32157842	+	9680	protein_coding	fos-like antigen 2 [Source:MGI Symbol;Acc:MGI:102858]	TF_bZIP
17698	ENSMUSG00000031207	17215.8	16725.4	14308.6	14601.6	16970.6	14455.1	0.231842	2.42347e-14	3.87644e-12	Msn	X	96096042	96168552	+	6327	protein_coding	moesin [Source:MGI Symbol;Acc:MGI:97167]	-
29873	ENSMUSG00000032482	3250.48	3246.23	4224.43	4282.37	3248.36	4253.4	-0.388959	2.86065e-14	4.50745e-12	Cspg5	9	110243783	110262576	+	10074	protein_coding	chondroitin sulfate proteoglycan 5 [Source:MGI Symbol;Acc:MGI:1352747]	-
259302	ENSMUSG00000030257	5819.73	5716.43	7279.17	7070.82	5768.08	7174.99	-0.314242	2.95677e-14	4.59038e-12	Srgap3	6	112717971	112947266	-	9852	protein_coding	SLIT-ROBO Rho GTPase activating protein 3 [Source:MGI Symbol;Acc:MGI:2152938]	-
83946	ENSMUSG00000032253	3648.73	3416.25	2601.38	2587.22	3532.49	2594.3	0.446843	3.23611e-14	4.95125e-12	Phip	9	82866159	82975516	-	33312	protein_coding	pleckstrin homology domain interacting protein [Source:MGI Symbol;Acc:MGI:1932404]	-
170768	ENSMUSG00000026773	3877.52	3865.6	4923.39	5017.73	3871.56	4970.56	-0.360528	4.07998e-14	6.15319e-12	Pfkfb3	2	11471433	11554077	-	7561	protein_coding	6-phosphofructo-2-kinase/fructose-2,6-biphosphatase 3 [Source:MGI Symbol;Acc:MGI:2181202]	-
12832	ENSMUSG00000026042	9422.01	9516.45	7897.28	7798.77	9469.23	7848.02	0.270786	4.90585e-14	7.29451e-12	Col5a2	1	45374321	45503282	-	9591	protein_coding	collagen, type V, alpha 2 [Source:MGI Symbol;Acc:MGI:88458]	-
21960	ENSMUSG00000015829	1890.59	2005.06	2717.02	2749.51	1947.83	2733.26	-0.49064	5.94179e-14	8.71215e-12	Tnr	1	159523769	159931729	+	12867	protein_coding	tenascin R [Source:MGI Symbol;Acc:MGI:99516]	-
192176	ENSMUSG00000031328	33726.2	34318	29790	30266.8	34022.1	30028.4	0.179845	1.06914e-13	1.54615e-11	Flna	X	74223461	74249820	-	9400	protein_coding	filamin, alpha [Source:MGI Symbol;Acc:MGI:95556]	-
16978	ENSMUSG00000026305	2670.74	2585.57	1934.15	1830.53	2628.16	1882.34	0.482741	4.55319e-13	6.49568e-11	Lrrfip1	1	90998737	91128944	+	6469	protein_coding	leucine rich repeat (in FLII) interacting protein 1 [Source:MGI Symbol;Acc:MGI:1342770]	-
16573	ENSMUSG00000006740	7386.91	7190.77	5992.8	5912.6	7288.84	5952.7	0.292843	6.12926e-13	8.62755e-11	Kif5b	18	6201002	6242174	-	7395	protein_coding	kinesin family member 5B [Source:MGI Symbol;Acc:MGI:1098268]	-
20787	ENSMUSG00000020538	5882.52	5788.08	7065.28	7230.32	5835.3	7147.8	-0.292407	8.95159e-13	1.24345e-10	Srebf1	11	60199089	60222581	-	5634	protein_coding	sterol regulatory element binding transcription factor 1 [Source:MGI Symbol;Acc:MGI:107606]	bHLH
12389	ENSMUSG00000007655	2652.68	2481.13	1750.97	1878.75	2566.9	1814.86	0.501055	1.12638e-12	1.54431e-10	Cav1	6	17306335	17341452	+	3444	protein_coding	caveolin 1, caveolae protein [Source:MGI Symbol;Acc:MGI:102709]	-
23805	ENSMUSG00000020135	2938.25	2970.55	3840.67	3839.11	2954.4	3839.89	-0.378531	1.36267e-12	1.84432e-10	Apc2	10	80295977	80318263	+	11281	protein_coding	adenomatosis polyposis coli 2 [Source:MGI Symbol;Acc:MGI:1346052]	-
20750	ENSMUSG00000029304	3080.17	3153.93	2128.59	2372.09	3117.05	2250.34	0.4688	1.52676e-12	2.02394e-10	Spp1	5	104435118	104441050	+	1648	protein_coding	secreted phosphoprotein 1 [Source:MGI Symbol;Acc:MGI:98389]	-
14972	ENSMUSG00000061232	28944.7	28924.6	34600.9	32425.6	28934.6	33513.2	-0.21177	1.53373e-12	2.02394e-10	H2-K1	17	33996017	34000333	-	2608	protein_coding	histocompatibility 2, K1, K region [Source:MGI Symbol;Acc:MGI:95904]	-
14062	ENSMUSG00000048376	3567.01	3593.56	2735.44	2743.01	3580.29	2739.23	0.386097	2.47483e-12	3.22553e-10	F2r	13	95601803	95618487	-	3336	protein_coding	coagulation factor II (thrombin) receptor [Source:MGI Symbol;Acc:MGI:101802]	-
56726	ENSMUSG00000031246	7810.1	7772.49	6270.13	6539.47	7791.3	6404.8	0.282526	2.672e-12	3.44004e-10	Sh3bgrl	X	109095365	109197873	+	3298	protein_coding	SH3-binding domain glutamic acid-rich protein like [Source:MGI Symbol;Acc:MGI:1930849]	-
18111	ENSMUSG00000067786	1098.4	1176.8	1770.41	1646.92	1137.6	1708.67	-0.588565	3.98509e-12	5.06874e-10	Nnat	2	157560078	157562522	+	1829	protein_coding	neuronatin [Source:MGI Symbol;Acc:MGI:104716]	-
19225	ENSMUSG00000032487	1674.7	1646.8	1005.96	1158.22	1660.75	1082.09	0.61723	5.77888e-12	7.26282e-10	Ptgs2	1	150100031	150108227	+	4580	protein_coding	prostaglandin-endoperoxide synthase 2 [Source:MGI Symbol;Acc:MGI:97798]	-
20348	ENSMUSG00000028780	7926.22	8036.03	6319.25	6732.35	7981.12	6525.8	0.289791	7.23117e-12	8.92908e-10	Sema3c	5	17574281	17730268	+	7140	protein_coding	sema domain, immunoglobulin domain (Ig), short basic domain, secreted, (semaphorin) 3C [Source:MGI Symbol;Acc:MGI:107557]	-
60595	ENSMUSG00000054808	14291.3	14574.6	12319.2	12558.7	14433	12439	0.214014	7.27385e-12	8.92908e-10	Actn4	7	28893248	28962340	-	6127	protein_coding	actinin alpha 4 [Source:MGI Symbol;Acc:MGI:1890773]	-
218756	ENSMUSG00000021733	1145.71	1108.79	695.885	708.473	1127.25	702.179	0.683533	8.80103e-12	1.06796e-09	Slc4a7	14	14702279	14799940	+	15205	protein_coding	solute carrier family 4, sodium bicarbonate cotransporter, member 7 [Source:MGI Symbol;Acc:MGI:2443878]	-
11603	ENSMUSG00000041936	13749.4	13813.2	15891.8	15757	13781.3	15824.4	-0.199497	1.02084e-11	1.22466e-09	Agrn	4	156165290	156197488	-	9285	protein_coding	agrin [Source:MGI Symbol;Acc:MGI:87961]	-
16952	ENSMUSG00000024659	2728.37	2635.36	1886.05	2028.98	2681.87	1957.52	0.454415	1.32509e-11	1.57179e-09	Anxa1	19	20373428	20390944	-	2608	protein_coding	annexin A1 [Source:MGI Symbol;Acc:MGI:96819]	-
76441	ENSMUSG00000040260	7278.53	7145.84	8680.15	8516.51	7212.18	8598.33	-0.253041	2.03564e-11	2.38781e-09	Daam2	17	49456022	49564343	-	9769	protein_coding	dishevelled associated activator of morphogenesis 2 [Source:MGI Symbol;Acc:MGI:1923691]	-
16560	ENSMUSG00000014602	12007.6	12086.2	13930	13851.4	12046.9	13890.7	-0.205573	2.08837e-11	2.42273e-09	Kif1a	1	93015464	93101951	-	9330	protein_coding	kinesin family member 1A [Source:MGI Symbol;Acc:MGI:108391]	-
12161	ENSMUSG00000039004	6746.96	6889.59	8143.91	8130.75	6818.27	8137.33	-0.255683	2.40213e-11	2.75645e-09	Bmp6	13	38345107	38500302	+	3900	protein_coding	bone morphogenetic protein 6 [Source:MGI Symbol;Acc:MGI:88182]	-
18553	ENSMUSG00000030513	2006.71	1820.46	1354.93	1274.14	1913.59	1314.53	0.544297	2.90005e-11	3.29202e-09	Pcsk6	7	65861734	66050386	+	5190	protein_coding	proprotein convertase subtilisin/kexin type 6 [Source:MGI Symbol;Acc:MGI:102897]	-
320092	ENSMUSG00000053279	2671.6	2677.87	1966.9	2019.7	2674.74	1993.3	0.423948	2.9784e-11	3.345e-09	Aldh1a1	19	20492715	20643462	+	4934	protein_coding	aldehyde dehydrogenase family 1, subfamily A1 [Source:MGI Symbol;Acc:MGI:1353450]	-
98932	ENSMUSG00000067818	4767.77	4611.27	3664.66	3788.1	4689.52	3726.38	0.332182	3.34947e-11	3.72214e-09	Myl9	2	156775420	156781658	+	1162	protein_coding	myosin, light polypeptide 9, regulatory [Source:MGI Symbol;Acc:MGI:2138915]	-
171469	ENSMUSG00000026424	10870.5	11057.6	12661	12721	10964	12691	-0.21145	4.08311e-11	4.48198e-09	Gpr37l1	1	135160234	135167681	-	2269	protein_coding	G protein-coupled receptor 37-like 1 [Source:MGI Symbol;Acc:MGI:1928503]	-
22151	ENSMUSG00000058672	10459.3	10251.2	8612.61	8933.81	10355.3	8773.21	0.239357	4.11814e-11	4.48198e-09	Tubb2a	13	34074274	34078007	-	1610	protein_coding	tubulin, beta 2A class IIA [Source:MGI Symbol;Acc:MGI:107861]	-
22589	ENSMUSG00000031229	5019.79	4778.87	3865.23	3947.6	4899.33	3906.42	0.327679	4.40969e-11	4.75032e-09	Atrx	X	105797615	105929403	-	21757	protein_coding	ATRX, chromatin remodeler [Source:MGI Symbol;Acc:MGI:103067]	-
229534	ENSMUSG00000042613	23644.5	24108.1	27308.4	26586.3	23876.3	26947.3	-0.174766	4.51285e-11	4.81234e-09	Pbxip1	3	89436706	89450952	+	4674	protein_coding	pre B cell leukemia transcription factor interacting protein 1 [Source:MGI Symbol;Acc:MGI:2441670]	-
226970	ENSMUSG00000037509	4683.48	4661.07	5665.33	5777.21	4672.27	5721.27	-0.292204	5.10543e-11	5.38981e-09	Arhgef4	1	34678188	34813309	+	9861	protein_coding	Rho guanine nucleotide exchange factor (GEF) 4 [Source:MGI Symbol;Acc:MGI:2442507]	-
69550	ENSMUSG00000046718	8664.22	8640.83	10277.6	10035.5	8652.52	10156.5	-0.231011	5.4143e-11	5.65928e-09	Bst2	8	71534255	71537456	-	903	protein_coding	bone marrow stromal cell antigen 2 [Source:MGI Symbol;Acc:MGI:1916800]	-
54377	ENSMUSG00000020723	545.331	529.501	886.231	909.702	537.416	897.966	-0.739732	5.79091e-11	5.9936e-09	Cacng4	11	107732357	107794557	-	3575	protein_coding	calcium channel, voltage-dependent, gamma subunit 4 [Source:MGI Symbol;Acc:MGI:1859167]	-
260299	ENSMUSG00000054793	14038.4	14182.4	16326.7	15976.8	14110.4	16151.8	-0.195036	6.12381e-11	6.27661e-09	Cadm4	7	24482023	24504539	+	2161	protein_coding	cell adhesion molecule 4 [Source:MGI Symbol;Acc:MGI:2449088]	-
80888	ENSMUSG00000041548	12749	12878.1	10978.6	11178.9	12813.5	11078.7	0.209558	6.34609e-11	6.4419e-09	Hspb8	5	116408491	116422864	-	1950	protein_coding	heat shock protein 8 [Source:MGI Symbol;Acc:MGI:2135756]	-
269116	ENSMUSG00000026442	6407.21	6230.14	7747.87	7471.42	6318.67	7609.64	-0.267316	7.54368e-11	7.58463e-09	Nfasc	1	132564690	132741797	-	14145	protein_coding	neurofascin [Source:MGI Symbol;Acc:MGI:104753]	-
211652	ENSMUSG00000018849	18099.1	18296.9	20500	20583.7	18198	20541.9	-0.17502	7.7508e-11	7.71935e-09	Wwc1	11	35838400	35980527	-	4960	protein_coding	WW, C2 and coiled-coil domain containing 1 [Source:MGI Symbol;Acc:MGI:2388637]	-
67268	ENSMUSG00000024048	3904.19	3769.66	2936.02	3054.59	3836.92	2995.31	0.357753	8.32836e-11	8.19147e-09	Myl12a	17	70993656	71002878	-	3360	protein_coding	myosin, light chain 12A, regulatory, non-sarcomeric [Source:MGI Symbol;Acc:MGI:1914518]	-
24066	ENSMUSG00000024427	569.415	524.643	911.815	914.338	547.029	913.076	-0.736247	8.38002e-11	8.19147e-09	Spry4	18	38586268	38601268	-	4587	protein_coding	sprouty RTK signaling antagonist 4 [Source:MGI Symbol;Acc:MGI:1345144]	-
15081	ENSMUSG00000016559	12860	13317.7	11275.4	11304	13088.8	11289.7	0.212652	1.01598e-10	9.84012e-09	H3f3b	11	116021912	116027962	-	2976	protein_coding	H3 histone, family 3B [Source:MGI Symbol;Acc:MGI:1101768]	-
94242	ENSMUSG00000028776	481.68	479.709	242.537	227.194	480.694	234.865	1.03411	1.09551e-10	1.05139e-08	Tinagl1	4	130164454	130175122	-	4358	protein_coding	tubulointerstitial nephritis antigen-like 1 [Source:MGI Symbol;Acc:MGI:2137617]	-
20716	ENSMUSG00000021091	30407.8	29642.3	33370.8	33650.6	30025.1	33510.7	-0.158113	1.1631e-10	1.1062e-08	Serpina3n	12	104406729	104414329	+	2064	protein_coding	serine (or cysteine) peptidase inhibitor, clade A, member 3N [Source:MGI Symbol;Acc:MGI:105045]	-
170790	ENSMUSG00000035805	35846.5	35650.2	39310.4	39676.3	35748.4	39493.4	-0.143687	1.54646e-10	1.44587e-08	Mlc1	15	88955884	88979007	-	2801	protein_coding	megalencephalic leukoencephalopathy with subcortical cysts 1 homolog (human) [Source:MGI Symbol;Acc:MGI:2157910]	-
59079	ENSMUSG00000021709	6838.14	6543.47	5504.66	5556.51	6690.8	5530.58	0.275637	1.54763e-10	1.44587e-08	Erbin	13	103818787	103920514	-	7939	protein_coding	Erbb2 interacting protein [Source:MGI Symbol;Acc:MGI:1890169]	-
12443	ENSMUSG00000070348	20677	20860.6	18422.5	18491.7	20768.8	18457.1	0.170061	1.97676e-10	1.83059e-08	Ccnd1	7	144929931	144939925	-	4709	protein_coding	cyclin D1 [Source:MGI Symbol;Acc:MGI:88313]	-
ENSMUSG00000064339	ENSMUSG00000064339	6190.45	6033.4	4971.49	5102.12	6111.92	5036.8	0.279514	2.07763e-10	1.90727e-08	mt-Rnr2	MT	1094	2675	+	1582	Mt_rRNA	mitochondrially encoded 16S rRNA [Source:MGI Symbol;Acc:MGI:102492]	-
11517	ENSMUSG00000029778	771.548	759.033	1146.16	1201.81	765.29	1173.99	-0.617097	2.8723e-10	2.61404e-08	Adcyap1r1	6	55451978	55501451	+	6601	protein_coding	adenylate cyclase activating polypeptide 1 receptor 1 [Source:MGI Symbol;Acc:MGI:108449]	-
76686	ENSMUSG00000013921	5755.22	5642.34	6937.36	6750.89	5698.78	6844.13	-0.26353	2.91296e-10	2.62838e-08	Clip3	7	30291728	30308367	+	3935	protein_coding	CAP-GLY domain containing linker protein 3 [Source:MGI Symbol;Acc:MGI:1923936]	-
19280	ENSMUSG00000013236	8094.81	8507.24	10115.9	9643.21	8301.02	9879.57	-0.251916	2.94015e-10	2.63044e-08	Ptprs	17	56412426	56476483	-	14990	protein_coding	protein tyrosine phosphatase, receptor type, S [Source:MGI Symbol;Acc:MGI:97815]	-
17388	ENSMUSG00000031790	2052.3	2285.6	2856.2	2972.06	2168.95	2914.13	-0.429047	3.0088e-10	2.66924e-08	Mmp15	8	95352268	95375080	+	5397	protein_coding	matrix metallopeptidase 15 [Source:MGI Symbol;Acc:MGI:109320]	-
12444	ENSMUSG00000000184	22368.9	21197	19280.1	18603	21783	18941.5	0.202414	3.06276e-10	2.69446e-08	Ccnd2	6	127125162	127152193	-	9409	protein_coding	cyclin D2 [Source:MGI Symbol;Acc:MGI:88314]	-
12032	ENSMUSG00000004892	2402.38	2390.04	3075.2	3118.58	2396.21	3096.89	-0.370004	3.40254e-10	2.96865e-08	Bcan	3	87987531	88000230	-	4064	protein_coding	brevican [Source:MGI Symbol;Acc:MGI:1096385]	-
57776	ENSMUSG00000030428	4676.6	4720.58	5685.79	5690.97	4698.59	5688.38	-0.276061	4.19925e-10	3.63373e-08	Ttyh1	7	4119408	4136708	+	6379	protein_coding	tweety family member 1 [Source:MGI Symbol;Acc:MGI:1889007]	-
102866	ENSMUSG00000016382	5008.61	5207.57	4096.51	4194.27	5108.09	4145.39	0.300211	4.33851e-10	3.72371e-08	Pls3	X	75785654	75875182	-	4238	protein_coding	plastin 3 (T-isoform) [Source:MGI Symbol;Acc:MGI:104807]	-
77446	ENSMUSG00000075254	28503.4	27674.9	32592	31050.4	28089.2	31821.2	-0.179507	4.57917e-10	3.89858e-08	Heg1	16	33684370	33771576	+	12728	protein_coding	heart development protein with EGF-like domains 1 [Source:MGI Symbol;Acc:MGI:1924696]	-
56431	ENSMUSG00000015932	9409.96	9539.52	7903.42	8219.77	9474.74	8061.59	0.232495	4.83917e-10	4.08697e-08	Dstn	2	143915320	143943324	+	1911	protein_coding	destrin [Source:MGI Symbol;Acc:MGI:1929270]	-
20847	ENSMUSG00000040033	2626.88	2652.36	3427.24	3324.44	2639.62	3375.84	-0.354999	4.97828e-10	4.17109e-08	Stat2	10	128270559	128292849	+	5926	protein_coding	signal transducer and activator of transcription 2 [Source:MGI Symbol;Acc:MGI:103039]	STAT
13138	ENSMUSG00000039952	17555.5	17267.1	19602.5	19598	17411.3	19600.2	-0.170516	5.7247e-10	4.75872e-08	Dag1	9	108204634	108263958	-	6357	protein_coding	dystroglycan 1 [Source:MGI Symbol;Acc:MGI:101864]	-
105522	ENSMUSG00000014496	3236.72	3161.22	2453	2522.31	3198.97	2487.65	0.363173	5.94399e-10	4.9024e-08	Ankrd28	14	31698768	31830651	-	12233	protein_coding	ankyrin repeat domain 28 [Source:MGI Symbol;Acc:MGI:2145661]	-
235086	ENSMUSG00000034275	2209.71	2250.38	2971.84	2843.17	2230.04	2907.5	-0.382959	6.9936e-10	5.72337e-08	Igsf9b	9	27299204	27357546	+	16686	protein_coding	immunoglobulin superfamily, member 9B [Source:MGI Symbol;Acc:MGI:2685354]	-
74055	ENSMUSG00000024998	5455.03	5531.83	6577.14	6541.32	5493.43	6559.23	-0.256166	7.36515e-10	5.98106e-08	Plce1	19	38481109	38785030	+	15998	protein_coding	phospholipase C, epsilon 1 [Source:MGI Symbol;Acc:MGI:1921305]	-
22403	ENSMUSG00000027656	10339.8	10373.8	12229.2	11741.7	10356.8	11985.4	-0.210564	9.61746e-10	7.7505e-08	Wisp2	2	163820861	163833146	+	1924	protein_coding	WNT1 inducible signaling pathway protein 2 [Source:MGI Symbol;Acc:MGI:1328326]	-
75646	ENSMUSG00000022246	1520.73	1456.13	1061.23	994.088	1488.43	1027.66	0.536053	9.73407e-10	7.78504e-08	Rai14	15	10568969	10714624	-	8462	protein_coding	retinoic acid induced 14 [Source:MGI Symbol;Acc:MGI:1922896]	-
16852	ENSMUSG00000068220	5510.08	5389.74	4547.82	4451.14	5449.91	4499.48	0.277158	1.37268e-09	1.08958e-07	Lgals1	15	78926725	78930465	+	903	protein_coding	lectin, galactose binding, soluble 1 [Source:MGI Symbol;Acc:MGI:96777]	-
13610	ENSMUSG00000067586	19769.5	20044.5	22226.4	22164.8	19907	22195.6	-0.157245	2.35183e-09	1.85285e-07	S1pr3	13	51408639	51422797	+	4463	protein_coding	sphingosine-1-phosphate receptor 3 [Source:MGI Symbol;Acc:MGI:1339365]	-
20512	ENSMUSG00000005360	47132.4	47483.9	51246.8	52470.6	47308.1	51858.7	-0.132648	2.72061e-09	2.12752e-07	Slc1a3	15	8634124	8710764	-	8537	protein_coding	solute carrier family 1 (glial high affinity glutamate transporter), member 3 [Source:MGI Symbol;Acc:MGI:99917]	-
52585	ENSMUSG00000002332	26295.4	26119.2	23706.2	23619.8	26207.3	23663	0.147468	2.82914e-09	2.19612e-07	Dhrs1	14	55739020	55745690	-	2760	protein_coding	dehydrogenase/reductase (SDR family) member 1 [Source:MGI Symbol;Acc:MGI:1196314]	-
66234	ENSMUSG00000031604	2714.61	2861.25	2019.09	2198.68	2787.93	2108.88	0.400968	2.95519e-09	2.27722e-07	Msmo1	8	64718139	64733792	-	6144	protein_coding	methylsterol monoxygenase 1 [Source:MGI Symbol;Acc:MGI:1913484]	-
74513	ENSMUSG00000036902	4065.04	3853.46	3035.29	3236.35	3959.25	3135.82	0.337058	3.32695e-09	2.54512e-07	Neto2	8	85636588	85700924	-	6129	protein_coding	neuropilin (NRP) and tolloid (TLL)-like 2 [Source:MGI Symbol;Acc:MGI:1921763]	-
22003	ENSMUSG00000032366	16744.4	16216.6	14725.1	14220.5	16480.5	14472.8	0.188097	3.47824e-09	2.64171e-07	Tpm1	9	67022590	67049406	-	6485	protein_coding	tropomyosin 1, alpha [Source:MGI Symbol;Acc:MGI:98809]	-
12505	ENSMUSG00000005087	10338.1	9596.6	8422.26	8476.64	9967.33	8449.45	0.239525	3.78044e-09	2.85072e-07	Cd44	2	102811141	102901665	-	6776	protein_coding	CD44 antigen [Source:MGI Symbol;Acc:MGI:88338]	-
67951	ENSMUSG00000001473	2220.03	2257.67	1697.76	1685.87	2238.85	1691.81	0.403817	4.5633e-09	3.41665e-07	Tubb6	18	67390717	67402748	+	1757	protein_coding	tubulin, beta 6 class V [Source:MGI Symbol;Acc:MGI:1915201]	-
50708	ENSMUSG00000036181	11890.6	12301.2	10608.2	10471.3	12095.9	10539.7	0.1981	4.68171e-09	3.48062e-07	Hist1h1c	13	23738808	23740367	+	1560	protein_coding	histone cluster 1, H1c [Source:MGI Symbol;Acc:MGI:1931526]	-
15040	ENSMUSG00000067212	2896.1	2938.97	3665.68	3609.13	2917.54	3637.41	-0.318489	5.06487e-09	3.73915e-07	H2-T23	17	36029773	36032855	-	2889	protein_coding	histocompatibility 2, T region locus 23 [Source:MGI Symbol;Acc:MGI:95957]	-
76933	ENSMUSG00000079017	1117.33	1133.08	1665.01	1517.1	1125.2	1591.05	-0.499629	6.93167e-09	5.08178e-07	Ifi27l2a	12	103442167	103443680	-	463	protein_coding	interferon, alpha-inducible protein 27 like 2A [Source:MGI Symbol;Acc:MGI:1924183]	-
17999	ENSMUSG00000032216	33071.6	33272.3	29359.2	30473.6	33172	29916.4	0.148821	8.2451e-09	6.003e-07	Nedd4	9	72662346	72749852	+	10973	protein_coding	neural precursor cell expressed, developmentally down-regulated 4 [Source:MGI Symbol;Acc:MGI:97297]	-
268932	ENSMUSG00000033597	528.988	506.427	801.292	856.844	517.707	829.068	-0.678288	8.82939e-09	6.37318e-07	Caskin1	17	24488783	24508905	+	6172	protein_coding	CASK interacting protein 1 [Source:MGI Symbol;Acc:MGI:2442952]	-
107747	ENSMUSG00000030088	8626.37	8798.71	9935.81	10124.5	8712.54	10030.1	-0.20376	8.87428e-09	6.37318e-07	Aldh1l1	6	90486427	90600203	+	4516	protein_coding	aldehyde dehydrogenase 1 family, member L1 [Source:MGI Symbol;Acc:MGI:1340024]	-
18417	ENSMUSG00000037625	350.938	304.827	574.106	599.976	327.883	587.041	-0.835562	9.11936e-09	6.48484e-07	Cldn11	3	31149920	31164324	+	1870	protein_coding	claudin 11 [Source:MGI Symbol;Acc:MGI:106925]	-
93706	ENSMUSG00000102918	4272.33	4415.75	5143.41	5372.9	4344.04	5258.15	-0.276635	9.15262e-09	6.48484e-07	Pcdhgc3	18	37806364	37841873	+	5499	protein_coding	protocadherin gamma subfamily C, 3 [Source:MGI Symbol;Acc:MGI:1935201]	-
219148	ENSMUSG00000035095	1673.84	1660.16	1166.63	1242.61	1667	1204.62	0.468325	9.37334e-09	6.59696e-07	Fam167a	14	63436394	63465498	+	4274	protein_coding	family with sequence similarity 167, member A [Source:MGI Symbol;Acc:MGI:3606565]	-
11747	ENSMUSG00000027712	18274.6	18758.4	16526.3	16518.4	18516.5	16522.3	0.16394	1.02754e-08	7.15068e-07	Anxa5	3	36448923	36475894	-	1777	protein_coding	annexin A5 [Source:MGI Symbol;Acc:MGI:106008]	-
12826	ENSMUSG00000031502	9183.75	9596.6	8078.41	8083.45	9390.17	8080.93	0.215742	1.03052e-08	7.15068e-07	Col4a1	8	11198423	11312826	-	7464	protein_coding	collagen, type IV, alpha 1 [Source:MGI Symbol;Acc:MGI:88454]	-
19699	ENSMUSG00000042453	631.345	647.303	964.006	983.887	639.324	973.947	-0.608307	1.03633e-08	7.15068e-07	Reln	5	21884454	22344702	-	23738	protein_coding	reelin [Source:MGI Symbol;Acc:MGI:103022]	-
107449	ENSMUSG00000020099	1062.28	1063.86	728.633	691.781	1063.07	710.207	0.582373	1.07625e-08	7.37788e-07	Unc5b	10	60762593	60831581	-	6258	protein_coding	unc-5 netrin receptor B [Source:MGI Symbol;Acc:MGI:894703]	-
15015	ENSMUSG00000035929	5284.72	5456.53	6490.16	6275.18	5370.63	6382.67	-0.249674	1.20574e-08	8.21225e-07	H2-Q4	17	35379617	35385290	+	2596	protein_coding	histocompatibility 2, Q region locus 4 [Source:MGI Symbol;Acc:MGI:95933]	-
78286	ENSMUSG00000052512	4823.68	4715.72	4011.58	3838.18	4769.7	3924.88	0.282096	1.27537e-08	8.6308e-07	Nav2	7	48908716	49610090	+	32228	protein_coding	neuron navigator 2 [Source:MGI Symbol;Acc:MGI:2183691]	-
20510	ENSMUSG00000024935	139.343	126.303	294.728	308.798	132.823	301.763	-1.18011	1.28562e-08	1	Slc1a1	19	28835049	28913960	+	6170	protein_coding	solute carrier family 1 (neuronal/epithelial high affinity glutamate transporter, system Xag), member 1 [Source:MGI Symbol;Acc:MGI:105083]	-
235072	ENSMUSG00000001833	7136.61	7131.26	6111.51	6086.01	7133.93	6098.76	0.226231	1.29943e-08	8.73765e-07	2021-09-07	9	25252439	25308571	+	11631	protein_coding	septin 7 [Source:MGI Symbol;Acc:MGI:1335094]	-
23962	ENSMUSG00000029561	9932.93	9651.25	11082	11410.7	9792.09	11246.3	-0.199296	1.33216e-08	8.90102e-07	Oasl2	5	114896936	114912234	+	6374	protein_coding	2'-5' oligoadenylate synthetase-like 2 [Source:MGI Symbol;Acc:MGI:1344390]	-
20893	ENSMUSG00000030103	1639.43	1537.5	2124.5	2107.8	1588.46	2116.15	-0.411803	1.48905e-08	9.8867e-07	Bhlhe40	6	108660629	108666925	+	4705	protein_coding	basic helix-loop-helix family, member e40 [Source:MGI Symbol;Acc:MGI:1097714]	bHLH
64297	ENSMUSG00000008734	9850.36	9990.08	11272.3	11317	9920.22	11294.7	-0.187558	1.61742e-08	1.0672e-06	Gprc5b	7	118972047	118995211	-	4630	protein_coding	G protein-coupled receptor, family C, group 5, member B [Source:MGI Symbol;Acc:MGI:1927596]	-
11829	ENSMUSG00000024411	44072.9	43850.2	39581.6	40686.2	43961.5	40133.9	0.131387	1.72275e-08	1.12963e-06	Aqp4	18	15389394	15403684	-	5082	protein_coding	aquaporin 4 [Source:MGI Symbol;Acc:MGI:107387]	-
53883	ENSMUSG00000068740	6144.86	6219.21	7118.5	7399.09	6182.04	7258.8	-0.232178	1.73445e-08	1.13029e-06	Celsr2	3	108390851	108415552	-	11513	protein_coding	cadherin, EGF LAG seven-pass G-type receptor 2 [Source:MGI Symbol;Acc:MGI:1858235]	-
140570	ENSMUSG00000036606	17048.9	17296.2	19110.2	19131.6	17172.6	19120.9	-0.15534	1.7698e-08	1.14624e-06	Plxnb2	15	89155549	89180788	-	7720	protein_coding	plexin B2 [Source:MGI Symbol;Acc:MGI:2154239]	-
233744	ENSMUSG00000038156	3456.91	3617.85	4357.47	4287.93	3537.38	4322.7	-0.2904	1.79754e-08	1.15711e-06	Spon1	7	113765998	114043370	+	10382	protein_coding	spondin 1, (f-spondin) extracellular matrix protein [Source:MGI Symbol;Acc:MGI:2385287]	-
216161	ENSMUSG00000035673	4635.31	4743.65	5675.56	5516.63	4689.48	5596.1	-0.25543	1.94984e-08	1.24754e-06	Sbno2	10	80056992	80105571	-	10715	protein_coding	strawberry notch 2 [Source:MGI Symbol;Acc:MGI:2448490]	-
22129	ENSMUSG00000040785	6016.7	6003.04	5043.12	5121.59	6009.87	5082.36	0.241774	1.98984e-08	1.26547e-06	Ttc3	16	94370618	94469343	+	16220	protein_coding	tetratricopeptide repeat domain 3 [Source:MGI Symbol;Acc:MGI:1276539]	-
12305	ENSMUSG00000003534	23110.3	23493.6	25627	25806.4	23301.9	25716.7	-0.142573	2.03836e-08	1.28856e-06	Ddr1	17	35681567	35704621	-	4774	protein_coding	discoidin domain receptor family, member 1 [Source:MGI Symbol;Acc:MGI:99216]	-
16803	ENSMUSG00000016024	10421.5	11021.2	12218.9	12402.9	10721.3	12310.9	-0.20059	2.21826e-08	1.39394e-06	Lbp	2	158306493	158332852	+	4831	protein_coding	lipopolysaccharide binding protein [Source:MGI Symbol;Acc:MGI:1098776]	-
76960	ENSMUSG00000013523	83.4339	74.0816	220.023	205.865	78.7577	212.944	-1.42923	2.30711e-08	1	Bcas1	2	170346991	170427845	-	3775	protein_coding	breast carcinoma amplified sequence 1 [Source:MGI Symbol;Acc:MGI:1924210]	-
75104	ENSMUSG00000039533	2706.01	2677.87	3417	3300.33	2691.94	3358.67	-0.318701	2.3974e-08	1.4976e-06	Mmd2	5	142562358	142608800	-	5193	protein_coding	monocyte to macrophage differentiation-associated 2 [Source:MGI Symbol;Acc:MGI:1922354]	-
14104	ENSMUSG00000025153	6584.39	6797.29	7651.67	8121.47	6690.84	7886.57	-0.238196	2.44413e-08	1.51781e-06	Fasn	11	120805846	120824547	-	10947	protein_coding	fatty acid synthase [Source:MGI Symbol;Acc:MGI:95485]	-
50524	ENSMUSG00000049532	3853.44	3866.82	4655.27	4640.31	3860.13	4647.79	-0.267975	2.64619e-08	1.63367e-06	Sall2	14	52311172	52328762	-	5433	protein_coding	spalt like transcription factor 2 [Source:MGI Symbol;Acc:MGI:1354373]	zf-C2H2
65112	ENSMUSG00000038400	1536.22	1533.85	1060.2	1147.1	1535.03	1103.65	0.475347	2.8874e-08	1.77222e-06	Pmepa1	2	173224458	173276533	-	4913	protein_coding	prostate transmembrane protein, androgen induced 1 [Source:MGI Symbol;Acc:MGI:1929600]	-
68810	ENSMUSG00000039103	856.702	731.1	501.447	475.715	793.901	488.581	0.704236	3.08802e-08	1.8844e-06	Nexn	3	152236982	152266350	-	3826	protein_coding	nexilin [Source:MGI Symbol;Acc:MGI:1916060]	-
71093	ENSMUSG00000037621	2596.77	2665.72	2093.8	2016.92	2631.25	2055.36	0.356014	3.27643e-08	1.98789e-06	Atoh8	6	72206177	72235577	-	2507	protein_coding	atonal bHLH transcription factor 8 [Source:MGI Symbol;Acc:MGI:1918343]	bHLH
12977	ENSMUSG00000014599	19229.4	19261.2	21228.6	21342.3	19245.3	21285.4	-0.145421	3.43712e-08	2.07347e-06	Csf1	3	107741048	107760469	-	5281	protein_coding	colony stimulating factor 1 (macrophage) [Source:MGI Symbol;Acc:MGI:1339753]	-
13885	ENSMUSG00000021996	6483.76	6411.09	5560.94	5409.06	6447.43	5485	0.233693	3.48058e-08	2.08775e-06	Esd	14	74732297	74750765	+	3366	protein_coding	esterase D/formylglutathione hydrolase [Source:MGI Symbol;Acc:MGI:95421]	-
19268	ENSMUSG00000033295	11267.9	11504.5	12804.3	12920.4	11386.2	12862.3	-0.176383	3.57607e-08	2.12603e-06	Ptprf	4	118208213	118291405	-	9148	protein_coding	protein tyrosine phosphatase, receptor type, F [Source:MGI Symbol;Acc:MGI:102695]	-
98396	ENSMUSG00000013275	4825.4	4730.29	5754.36	5599.16	4777.85	5676.76	-0.247998	3.58467e-08	2.12603e-06	Slc41a1	1	131827493	131848865	+	4912	protein_coding	solute carrier family 41, member 1 [Source:MGI Symbol;Acc:MGI:2444823]	-
14388	ENSMUSG00000031714	2696.55	2779.88	3412.91	3378.23	2738.21	3395.57	-0.311247	3.60508e-08	2.12619e-06	Gab1	8	80764438	80880519	-	5082	protein_coding	growth factor receptor bound protein 2-associated protein 1 [Source:MGI Symbol;Acc:MGI:108088]	-
118446	ENSMUSG00000056966	120.42	132.375	295.751	274.487	126.398	285.119	-1.17707	3.61263e-08	1	Gjc3	5	137953461	137963098	-	4356	protein_coding	gap junction protein, gamma 3 [Source:MGI Symbol;Acc:MGI:2153041]	-
76453	ENSMUSG00000039405	2629.46	2602.57	2105.05	1960.36	2616.01	2032.7	0.364775	3.78345e-08	2.21899e-06	Prss23	7	89507783	89527187	-	3767	protein_coding	protease, serine 23 [Source:MGI Symbol;Acc:MGI:1923703]	-
18477	ENSMUSG00000028691	10527.3	10348.3	8854.12	9285.26	10437.8	9069.69	0.202742	3.89511e-08	2.27186e-06	Prdx1	4	116685544	116700822	+	3043	protein_coding	peroxiredoxin 1 [Source:MGI Symbol;Acc:MGI:99523]	-
21833	ENSMUSG00000058756	4383.29	4323.45	5205.84	5162.39	4353.37	5184.12	-0.251522	4.54146e-08	2.63429e-06	Thra	11	98740638	98769006	+	4614	protein_coding	thyroid hormone receptor alpha [Source:MGI Symbol;Acc:MGI:98742]	THR-like
286940	ENSMUSG00000025278	17827.3	18442.7	15960.3	16364.4	18135	16162.4	0.165475	5.08437e-08	2.9331e-06	Flnb	14	7817957	7951588	+	9198	protein_coding	filamin, beta [Source:MGI Symbol;Acc:MGI:2446089]	-
11745	ENSMUSG00000029484	8780.34	8782.92	7596.41	7700.47	8781.63	7648.44	0.199221	5.20884e-08	2.98857e-06	Anxa3	5	96793339	96845966	+	3643	protein_coding	annexin A3 [Source:MGI Symbol;Acc:MGI:1201378]	-
59090	ENSMUSG00000035621	2760.2	2683.94	3597.11	3279.93	2722.07	3438.52	-0.33587	5.64647e-08	3.22215e-06	Midn	10	80148272	80158368	+	4307	protein_coding	midnolin [Source:MGI Symbol;Acc:MGI:1890222]	-
20515	ENSMUSG00000027397	2018.76	2023.28	1549.37	1533.79	2021.02	1541.58	0.390704	5.77777e-08	3.27935e-06	Slc20a1	2	129198764	129211616	+	5580	protein_coding	solute carrier family 20, member 1 [Source:MGI Symbol;Acc:MGI:108392]	-
56758	ENSMUSG00000027763	2502.16	2381.54	1924.94	1870.41	2441.85	1897.67	0.365183	6.05459e-08	3.40616e-06	Mbnl1	3	60472830	60629750	+	18717	protein_coding	muscleblind like splicing factor 1 [Source:MGI Symbol;Acc:MGI:1928482]	-
320508	ENSMUSG00000028532	3335.63	3439.33	4121.07	4098.76	3387.48	4109.92	-0.279737	6.06573e-08	3.40616e-06	Cachd1	4	100776675	101029220	+	6020	protein_coding	cache domain containing 1 [Source:MGI Symbol;Acc:MGI:2444177]	-
20511	ENSMUSG00000005089	9963.04	9827.35	11369.5	11111.2	9895.19	11240.3	-0.183441	6.22373e-08	3.4764e-06	Slc1a2	2	102658659	102790784	+	13133	protein_coding	solute carrier family 1 (glial high affinity glutamate transporter), member 2 [Source:MGI Symbol;Acc:MGI:101931]	-
72287	ENSMUSG00000074170	3524.01	3518.27	2696.56	2935.9	3521.14	2816.23	0.321709	6.58988e-08	3.66155e-06	Plekhf1	7	38216972	38228016	-	5263	protein_coding	pleckstrin homology domain containing, family F (with FYVE domain) member 1 [Source:MGI Symbol;Acc:MGI:1919537]	-
27981	ENSMUSG00000037266	9317.93	9334.28	10526.3	10641.9	9326.1	10584.1	-0.182662	7.14502e-08	3.94921e-06	Rsrp1	4	134923592	134927671	+	3349	protein_coding	arginine/serine rich protein 1 [Source:MGI Symbol;Acc:MGI:106498]	-
18830	ENSMUSG00000017754	5372.45	5443.17	6318.23	6330.82	5407.81	6324.52	-0.226281	7.21885e-08	3.96924e-06	Pltp	2	164839518	164857711	-	2562	protein_coding	phospholipid transfer protein [Source:MGI Symbol;Acc:MGI:103151]	-
105387	ENSMUSG00000033715	7269.07	6930.88	5925.26	6158.34	7099.97	6041.8	0.233547	7.50023e-08	4.10259e-06	Akr1c14	13	4049011	4090688	+	3239	protein_coding	aldo-keto reductase family 1, member C14 [Source:MGI Symbol;Acc:MGI:2145458]	-
12805	ENSMUSG00000055022	1131.95	1188.95	1539.13	1627.45	1160.45	1583.29	-0.450147	8.76422e-08	4.76927e-06	Cntn1	15	92051165	92341967	+	9433	protein_coding	contactin 1 [Source:MGI Symbol;Acc:MGI:105980]	-
16009	ENSMUSG00000020427	13327.9	13459.8	11596.7	12084.8	13393.8	11840.8	0.1774	9.02135e-08	4.88402e-06	Igfbp3	11	7206086	7213923	-	3130	protein_coding	insulin-like growth factor binding protein 3 [Source:MGI Symbol;Acc:MGI:96438]	-
54123	ENSMUSG00000025498	2397.22	2454.41	3021.98	3018.43	2425.81	3020.21	-0.316883	9.14872e-08	4.9277e-06	Irf7	7	141262706	141266481	-	3776	protein_coding	interferon regulatory factor 7 [Source:MGI Symbol;Acc:MGI:1859212]	IRF
12843	ENSMUSG00000029661	4421.14	4596.7	3740.38	3751.01	4508.92	3745.7	0.266594	9.7024e-08	5.1994e-06	Col1a2	6	4504814	4541544	+	12426	protein_coding	collagen, type I, alpha 2 [Source:MGI Symbol;Acc:MGI:88468]	-
22284	ENSMUSG00000031010	6077.77	5885.23	5128.06	5042.77	5981.5	5085.42	0.235006	9.88576e-08	5.27091e-06	Usp9x	X	13071498	13173328	+	15051	protein_coding	ubiquitin specific peptidase 9, X chromosome [Source:MGI Symbol;Acc:MGI:894681]	-
15530	ENSMUSG00000028763	12750.8	12823.4	11323.5	11439.4	12787.1	11381.5	0.167818	1.03733e-07	5.50307e-06	Hspg2	4	137468769	137570630	+	14307	protein_coding	perlecan (heparan sulfate proteoglycan 2) [Source:MGI Symbol;Acc:MGI:96257]	-
108899	ENSMUSG00000053080	1107.86	1069.93	1501.27	1477.22	1088.9	1489.25	-0.450466	1.06249e-07	5.60834e-06	2700081O15Rik	19	7417625	7425904	+	7032	protein_coding	RIKEN cDNA 2700081O15 gene [Source:MGI Symbol;Acc:MGI:1919667]	zf-BED
22004	ENSMUSG00000028464	1900.06	1893.33	1465.45	1415.09	1896.69	1440.27	0.397541	1.07761e-07	5.65985e-06	Tpm2	4	43514711	43523765	-	2909	protein_coding	tropomyosin 2, beta [Source:MGI Symbol;Acc:MGI:98810]	-
74480	ENSMUSG00000021838	4367.81	4550.55	3766.99	3594.29	4459.18	3680.64	0.27624	1.08344e-07	5.66233e-06	Samd4	14	46882854	47105815	+	8658	protein_coding	sterile alpha motif domain containing 4 [Source:MGI Symbol;Acc:MGI:1921730]	-
75613	ENSMUSG00000002968	4292.11	4187.43	4967.39	5143.85	4239.77	5055.62	-0.253463	1.1573e-07	6.01852e-06	Med25	7	44876765	44892712	-	7629	protein_coding	mediator complex subunit 25 [Source:MGI Symbol;Acc:MGI:1922863]	-
16828	ENSMUSG00000063229	8694.33	8490.23	7542.17	7438.97	8592.28	7490.57	0.198584	1.21974e-07	6.31214e-06	Ldha	7	46841475	46855627	+	3310	protein_coding	lactate dehydrogenase A [Source:MGI Symbol;Acc:MGI:96759]	-
93840	ENSMUSG00000026556	2001.55	1869.04	2551.24	2435.14	1935.3	2493.19	-0.363216	1.23418e-07	6.33037e-06	Vangl2	1	172000960	172028444	-	6990	protein_coding	VANGL planar cell polarity 2 [Source:MGI Symbol;Acc:MGI:2135272]	-
326618	ENSMUSG00000031799	7409.27	7122.76	6134.03	6332.67	7266.02	6233.35	0.221776	1.23525e-07	6.33037e-06	Tpm4	8	72134975	72153142	+	2203	protein_coding	tropomyosin 4 [Source:MGI Symbol;Acc:MGI:2449202]	-
80904	ENSMUSG00000040415	3018.24	2997.27	3640.1	3687.95	3007.75	3664.02	-0.284627	1.27013e-07	6.47764e-06	Dtx3	10	127190378	127195728	-	2572	protein_coding	deltex 3, E3 ubiquitin ligase [Source:MGI Symbol;Acc:MGI:2135752]	-
213417	ENSMUSG00000042115	1851.89	1803.46	1373.35	1394.69	1827.67	1384.02	0.401691	1.29139e-07	6.55441e-06	Klhdc8a	1	132298626	132307357	+	4269	protein_coding	kelch domain containing 8A [Source:MGI Symbol;Acc:MGI:2442630]	-
16832	ENSMUSG00000030246	23736.5	23947.8	21655.3	21780.9	23842.1	21718.1	0.134434	1.47019e-07	7.4262e-06	Ldhb	6	142490249	142507957	-	1570	protein_coding	lactate dehydrogenase B [Source:MGI Symbol;Acc:MGI:96763]	-
238317	ENSMUSG00000042507	2050.58	2062.14	2649.48	2550.13	2056.36	2599.81	-0.338217	1.48874e-07	7.48409e-06	Elmsan1	12	84149176	84218881	-	7611	protein_coding	ELM2 and Myb/SANT-like domain containing 1 [Source:MGI Symbol;Acc:MGI:2685106]	-
12815	ENSMUSG00000024330	253.742	274.466	454.372	484.061	264.104	469.217	-0.832467	1.68414e-07	8.4263e-06	Col11a2	17	34039437	34066685	+	6831	protein_coding	collagen, type XI, alpha 2 [Source:MGI Symbol;Acc:MGI:88447]	-
17196	ENSMUSG00000041607	593.499	649.732	1010.06	881.882	621.615	945.97	-0.607704	1.70185e-07	8.47475e-06	Mbp	18	82475146	82585637	+	8403	protein_coding	myelin basic protein [Source:MGI Symbol;Acc:MGI:96925]	-
12421	ENSMUSG00000025907	1802	1769.46	1319.11	1378	1785.73	1348.56	0.405181	1.732e-07	8.58437e-06	Rb1cc1	1	6206197	6276648	+	14690	protein_coding	RB1-inducible coiled-coil 1 [Source:MGI Symbol;Acc:MGI:1341850]	-
223864	ENSMUSG00000022469	2860.84	2673.01	3456.91	3393.99	2766.92	3425.45	-0.306058	1.83722e-07	9.06333e-06	Rapgef3	15	97744770	97767972	-	6336	protein_coding	Rap guanine nucleotide exchange factor (GEF) 3 [Source:MGI Symbol;Acc:MGI:2441741]	-
50768	ENSMUSG00000031523	2084.13	2059.71	2638.22	2579.81	2071.92	2609.02	-0.33202	1.84593e-07	9.06392e-06	Dlc1	8	36567751	36953143	-	14694	protein_coding	deleted in liver cancer 1 [Source:MGI Symbol;Acc:MGI:1354949]	-
20257	ENSMUSG00000027500	1727.17	1750.03	1332.42	1290.83	1738.6	1311.62	0.40651	1.89727e-07	9.27289e-06	Stmn2	3	8509360	8561606	+	5602	protein_coding	stathmin-like 2 [Source:MGI Symbol;Acc:MGI:98241]	-
192216	ENSMUSG00000025666	21126	19953.4	18406.2	18305.3	20539.7	18355.7	0.162957	2.11515e-07	1.02701e-05	Tmem47	X	81070698	81097872	+	4025	protein_coding	transmembrane protein 47 [Source:MGI Symbol;Acc:MGI:2177570]	-
12306	ENSMUSG00000032231	9279.22	9533.45	8250.34	8258.72	9406.34	8254.53	0.187854	2.12075e-07	1.02701e-05	Anxa2	9	69453620	69491795	+	3731	protein_coding	annexin A2 [Source:MGI Symbol;Acc:MGI:88246]	-
11539	ENSMUSG00000042429	2780.84	2688.8	3473.29	3287.35	2734.82	3380.32	-0.304441	2.14425e-07	1.03365e-05	Adora1	1	134199223	134235431	-	5785	protein_coding	adenosine A1 receptor [Source:MGI Symbol;Acc:MGI:99401]	-
ENSMUSG00000110631	ENSMUSG00000110631	4674.02	4539.62	5553.78	5347.86	4606.82	5450.82	-0.241712	2.2438e-07	1.07672e-05	Gm42047	8	121833247	121841178	+	5647	lincRNA	predicted gene, 42047 [Source:MGI Symbol;Acc:MGI:5624932]	-
16400	ENSMUSG00000001507	3768.29	3872.89	3084.41	3205.75	3820.59	3145.08	0.279745	2.48256e-07	1.18269e-05	Itga3	11	95044474	95076801	-	5710	protein_coding	integrin alpha 3 [Source:MGI Symbol;Acc:MGI:96602]	-
12827	ENSMUSG00000031503	4567.36	4708.43	3859.09	3920.71	4637.9	3889.9	0.252881	2.48705e-07	1.18269e-05	Col4a2	8	11312805	11449287	+	6619	protein_coding	collagen, type IV, alpha 2 [Source:MGI Symbol;Acc:MGI:88455]	-
18129	ENSMUSG00000027878	6166.37	6310.29	7111.34	7319.34	6238.33	7215.34	-0.210661	2.53926e-07	1.2021e-05	Notch2	3	98013527	98150361	+	10782	protein_coding	notch 2 [Source:MGI Symbol;Acc:MGI:97364]	-
108989	ENSMUSG00000006005	3886.13	3682.22	3158.09	3055.52	3784.17	3106.81	0.286023	2.84311e-07	1.33994e-05	Tpr	1	150392838	150449935	+	10496	protein_coding	translocated promoter region, nuclear basket protein [Source:MGI Symbol;Acc:MGI:1922066]	-
320191	ENSMUSG00000037234	3814.73	3677.36	3063.94	3117.65	3746.05	3090.8	0.278149	2.98394e-07	1.40006e-05	Hook3	8	26021421	26119224	-	28486	protein_coding	hook microtubule tethering protein 3 [Source:MGI Symbol;Acc:MGI:2443554]	-
53761	ENSMUSG00000024393	10861.9	10841.4	12302.8	12057	10851.6	12179.9	-0.166434	3.01091e-07	1.40647e-05	Prrc2a	17	35149076	35164897	-	7631	protein_coding	proline-rich coiled-coil 2A [Source:MGI Symbol;Acc:MGI:1915467]	-
98432	ENSMUSG00000044340	3487.88	3520.7	4080.14	4464.12	3504.29	4272.13	-0.286547	3.30536e-07	1.53721e-05	Phlpp1	1	106171752	106394250	+	6752	protein_coding	PH domain and leucine rich repeat protein phosphatase 1 [Source:MGI Symbol;Acc:MGI:2138327]	-
104445	ENSMUSG00000049521	4337.7	4234.79	5018.56	5101.19	4286.25	5059.88	-0.238834	3.48999e-07	1.61596e-05	Cdc42ep1	15	78842624	78850897	+	2560	protein_coding	CDC42 effector protein (Rho GTPase binding) 1 [Source:MGI Symbol;Acc:MGI:1929763]	-
68703	ENSMUSG00000039852	3407.89	3310.6	4178.38	3956.88	3359.24	4067.63	-0.274947	3.52841e-07	1.62661e-05	Rere	4	150281646	150621966	+	8528	protein_coding	arginine glutamic acid dipeptide (RE) repeats [Source:MGI Symbol;Acc:MGI:2683486]	zf-GATA
73144	ENSMUSG00000074415	5170.32	4900.31	4319.61	4121.01	5035.32	4220.31	0.256173	3.67913e-07	1.68872e-05	3110039I08Rik	9	41327077	41716994	+	23898	processed_transcript	RIKEN cDNA 3110039I08 gene [Source:MGI Symbol;Acc:MGI:1920394]	-
116847	ENSMUSG00000041577	8838.83	8944.44	10047.4	10027.1	8891.63	10037.2	-0.175121	4.1159e-07	1.88102e-05	Prelp	1	133910304	133921414	-	3615	protein_coding	proline arginine-rich end leucine-rich repeat [Source:MGI Symbol;Acc:MGI:2151110]	-
93695	ENSMUSG00000029816	2286.26	2319.6	2873.6	2825.55	2302.93	2849.57	-0.307593	4.23383e-07	1.92658e-05	Gpnmb	6	49036546	49070929	+	6514	protein_coding	glycoprotein (transmembrane) nmb [Source:MGI Symbol;Acc:MGI:1934765]	-
224088	ENSMUSG00000022533	3345.96	3279.02	2598.31	2780.11	3312.49	2689.21	0.300693	4.32141e-07	1.95799e-05	Atp13a3	16	30312423	30405975	-	9938	protein_coding	ATPase type 13A3 [Source:MGI Symbol;Acc:MGI:2685387]	-
216856	ENSMUSG00000051790	3732.16	3551.06	4345.19	4377.88	3641.61	4361.54	-0.258964	4.48157e-07	2.02188e-05	Nlgn2	11	69823122	69837784	-	5785	protein_coding	neuroligin 2 [Source:MGI Symbol;Acc:MGI:2681835]	-
13681	ENSMUSG00000059796	7711.18	7821.07	6854.47	6697.11	7766.13	6775.79	0.196646	4.62074e-07	2.0758e-05	Eif4a1	11	69666936	69672423	-	4334	protein_coding	eukaryotic translation initiation factor 4A1 [Source:MGI Symbol;Acc:MGI:95303]	-
13010	ENSMUSG00000027447	35988.4	36274.5	33654.2	32776.1	36131.4	33215.2	0.121409	5.0612e-07	2.26403e-05	Cst3	2	148871722	148875692	-	1266	protein_coding	cystatin C [Source:MGI Symbol;Acc:MGI:102519]	-
15519	ENSMUSG00000021270	21190.5	20282.6	18861.6	18524.2	20736.5	18692.9	0.150392	5.08428e-07	2.26476e-05	Hsp90aa1	12	110690605	110702728	-	3931	protein_coding	heat shock protein 90, alpha (cytosolic), class A member 1 [Source:MGI Symbol;Acc:MGI:96250]	-
226101	ENSMUSG00000048612	4022.03	4149.78	3441.56	3379.16	4085.91	3410.36	0.260109	5.4303e-07	2.40872e-05	Myof	19	37899036	38043577	-	12603	protein_coding	myoferlin [Source:MGI Symbol;Acc:MGI:1919192]	-
319555	ENSMUSG00000048148	5581.47	5638.7	6384.75	6622	5610.08	6503.37	-0.213652	5.55635e-07	2.45433e-05	Nwd1	8	72646711	72717876	+	12067	protein_coding	NACHT and WD repeat domain containing 1 [Source:MGI Symbol;Acc:MGI:2442268]	-
11855	ENSMUSG00000035133	6036.48	5673.92	4940.79	5022.37	5855.2	4981.58	0.234299	5.72993e-07	2.51633e-05	Arhgap5	12	52503972	52571975	+	10887	protein_coding	Rho GTPase activating protein 5 [Source:MGI Symbol;Acc:MGI:1332637]	-
13244	ENSMUSG00000038633	3675.39	3832.81	2953.42	3181.64	3754.1	3067.53	0.289983	5.74439e-07	2.51633e-05	Degs1	1	182275772	182282804	-	2591	protein_coding	delta(4)-desaturase, sphingolipid 1 [Source:MGI Symbol;Acc:MGI:1097711]	-
14957	ENSMUSG00000052565	359.54	398.34	203.649	204.938	378.94	204.293	0.888829	6.00333e-07	2.61889e-05	Hist1h1d	13	23553262	23560686	+	7425	protein_coding	histone cluster 1, H1d [Source:MGI Symbol;Acc:MGI:107502]	-
12314	ENSMUSG00000036438	6094.11	6026.11	5319.43	5074.3	6060.11	5196.86	0.222277	6.42675e-07	2.79207e-05	Calm2	17	87433412	87446935	-	1467	protein_coding	calmodulin 2 [Source:MGI Symbol;Acc:MGI:103250]	-
71785	ENSMUSG00000032006	1043.35	989.778	714.306	712.182	1016.57	713.244	0.512603	6.66954e-07	2.88567e-05	Pdgfd	9	6168584	6378850	+	3154	protein_coding	platelet-derived growth factor, D polypeptide [Source:MGI Symbol;Acc:MGI:1919035]	-
432466	ENSMUSG00000046687	806.814	990.993	618.11	524.863	898.904	571.487	0.650943	6.80674e-07	2.93301e-05	Gm5424	10	62071123	62072362	+	1240	processed_pseudogene	predicted gene 5424 [Source:MGI Symbol;Acc:MGI:3643173]	-
104001	ENSMUSG00000021087	12311.2	12463.9	13955.6	13643.7	12387.6	13799.6	-0.155878	6.84725e-07	2.93847e-05	Rtn1	12	72211752	72409054	-	4980	protein_coding	reticulon 1 [Source:MGI Symbol;Acc:MGI:1933947]	-
17133	ENSMUSG00000042622	1389.99	1380.83	1066.34	958.85	1385.41	1012.6	0.453293	7.10446e-07	3.03651e-05	Maff	15	79346621	79359076	+	2594	protein_coding	v-maf musculoaponeurotic fibrosarcoma oncogene family, protein F (avian) [Source:MGI Symbol;Acc:MGI:96910]	TF_bZIP
16180	ENSMUSG00000022514	1940.48	1968.63	1473.64	1555.12	1954.55	1514.38	0.367299	7.83466e-07	3.3351e-05	Il1rap	16	26581704	26730117	+	11360	protein_coding	interleukin 1 receptor accessory protein [Source:MGI Symbol;Acc:MGI:104975]	-
672511	ENSMUSG00000070327	12676.8	13049.3	14084.5	14936.4	12863	14510.4	-0.174569	7.88711e-07	3.34394e-05	Rnf213	11	119393100	119487418	+	16888	protein_coding	ring finger protein 213 [Source:MGI Symbol;Acc:MGI:1289196]	-
20362	ENSMUSG00000018398	4887.33	4885.74	5592.67	5802.25	4886.54	5697.46	-0.221732	8.27855e-07	3.49587e-05	2021-09-08	11	53519257	53549565	+	6087	protein_coding	septin 8 [Source:MGI Symbol;Acc:MGI:894310]	-
11843	ENSMUSG00000021877	5520.4	5613.2	4742.25	4816.5	5566.8	4779.38	0.219504	8.66247e-07	3.64342e-05	Arf4	14	26638074	26665084	+	3603	protein_coding	ADP-ribosylation factor 4 [Source:MGI Symbol;Acc:MGI:99433]	-
330695	ENSMUSG00000048644	2958.03	3017.91	3625.77	3566.48	2987.97	3596.12	-0.267745	8.9813e-07	3.76252e-05	Ctxn1	8	4257660	4259274	-	1212	protein_coding	cortexin 1 [Source:MGI Symbol;Acc:MGI:88566]	-
216850	ENSMUSG00000018476	1101.84	989.778	1460.34	1396.54	1045.81	1428.44	-0.446384	9.46902e-07	3.95116e-05	Kdm6b	11	69398508	69413675	-	6954	protein_coding	KDM1 lysine (K)-specific demethylase 6B [Source:MGI Symbol;Acc:MGI:2448492]	-
80288	ENSMUSG00000063382	2120.25	2127.72	2687.35	2587.22	2123.99	2637.29	-0.312121	9.52836e-07	3.96027e-05	Bcl9l	9	44482825	44511896	+	7998	protein_coding	B cell CLL/lymphoma 9-like [Source:MGI Symbol;Acc:MGI:1933114]	-
19386	ENSMUSG00000003226	4295.55	4008.91	3362.76	3522.89	4152.23	3442.83	0.271426	1.04086e-06	4.30916e-05	Ranbp2	10	58446920	58494356	+	11728	protein_coding	RAN binding protein 2 [Source:MGI Symbol;Acc:MGI:894323]	-
19989	ENSMUSG00000043716	10147.1	10403	9068	9179.55	10275.1	9123.77	0.170836	1.05985e-06	4.37065e-05	Rpl7	1	16101295	16104662	-	2687	protein_coding	ribosomal protein L7 [Source:MGI Symbol;Acc:MGI:98073]	-
20970	ENSMUSG00000025743	4740.25	4606.42	5540.48	5378.46	4673.33	5459.47	-0.223368	1.22416e-06	5.02216e-05	Sdc3	4	130792537	130826319	+	5989	protein_coding	syndecan 3 [Source:MGI Symbol;Acc:MGI:1349163]	-
13875	ENSMUSG00000040857	1534.5	1520.49	1981.23	1927.9	1527.49	1954.56	-0.355197	1.22735e-06	5.02216e-05	Erf	7	25242561	25250761	-	3607	protein_coding	Ets2 repressor factor [Source:MGI Symbol;Acc:MGI:109637]	ETS
29811	ENSMUSG00000004558	8445.74	8333.57	9787.42	9300.1	8389.66	9543.76	-0.185394	1.2747e-06	5.19576e-05	Ndrg2	14	51905271	51914158	-	3397	protein_coding	N-myc downstream regulated gene 2 [Source:MGI Symbol;Acc:MGI:1352498]	-
19283	ENSMUSG00000068748	8070.72	8176.91	9190.8	9133.18	8123.81	9161.99	-0.173791	1.29613e-06	5.26278e-05	Ptprz1	6	22875502	23052916	+	14245	protein_coding	protein tyrosine phosphatase, receptor type Z, polypeptide 1 [Source:MGI Symbol;Acc:MGI:97816]	-
14086	ENSMUSG00000029581	7192.52	7234.49	6419.54	6137.01	7213.5	6278.28	0.200505	1.3016e-06	5.26475e-05	Fscn1	5	142960343	142973185	+	3012	protein_coding	fascin actin-bundling protein 1 [Source:MGI Symbol;Acc:MGI:1352745]	-
232333	ENSMUSG00000030310	1611.91	1750.03	2131.66	2155.09	1680.97	2143.38	-0.353036	1.3111e-06	5.28291e-05	Slc6a1	6	114282635	114317532	+	8486	protein_coding	solute carrier family 6 (neurotransmitter transporter, GABA), member 1 [Source:MGI Symbol;Acc:MGI:95627]	-
11898	ENSMUSG00000076441	3166.19	2896.47	2293.35	2526.02	3031.33	2409.69	0.332172	1.36778e-06	5.49037e-05	Ass1	2	31470207	31520672	+	2414	protein_coding	argininosuccinate synthetase 1 [Source:MGI Symbol;Acc:MGI:88090]	-
12450	ENSMUSG00000020326	13790.7	13997.8	12376.5	12643.1	13894.2	12509.8	0.151008	1.40239e-06	5.60797e-05	Ccng1	11	40748552	40755311	-	3512	protein_coding	cyclin G1 [Source:MGI Symbol;Acc:MGI:102890]	-
17294	ENSMUSG00000051855	1516.43	1392.98	1060.2	1106.29	1454.7	1083.25	0.427034	1.42679e-06	5.68399e-05	Mest	6	30723547	30748465	+	3945	protein_coding	mesoderm specific transcript [Source:MGI Symbol;Acc:MGI:96968]	-
14783	ENSMUSG00000020176	790.471	818.541	547.498	545.265	804.506	546.381	0.557337	1.45066e-06	5.75738e-05	Grb10	11	11930508	12038683	-	9089	protein_coding	growth factor receptor bound protein 10 [Source:MGI Symbol;Acc:MGI:103232]	-
17919	ENSMUSG00000025885	106.658	108.086	216.953	254.086	107.372	235.519	-1.13473	1.45247e-06	1	Myo5b	18	74440936	74771493	+	9766	protein_coding	myosin VB [Source:MGI Symbol;Acc:MGI:106598]	-
52440	ENSMUSG00000004535	4898.51	4741.22	3950.17	4190.56	4819.87	4070.37	0.244139	1.47137e-06	5.81768e-05	Tax1bp1	6	52713729	52766780	+	9991	protein_coding	Tax1 (human T cell leukemia virus type I) binding protein 1 [Source:MGI Symbol;Acc:MGI:1289308]	-
109754	ENSMUSG00000018042	15788.8	15089.6	13977.1	13754	15439.2	13865.5	0.155915	1.50777e-06	5.93938e-05	Cyb5r3	15	83153494	83172592	-	4298	protein_coding	cytochrome b5 reductase 3 [Source:MGI Symbol;Acc:MGI:94893]	-
232345	ENSMUSG00000030111	36263.6	37501.1	32481.5	34373.9	36882.3	33427.7	0.141468	1.61023e-06	6.31941e-05	A2m	6	121635376	121679227	+	7021	protein_coding	alpha-2-macroglobulin [Source:MGI Symbol;Acc:MGI:2449119]	-
74617	ENSMUSG00000000278	5940.15	6415.95	7225.95	7113.48	6178.05	7169.71	-0.216291	1.62468e-06	6.35249e-05	Scpep1	11	88924020	88955465	-	2097	protein_coding	serine carboxypeptidase 1 [Source:MGI Symbol;Acc:MGI:1921867]	-
15258	ENSMUSG00000061436	2305.18	2351.18	2853.13	2839.46	2328.18	2846.29	-0.290443	1.65595e-06	6.45086e-05	Hipk2	6	38694390	38876165	-	8836	protein_coding	homeodomain interacting protein kinase 2 [Source:MGI Symbol;Acc:MGI:1314872]	-
18030	ENSMUSG00000056749	267.504	253.82	435.952	453.46	260.662	444.706	-0.769003	1.68215e-06	6.52883e-05	Nfil3	13	52967209	52981073	-	2026	protein_coding	nuclear factor, interleukin 3, regulated [Source:MGI Symbol;Acc:MGI:109495]	TF_bZIP
19731	ENSMUSG00000026482	4625.85	4448.54	5329.66	5265.33	4537.19	5297.5	-0.222398	1.7555e-06	6.78859e-05	Rgl1	1	152516760	152766351	-	6907	protein_coding	ral guanine nucleotide dissociation stimulator,-like 1 [Source:MGI Symbol;Acc:MGI:107484]	-
56381	ENSMUSG00000040761	4465.86	4583.34	5345.01	5201.34	4524.6	5273.18	-0.221398	1.86849e-06	7.19914e-05	Spen	4	141467890	141538597	-	14089	protein_coding	spen family transcription repressor [Source:MGI Symbol;Acc:MGI:1891706]	-
80837	ENSMUSG00000046768	1555.14	1542.35	1167.65	1195.32	1548.75	1181.49	0.390507	1.9014e-06	7.2993e-05	Rhoj	12	75308322	75401456	+	6484	protein_coding	ras homolog family member J [Source:MGI Symbol;Acc:MGI:1931551]	-
74117	ENSMUSG00000026341	5527.28	5239.15	4618.43	4600.44	5383.21	4609.43	0.225096	1.93595e-06	7.405e-05	Actr3	1	125392905	125435727	-	4631	protein_coding	ARP3 actin-related protein 3 [Source:MGI Symbol;Acc:MGI:1921367]	-
20450	ENSMUSG00000025789	3341.66	3155.15	3804.86	4030.14	3248.4	3917.5	-0.269107	1.96464e-06	7.48762e-05	St8sia2	7	73939119	74013690	-	5384	protein_coding	ST8 alpha-N-acetyl-neuraminide alpha-2,8-sialyltransferase 2 [Source:MGI Symbol;Acc:MGI:106020]	-
20220	ENSMUSG00000021963	4726.49	4582.13	3996.22	3933.69	4654.31	3964.96	0.23213	1.98447e-06	7.53597e-05	Sap18	14	57798180	57806638	+	5439	protein_coding	Sin3-associated polypeptide 18 [Source:MGI Symbol;Acc:MGI:1277978]	-
329910	ENSMUSG00000034853	2144.34	2053.64	2757.96	2515.82	2098.99	2636.89	-0.327479	2.00468e-06	7.58544e-05	Acot11	4	106744555	106804998	-	6056	protein_coding	acyl-CoA thioesterase 11 [Source:MGI Symbol;Acc:MGI:1913736]	-
17932	ENSMUSG00000010505	47.3079	80.1538	186.252	161.354	63.7309	173.803	-1.46725	2.00972e-06	1	Myt1	2	181763332	181827797	+	7191	protein_coding	myelin transcription factor 1 [Source:MGI Symbol;Acc:MGI:1100535]	zf-C2HC
16706	ENSMUSG00000018334	1126.79	1207.17	1552.44	1523.59	1166.98	1538.01	-0.400297	2.03624e-06	7.67736e-05	Ksr1	11	79013440	79146407	-	7103	protein_coding	kinase suppressor of ras 1 [Source:MGI Symbol;Acc:MGI:105051]	-
18536	ENSMUSG00000031592	2982.98	2637.79	2241.16	2234.84	2810.38	2238	0.330993	2.06615e-06	7.76239e-05	Pcm1	8	41239752	41332344	+	7458	protein_coding	pericentriolar material 1 [Source:MGI Symbol;Acc:MGI:1277958]	-
13424	ENSMUSG00000018707	14917.5	15491.6	16697.2	16918	15204.5	16807.6	-0.14537	2.14814e-06	8.04182e-05	Dync1h1	12	110601452	110666945	+	15658	protein_coding	dynein cytoplasmic 1 heavy chain 1 [Source:MGI Symbol;Acc:MGI:103147]	-
20410	ENSMUSG00000022091	4043.53	4011.34	4673.69	4752.52	4027.43	4713.1	-0.226706	2.15966e-06	8.05635e-05	Sorbs3	14	70180468	70211989	-	3630	protein_coding	sorbin and SH3 domain containing 3 [Source:MGI Symbol;Acc:MGI:700013]	-
237500	ENSMUSG00000036676	1599.01	1589.72	1191.19	1250.03	1594.36	1220.61	0.385108	2.32346e-06	8.63688e-05	Tmtc3	10	100443902	100487350	-	8939	protein_coding	transmembrane and tetratricopeptide repeat containing 3 [Source:MGI Symbol;Acc:MGI:3036255]	-
208177	ENSMUSG00000033149	1270.43	1278.82	915.908	971.832	1274.62	943.87	0.432721	2.37547e-06	8.79922e-05	Phldb2	16	45746243	45953598	-	7577	protein_coding	pleckstrin homology like domain, family B, member 2 [Source:MGI Symbol;Acc:MGI:2444981]	-
18186	ENSMUSG00000025810	1869.09	1836.25	1464.43	1437.35	1852.67	1450.89	0.353295	2.38612e-06	8.80778e-05	Nrp1	8	128358604	128503363	+	9785	protein_coding	neuropilin 1 [Source:MGI Symbol;Acc:MGI:106206]	-
108089	ENSMUSG00000020642	1894.03	1923.69	2400.8	2342.41	1908.86	2371.61	-0.313452	2.40971e-06	8.86388e-05	Rnf144a	12	26300964	26415254	-	7340	protein_coding	ring finger protein 144A [Source:MGI Symbol;Acc:MGI:1344401]	-
67916	ENSMUSG00000028517	16782.3	17053.3	18707	18393.4	16917.8	18550.2	-0.133123	2.56548e-06	9.4041e-05	Plpp3	4	105157347	105232764	+	3159	protein_coding	phospholipid phosphatase 3 [Source:MGI Symbol;Acc:MGI:1915166]	-
74002	ENSMUSG00000024347	2007.57	2020.85	2499.05	2469.45	2014.21	2484.25	-0.302713	2.75041e-06	0.000100471	Psd2	18	35964830	36014715	+	4785	protein_coding	pleckstrin and Sec7 domain containing 2 [Source:MGI Symbol;Acc:MGI:1921252]	-
246316	ENSMUSG00000039252	3643.57	3416.25	4160.99	4241.56	3529.91	4201.28	-0.249655	2.97086e-06	0.00010815	Lgi2	5	52533517	52566462	-	6528	protein_coding	leucine-rich repeat LGI family, member 2 [Source:MGI Symbol;Acc:MGI:2180196]	-
104156	ENSMUSG00000013089	4754.01	4709.65	4128.24	3947.6	4731.83	4037.92	0.229333	3.00964e-06	0.000109185	Etv5	16	22381309	22439719	-	4103	protein_coding	ets variant 5 [Source:MGI Symbol;Acc:MGI:1096867]	ETS
68094	ENSMUSG00000025369	5346.65	5310.8	6241.48	6028.51	5328.72	6134.99	-0.202878	3.03293e-06	0.000109653	Smarcc2	10	128459248	128490482	+	5552	protein_coding	SWI/SNF related, matrix associated, actin dependent regulator of chromatin, subfamily c, member 2 [Source:MGI Symbol;Acc:MGI:1915344]	MYB
20564	ENSMUSG00000056427	513.505	548.932	341.803	319.926	531.219	330.864	0.682068	3.11959e-06	0.00011231	Slit3	11	35121224	35708507	+	6067	protein_coding	slit guidance ligand 3 [Source:MGI Symbol;Acc:MGI:1315202]	-
67891	ENSMUSG00000032399	12633.8	12748.1	11531.2	11375.4	12690.9	11453.3	0.147928	3.12771e-06	0.00011231	Rpl4	9	64173375	64178666	+	2007	protein_coding	ribosomal protein L4 [Source:MGI Symbol;Acc:MGI:1915141]	-
18027	ENSMUSG00000028565	2398.08	2235.81	2947.28	2780.11	2316.94	2863.69	-0.303462	3.2624e-06	0.00011675	Nfia	4	97772734	98118874	+	10891	protein_coding	nuclear factor I/A [Source:MGI Symbol;Acc:MGI:108056]	CTF/NFI
170460	ENSMUSG00000046027	2554.62	2424.05	2995.38	3057.38	2489.34	3026.38	-0.280481	3.58968e-06	0.000128028	Stard5	7	83631959	83653127	+	5460	protein_coding	StAR-related lipid transfer (START) domain containing 5 [Source:MGI Symbol;Acc:MGI:2156765]	-
22381	ENSMUSG00000042712	5018.93	4686.57	4219.32	3967.08	4852.75	4093.2	0.247277	3.68424e-06	0.000130958	Tceal9	X	136245079	136247139	+	1037	protein_coding	transcription elongation factor A like 9 [Source:MGI Symbol;Acc:MGI:109567]	-
14758	ENSMUSG00000031342	39997.5	40021.1	36952.5	37491.6	40009.3	37222.1	0.104114	3.75152e-06	0.000132902	Gpm6b	X	166238911	166388988	+	5600	protein_coding	glycoprotein m6b [Source:MGI Symbol;Acc:MGI:107672]	-
57915	ENSMUSG00000029174	1369.35	1323.75	979.356	1041.38	1346.55	1010.37	0.414707	3.78132e-06	0.00013351	Tbc1d1	5	64156305	64351486	+	7405	protein_coding	TBC1 domain family, member 1 [Source:MGI Symbol;Acc:MGI:1889508]	-
14387	ENSMUSG00000025579	5630.5	5744.36	6363.26	6763.88	5687.43	6563.57	-0.207498	3.84248e-06	0.000135217	Gaa	11	119267887	119285454	+	4783	protein_coding	glucosidase, alpha, acid [Source:MGI Symbol;Acc:MGI:95609]	-
109711	ENSMUSG00000015143	11304.9	10911.9	9792.54	10053.1	11108.4	9922.81	0.163352	3.8577e-06	0.000135301	Actn1	12	80167547	80260371	-	5533	protein_coding	actinin, alpha 1 [Source:MGI Symbol;Acc:MGI:2137706]	-
242721	ENSMUSG00000078234	1953.38	1994.13	2521.56	2374.87	1973.76	2448.21	-0.310981	3.87136e-06	0.000135331	Klhdc7a	4	139960220	139968026	-	7807	protein_coding	kelch domain containing 7A [Source:MGI Symbol;Acc:MGI:2444612]	-
17762	ENSMUSG00000018411	687.254	683.737	960.936	956.068	685.495	958.502	-0.483424	3.90619e-06	0.000136098	Mapt	11	104231390	104332090	+	7531	protein_coding	microtubule-associated protein tau [Source:MGI Symbol;Acc:MGI:97180]	-
217069	ENSMUSG00000000275	3294.35	3334.89	3962.45	3872.49	3314.62	3917.47	-0.241273	3.93321e-06	0.000136588	Trim25	11	88999376	89020293	+	5754	protein_coding	tripartite motif-containing 25 [Source:MGI Symbol;Acc:MGI:102749]	-
78267	ENSMUSG00000032609	1521.59	1476.77	1870.7	1936.25	1499.18	1903.47	-0.343781	4.07983e-06	0.000141215	Klhdc8b	9	108447636	108461581	-	8419	protein_coding	kelch domain containing 8B [Source:MGI Symbol;Acc:MGI:1925517]	-
22388	ENSMUSG00000005103	8062.12	7664.41	6863.68	6953.98	7863.26	6908.83	0.187639	4.17098e-06	0.000143899	Wdr1	5	38526813	38563221	-	8899	protein_coding	WD repeat domain 1 [Source:MGI Symbol;Acc:MGI:1337100]	-
71960	ENSMUSG00000030739	2601.93	2597.71	3204.14	3068.5	2599.82	3136.32	-0.27032	4.33403e-06	0.000149037	Myh14	7	44605803	44670843	-	7273	protein_coding	myosin, heavy polypeptide 14 [Source:MGI Symbol;Acc:MGI:1919210]	-
28169	ENSMUSG00000001211	9400.5	9669.47	10539.6	10772.7	9534.99	10656.1	-0.161134	4.36496e-06	0.000149613	Agpat3	10	78269178	78352489	-	7790	protein_coding	1-acylglycerol-3-phosphate O-acyltransferase 3 [Source:MGI Symbol;Acc:MGI:1336186]	-
244058	ENSMUSG00000070509	3462.94	3268.09	3966.55	4031.06	3365.51	3998.8	-0.247307	4.39411e-06	0.000150125	Rgma	7	73375509	73419899	+	5544	protein_coding	repulsive guidance molecule family member A [Source:MGI Symbol;Acc:MGI:2679262]	-
73130	ENSMUSG00000063406	1451.92	1280.03	961.959	1048.8	1365.98	1005.38	0.444218	4.4261e-06	0.00015073	Tmed5	5	108106366	108132620	-	7688	protein_coding	transmembrane p24 trafficking protein 5 [Source:MGI Symbol;Acc:MGI:1921586]	-
192897	ENSMUSG00000020758	364.701	347.333	580.246	539.701	356.017	559.973	-0.65122	4.50846e-06	0.000153041	Itgb4	11	115974709	116008412	+	7015	protein_coding	integrin beta 4 [Source:MGI Symbol;Acc:MGI:96613]	-
101100	ENSMUSG00000030276	1512.13	1394.19	1874.8	1849.08	1453.16	1861.94	-0.355135	4.69541e-06	0.000158876	Ttll3	6	113389260	113414587	+	5041	protein_coding	tubulin tyrosine ligase-like family, member 3 [Source:MGI Symbol;Acc:MGI:2141418]	-
11815	ENSMUSG00000022548	2220.89	2200.59	2618.78	2814.42	2210.74	2716.6	-0.297484	4.75567e-06	0.000160401	Apod	16	31296192	31314808	-	2577	protein_coding	apolipoprotein D [Source:MGI Symbol;Acc:MGI:88056]	-
15901	ENSMUSG00000042745	3811.29	4008.91	3291.13	3299.41	3910.1	3295.27	0.245586	4.84807e-06	0.000162997	Id1	2	152736251	152737410	+	1160	protein_coding	inhibitor of DNA binding 1 [Source:MGI Symbol;Acc:MGI:96396]	bHLH
12955	ENSMUSG00000032060	4516.61	4446.11	3904.12	3746.38	4481.36	3825.25	0.229064	4.86706e-06	0.000163116	Cryab	9	50751325	50756636	+	1479	protein_coding	crystallin, alpha B [Source:MGI Symbol;Acc:MGI:88516]	-
320183	ENSMUSG00000051236	1396.01	1337.11	1056.11	1010.78	1366.56	1033.44	0.404567	4.88889e-06	0.000163329	Msrb3	10	120781096	120899101	-	4048	protein_coding	methionine sulfoxide reductase B3 [Source:MGI Symbol;Acc:MGI:2443538]	-
240057	ENSMUSG00000067629	2864.28	2738.59	3554.13	3259.53	2801.43	3406.83	-0.280681	5.35659e-06	0.00017839	Syngap1	17	26941253	26972434	+	6931	protein_coding	synaptic Ras GTPase activating protein 1 homolog (rat) [Source:MGI Symbol;Acc:MGI:3039785]	-
59049	ENSMUSG00000022199	3313.27	3427.18	3943.01	4002.32	3370.23	3972.66	-0.238311	5.40323e-06	0.000179377	Slc22a17	14	54906304	54913132	-	4517	protein_coding	solute carrier family 22 (organic cation transporter), member 17 [Source:MGI Symbol;Acc:MGI:1926225]	-
16886	ENSMUSG00000020451	2570.97	2626.86	2129.61	2128.2	2598.91	2128.91	0.287242	5.50873e-06	0.000182306	Limk2	11	3344256	3409189	-	6099	protein_coding	LIM motif-containing protein kinase 2 [Source:MGI Symbol;Acc:MGI:1197517]	-
71137	ENSMUSG00000020037	1762.43	1672.3	2113.24	2187.55	1717.37	2150.39	-0.323089	5.779e-06	0.000190653	Rfx4	10	84756062	84906538	+	4724	protein_coding	regulatory factor X, 4 (influences HLA class II expression) [Source:MGI Symbol;Acc:MGI:1918387]	RFX
76267	ENSMUSG00000010663	7611.41	7521.1	8456.03	8543.4	7566.25	8499.72	-0.1676	5.90811e-06	0.000194305	Fads1	19	10182888	10196870	+	3456	protein_coding	fatty acid desaturase 1 [Source:MGI Symbol;Acc:MGI:1923517]	-
384783	ENSMUSG00000038894	9417.71	9713.19	10699.2	10623.4	9565.45	10661.3	-0.157142	6.0335e-06	0.000197813	Irs2	8	10984681	11008458	-	6323	protein_coding	insulin receptor substrate 2 [Source:MGI Symbol;Acc:MGI:109334]	-
17069	ENSMUSG00000022587	1454.5	1465.84	1815.44	1880.61	1460.17	1848.02	-0.340337	6.08737e-06	0.000198961	Ly6e	15	74955051	74959905	+	3784	protein_coding	lymphocyte antigen 6 complex, locus E [Source:MGI Symbol;Acc:MGI:106651]	-
12931	ENSMUSG00000007888	602.1	678.879	393.994	437.695	640.489	415.845	0.619434	6.23921e-06	0.000203231	Crlf1	8	70493158	70504081	+	1644	protein_coding	cytokine receptor-like factor 1 [Source:MGI Symbol;Acc:MGI:1340030]	-
22153	ENSMUSG00000062591	753.485	766.319	1151.28	984.814	759.902	1068.05	-0.490643	6.25652e-06	0.000203231	Tubb4a	17	57080066	57087782	-	2228	protein_coding	tubulin, beta 4A class IVA [Source:MGI Symbol;Acc:MGI:107848]	-
223649	ENSMUSG00000075590	3247.04	2996.05	3734.24	3744.52	3121.55	3739.38	-0.258517	6.29682e-06	0.000203913	Nrbp2	15	76085518	76091627	-	3894	protein_coding	nuclear receptor binding protein 2 [Source:MGI Symbol;Acc:MGI:2385017]	-
231861	ENSMUSG00000039477	8787.22	8921.37	10121	9733.16	8854.29	9927.1	-0.165115	6.33137e-06	0.000204405	Tnrc18	5	142724661	142817662	-	12266	protein_coding	trinucleotide repeat containing 18 [Source:MGI Symbol;Acc:MGI:3648294]	-
73102	ENSMUSG00000038267	11991.3	12018.2	13153.3	13298.7	12004.7	13226	-0.139885	6.65836e-06	0.000214306	Slc22a23	13	34179158	34345182	-	6386	protein_coding	solute carrier family 22, member 23 [Source:MGI Symbol;Acc:MGI:1920352]	-
68097	ENSMUSG00000020483	7193.38	7229.63	8561.44	7936.01	7211.5	8248.72	-0.193606	6.83602e-06	0.000219355	Dynll2	11	87979525	87987533	-	2736	protein_coding	dynein light chain LC8-type 2 [Source:MGI Symbol;Acc:MGI:1915347]	-
18190	ENSMUSG00000033768	3221.24	3162.43	4156.89	3638.81	3191.83	3897.85	-0.28731	6.93192e-06	0.000221759	Nrxn2	19	6418731	6544169	+	13812	protein_coding	neurexin II [Source:MGI Symbol;Acc:MGI:1096362]	-
271564	ENSMUSG00000046230	1135.39	1084.51	769.567	850.353	1109.95	809.96	0.454826	6.96881e-06	0.000221862	Vps13a	19	16615366	16780933	-	20993	protein_coding	vacuolar protein sorting 13A [Source:MGI Symbol;Acc:MGI:2444304]	-
69276	ENSMUSG00000027706	6358.18	6041.9	5528.2	5125.3	6200.04	5326.75	0.22036	6.97718e-06	0.000221862	Sec62	3	30792875	30821263	+	4343	protein_coding	SEC62 homolog (S. cerevisiae) [Source:MGI Symbol;Acc:MGI:1916526]	-
52668	ENSMUSG00000064215	9851.22	10010.7	11240.6	10881.2	9930.97	11060.9	-0.155634	7.25836e-06	0.00023011	Ifi27	12	103434211	103440239	+	1467	protein_coding	interferon, alpha-inducible protein 27 [Source:MGI Symbol;Acc:MGI:1277180]	-
232227	ENSMUSG00000034312	4292.11	4486.19	5115.78	5052.97	4389.15	5084.38	-0.21321	7.46006e-06	0.000235796	Iqsec1	6	90656088	90988685	-	11601	protein_coding	IQ motif and Sec7 domain 1 [Source:MGI Symbol;Acc:MGI:1196356]	-
12400	ENSMUSG00000031885	2102.19	2204.23	1727.43	1733.16	2153.21	1730.3	0.314235	7.7854e-06	0.000245345	Cbfb	8	105170674	105217989	+	3480	protein_coding	core binding factor beta [Source:MGI Symbol;Acc:MGI:99851]	CBF
15018	ENSMUSG00000060550	488.561	478.494	752.17	677.871	483.528	715.021	-0.563006	7.83976e-06	0.000246322	H2-Q7	17	35439155	35443773	+	4265	protein_coding	histocompatibility 2, Q region locus 7 [Source:MGI Symbol;Acc:MGI:95936]	-
574402	ENSMUSG00000052229	17.2029	26.7179	74.7054	97.3687	21.9604	86.037	-1.99395	8.10048e-06	1	Gpr17	18	31942997	31949636	-	5195	protein_coding	G protein-coupled receptor 17 [Source:MGI Symbol;Acc:MGI:3584514]	-
68151	ENSMUSG00000028173	7775.69	7901.23	6656.96	7094.93	7838.46	6875.95	0.188333	8.16623e-06	0.000255819	Wls	3	159839672	159938664	+	8792	protein_coding	wntless WNT ligand secretion mediator [Source:MGI Symbol;Acc:MGI:1915401]	-
11899	ENSMUSG00000026587	2651.82	2516.34	3100.78	3114.87	2584.08	3107.83	-0.264799	8.4253e-06	0.000263153	Astn1	1	158362273	158691781	+	9839	protein_coding	astrotactin 1 [Source:MGI Symbol;Acc:MGI:1098567]	-
65945	ENSMUSG00000039953	8802.7	8852.14	9743.42	9921.4	8827.42	9832.41	-0.155798	8.74722e-06	0.000272402	Clstn1	4	149586468	149648899	+	4662	protein_coding	calsyntenin 1 [Source:MGI Symbol;Acc:MGI:1929895]	-
26897	ENSMUSG00000072949	4505.43	4555.41	5099.41	5411.84	4530.42	5255.63	-0.214845	8.90599e-06	0.000275958	Acot1	12	84009490	84018371	+	3919	protein_coding	acyl-CoA thioesterase 1 [Source:MGI Symbol;Acc:MGI:1349396]	-
11502	ENSMUSG00000031555	4209.54	4181.36	3547.99	3634.17	4195.45	3591.08	0.224389	8.91368e-06	0.000275958	Adam9	8	24949611	25016927	-	4115	protein_coding	a disintegrin and metallopeptidase domain 9 (meltrin gamma) [Source:MGI Symbol;Acc:MGI:105376]	-
230784	ENSMUSG00000028893	2144.34	2169.01	2588.08	2647.5	2156.67	2617.79	-0.280048	8.97803e-06	0.000277137	Sesn2	4	132492032	132510501	-	3475	protein_coding	sestrin 2 [Source:MGI Symbol;Acc:MGI:2651874]	-
272381	ENSMUSG00000047085	2323.25	2256.45	2810.15	2734.67	2289.85	2772.41	-0.27484	9.15086e-06	0.000281649	Lrrc4b	7	44429018	44463351	+	2929	protein_coding	leucine rich repeat containing 4B [Source:MGI Symbol;Acc:MGI:3027390]	-
13121	ENSMUSG00000001467	2269.92	2220.02	1788.83	1850	2244.97	1819.42	0.303508	9.20861e-06	0.000282603	Cyp51	5	4081145	4104746	-	4415	protein_coding	cytochrome P450, family 51 [Source:MGI Symbol;Acc:MGI:106040]	-
20393	ENSMUSG00000019970	1313.44	1294.61	916.931	1033.04	1304.02	974.983	0.418896	9.49901e-06	0.00029067	Sgk1	10	21882184	21999903	+	4903	protein_coding	serum/glucocorticoid regulated kinase 1 [Source:MGI Symbol;Acc:MGI:1340062]	-
235406	ENSMUSG00000032733	2727.51	2799.31	3348.44	3238.2	2763.41	3293.32	-0.253605	9.74383e-06	0.000297299	Snx33	9	56917193	56928371	-	4571	protein_coding	sorting nexin 33 [Source:MGI Symbol;Acc:MGI:2443239]	-
17937	ENSMUSG00000025402	1005.51	1017.71	762.404	714.964	1011.61	738.684	0.453889	1.0182e-05	0.000309774	Nab2	10	127660918	127668568	-	2941	protein_coding	Ngfi-A binding protein 2 [Source:MGI Symbol;Acc:MGI:107563]	-
12816	ENSMUSG00000032332	6304.85	6634.55	5414.6	5776.28	6469.7	5595.44	0.208127	1.02576e-05	0.000311177	Col12a1	9	79598991	79718831	-	15228	protein_coding	collagen, type XII, alpha 1 [Source:MGI Symbol;Acc:MGI:88448]	-
20195	ENSMUSG00000027907	8263.39	8088.25	7340.57	7223.83	8175.82	7282.2	0.167582	1.07032e-05	0.000323764	S100a11	3	93520488	93526287	+	511	protein_coding	S100 calcium binding protein A11 [Source:MGI Symbol;Acc:MGI:1338798]	-
18231	ENSMUSG00000046178	131.602	123.874	241.513	258.722	127.738	250.118	-0.967496	1.11854e-05	1	Nxph1	6	8948431	9249032	+	4753	protein_coding	neurexophilin 1 [Source:MGI Symbol;Acc:MGI:107492]	-
241727	ENSMUSG00000027457	598.66	616.942	824.829	887.446	607.801	856.137	-0.495735	1.14702e-05	0.000345791	Snph	2	151590549	151632593	-	7861	protein_coding	syntaphilin [Source:MGI Symbol;Acc:MGI:2139270]	-
353211	ENSMUSG00000039126	2402.38	2409.47	1956.67	1987.25	2405.93	1971.96	0.286756	1.14969e-05	0.000345791	Prune2	19	16956118	17223932	+	20297	protein_coding	prune homolog 2 [Source:MGI Symbol;Acc:MGI:1925004]	-
18526	ENSMUSG00000049100	6082.07	5938.67	6881.08	6749.97	6010.37	6815.52	-0.180638	1.16825e-05	0.000350375	Pcdh10	3	45378398	45435623	+	15888	protein_coding	protocadherin 10 [Source:MGI Symbol;Acc:MGI:1338042]	-
213027	ENSMUSG00000011832	885.947	833.114	1179.94	1130.4	859.531	1155.17	-0.424242	1.18111e-05	0.00035323	Evi5l	8	4166567	4211257	+	8524	protein_coding	ecotropic viral integration site 5 like [Source:MGI Symbol;Acc:MGI:2442167]	-
121022	ENSMUSG00000039680	1750.39	1810.75	1332.42	1456.82	1780.57	1394.62	0.350961	1.19051e-05	0.000355033	Mrps6	16	92058270	92112227	+	1533	protein_coding	mitochondrial ribosomal protein S6 [Source:MGI Symbol;Acc:MGI:2153111]	-
18024	ENSMUSG00000015839	9277.5	9369.5	7990.4	8526.71	9323.5	8258.56	0.17445	1.23183e-05	0.000366323	Nfe2l2	2	75675513	75704641	-	3796	protein_coding	nuclear factor, erythroid derived 2, like 2 [Source:MGI Symbol;Acc:MGI:108420]	TF_bZIP
11479	ENSMUSG00000000532	1342.68	1369.9	1786.79	1666.4	1356.29	1726.59	-0.348385	1.24516e-05	0.000369245	Acvr1b	15	101174067	101213684	+	4418	protein_coding	activin A receptor, type 1B [Source:MGI Symbol;Acc:MGI:1338944]	-
116701	ENSMUSG00000008090	8631.53	9074.39	9712.72	10284.9	8852.96	9998.82	-0.176757	1.28293e-05	0.000379381	Fgfrl1	5	108692382	108706924	+	2782	protein_coding	fibroblast growth factor receptor-like 1 [Source:MGI Symbol;Acc:MGI:2150920]	-
14600	ENSMUSG00000055737	918.633	1023.78	729.656	656.543	971.208	693.1	0.485121	1.39537e-05	0.000411281	Ghr	15	3317760	3583492	-	9053	protein_coding	growth hormone receptor [Source:MGI Symbol;Acc:MGI:95708]	-
78892	ENSMUSG00000031825	1349.56	1413.62	957.866	1110	1381.59	1033.93	0.416101	1.3986e-05	0.000411281	Crispld2	8	119992438	120052793	+	4777	protein_coding	cysteine-rich secretory protein LCCL domain containing 2 [Source:MGI Symbol;Acc:MGI:1926142]	-
240028	ENSMUSG00000023845	5779.3	5614.41	4904.97	5048.33	5696.86	4976.65	0.195457	1.42099e-05	0.000416705	Lnpep	17	17521410	17625050	-	14144	protein_coding	leucyl/cystinyl aminopeptidase [Source:MGI Symbol;Acc:MGI:2387123]	-
224938	ENSMUSG00000024083	4410.81	4227.51	3751.64	3659.21	4319.16	3705.42	0.222298	1.43505e-05	0.000419663	Pja2	17	64281005	64331916	-	6657	protein_coding	praja ring finger ubiquitin ligase 2 [Source:MGI Symbol;Acc:MGI:2159342]	-
54375	ENSMUSG00000037458	5042.16	5104.34	4362.59	4460.41	5073.25	4411.5	0.201173	1.44948e-05	0.000422711	Azin1	15	38487427	38519266	-	6256	protein_coding	antizyme inhibitor 1 [Source:MGI Symbol;Acc:MGI:1859169]	-
21355	ENSMUSG00000024339	2268.2	2082.79	2661.76	2654.92	2175.49	2658.34	-0.286865	1.51235e-05	0.000439832	Tap2	17	34203527	34216321	+	3781	protein_coding	transporter 2, ATP-binding cassette, sub-family B (MDR/TAP) [Source:MGI Symbol;Acc:MGI:98484]	-
13669	ENSMUSG00000024991	9200.95	8655.4	8061.01	7709.74	8928.17	7885.38	0.180463	1.57137e-05	0.000455741	Eif3a	19	60761116	60790693	-	5176	protein_coding	eukaryotic translation initiation factor 3, subunit A [Source:MGI Symbol;Acc:MGI:95301]	-
14369	ENSMUSG00000041075	1574.92	1480.42	1195.29	1186.97	1527.67	1191.13	0.360632	1.62182e-05	0.000468238	Fzd7	1	59482424	59486955	+	4532	protein_coding	frizzled class receptor 7 [Source:MGI Symbol;Acc:MGI:108570]	-
18590	ENSMUSG00000025856	2212.29	2059.71	1746.88	1698.85	2136	1722.86	0.312043	1.62333e-05	0.000468238	Pdgfa	5	138976014	138997370	-	3119	protein_coding	platelet derived growth factor, alpha [Source:MGI Symbol;Acc:MGI:97527]	-
434128	ENSMUSG00000070802	1053.68	1059	1400.98	1341.83	1056.34	1371.41	-0.376437	1.64514e-05	0.000473236	Pnmal2	7	16944682	16948828	+	4147	protein_coding	PNMA-like 2 [Source:MGI Symbol;Acc:MGI:3645856]	-
14489	ENSMUSG00000029840	11019.3	10870.6	9704.53	10031.8	10944.9	9868.14	0.149486	1.66375e-05	0.000476275	Mtpn	6	35508906	35539888	-	3960	protein_coding	myotrophin [Source:MGI Symbol;Acc:MGI:99445]	-
229663	ENSMUSG00000068823	6162.92	5707.92	5170.02	5129.94	5935.42	5149.98	0.206334	1.67164e-05	0.000476275	Csde1	3	103020426	103058186	+	10902	protein_coding	cold shock domain containing E1, RNA binding [Source:MGI Symbol;Acc:MGI:92356]	CSD
54418	ENSMUSG00000028354	1848.45	1760.96	2258.56	2189.4	1804.7	2223.98	-0.299742	1.67339e-05	0.000476275	Fmn2	1	174501825	174822729	+	7960	protein_coding	formin 2 [Source:MGI Symbol;Acc:MGI:1859252]	-
270192	ENSMUSG00000032549	1280.75	1366.26	1746.88	1631.16	1323.51	1689.02	-0.353241	1.67375e-05	0.000476275	Rab6b	9	103111787	103185276	+	5031	protein_coding	RAB6B, member RAS oncogene family [Source:MGI Symbol;Acc:MGI:107283]	-
213053	ENSMUSG00000022094	3354.56	3351.89	3873.42	3956.88	3353.22	3915.15	-0.223645	1.69954e-05	0.000482314	Slc39a14	14	70303469	70351425	-	10550	protein_coding	solute carrier family 39 (zinc transporter), member 14 [Source:MGI Symbol;Acc:MGI:2384851]	-
21817	ENSMUSG00000037820	1551.7	1544.78	1973.04	1887.1	1548.24	1930.07	-0.317572	1.70924e-05	0.000483702	Tgm2	2	158116402	158146436	-	4608	protein_coding	transglutaminase 2, C polypeptide [Source:MGI Symbol;Acc:MGI:98731]	-
347722	ENSMUSG00000055013	3594.54	3479.41	4148.71	4099.68	3536.97	4124.19	-0.22061	1.7136e-05	0.000483702	Agap1	1	89454806	89897617	+	17559	protein_coding	ArfGAP with GTPase domain, ankyrin repeat and PH domain 1 [Source:MGI Symbol;Acc:MGI:2653690]	-
93762	ENSMUSG00000031715	2749.02	2715.51	2225.81	2314.59	2732.27	2270.2	0.267274	1.77401e-05	0.000499419	Smarca5	8	80698507	80739497	-	7777	protein_coding	SWI/SNF related, matrix associated, actin dependent regulator of chromatin, subfamily a, member 5 [Source:MGI Symbol;Acc:MGI:1935129]	-
52829	ENSMUSG00000048706	506.624	499.14	300.868	341.254	502.882	321.061	0.646547	1.79814e-05	0.000504846	Lurap1l	4	80910646	80955628	+	3066	protein_coding	leucine rich adaptor protein 1-like [Source:MGI Symbol;Acc:MGI:106510]	-
17975	ENSMUSG00000026234	9311.05	8819.35	8222.71	7829.37	9065.2	8026.04	0.176847	1.80285e-05	0.000504846	Ncl	1	86344719	86359400	-	10188	protein_coding	nucleolin [Source:MGI Symbol;Acc:MGI:97286]	-
15902	ENSMUSG00000020644	4105.46	4084.2	3277.83	3623.04	4094.83	3450.43	0.246505	1.84024e-05	0.000513954	Id2	12	25093799	25097140	-	2438	protein_coding	inhibitor of DNA binding 2 [Source:MGI Symbol;Acc:MGI:96397]	bHLH
69635	ENSMUSG00000021559	1932.74	1924.91	2374.2	2321.08	1928.82	2347.64	-0.283204	1.94279e-05	0.000541161	Dapk1	13	60601947	60763191	+	9012	protein_coding	death associated protein kinase 1 [Source:MGI Symbol;Acc:MGI:1916885]	-
11910	ENSMUSG00000026628	802.513	762.676	1029.5	1081.26	782.595	1055.38	-0.430138	2.01667e-05	0.000560264	Atf3	1	191170296	191218039	-	2154	protein_coding	activating transcription factor 3 [Source:MGI Symbol;Acc:MGI:109384]	TF_bZIP
16011	ENSMUSG00000026185	62419.7	60989.8	66020.1	65455.9	61704.8	65738	-0.0911079	2.08911e-05	0.000578865	Igfbp5	1	72857932	72874884	-	6006	protein_coding	insulin-like growth factor binding protein 5 [Source:MGI Symbol;Acc:MGI:96440]	-
70099	ENSMUSG00000034349	1429.56	1333.47	1050.99	1079.4	1381.51	1065.2	0.376647	2.09688e-05	0.000579497	Smc4	3	69004738	69034623	+	5210	protein_coding	structural maintenance of chromosomes 4 [Source:MGI Symbol;Acc:MGI:1917349]	-
13518	ENSMUSG00000026131	22411	22729.7	24142.1	24603.7	22570.4	24372.9	-0.111172	2.12486e-05	0.000585694	Dst	1	33908225	34308661	+	41155	protein_coding	dystonin [Source:MGI Symbol;Acc:MGI:104627]	-
628147	ENSMUSG00000095648	94.6157	58.2937	23.5373	11.1278	76.4547	17.3326	2.15874	2.13323e-05	1	Gm2004	2	176141591	176149825	-	1753	protein_coding	predicted gene 2004 [Source:MGI Symbol;Acc:MGI:3780174]	zf-C2H2
83704	ENSMUSG00000037344	1430.42	1440.34	1811.35	1774.89	1435.38	1793.12	-0.32111	2.18938e-05	0.000601908	Slc12a9	5	137314558	137333597	-	5020	protein_coding	solute carrier family 12 (potassium/chloride transporters), member 9 [Source:MGI Symbol;Acc:MGI:1933532]	-
319565	ENSMUSG00000063450	1880.27	2029.35	2301.54	2549.2	1954.81	2425.37	-0.313602	2.20627e-05	0.000604976	Syne2	12	75818134	76110926	+	26726	protein_coding	spectrin repeat containing, nuclear envelope 2 [Source:MGI Symbol;Acc:MGI:2449316]	-
18806	ENSMUSG00000020828	1174.1	1167.09	1459.31	1531.93	1170.59	1495.62	-0.353666	2.4436e-05	0.000668318	Pld2	11	70540064	70558110	+	6252	protein_coding	phospholipase D2 [Source:MGI Symbol;Acc:MGI:892877]	-
14319	ENSMUSG00000024661	106988	106363	100634	101338	106675	100986	0.0791017	2.52375e-05	0.000688455	Fth1	19	9982703	9985092	+	866	protein_coding	ferritin heavy polypeptide 1 [Source:MGI Symbol;Acc:MGI:95588]	-
17754	ENSMUSG00000027254	4789.28	4859.02	5532.29	5449.86	4824.15	5491.08	-0.187106	2.73582e-05	0.000744382	Map1a	2	121289600	121310832	+	12166	protein_coding	microtubule-associated protein 1 A [Source:MGI Symbol;Acc:MGI:1306776]	-
56194	ENSMUSG00000061136	2367.11	2296.53	1855.35	1966.85	2331.82	1911.1	0.287337	2.75855e-05	0.000748639	Prpf40a	2	53134704	53191284	-	10458	protein_coding	pre-mRNA processing factor 40A [Source:MGI Symbol;Acc:MGI:1860512]	-
77579	ENSMUSG00000020900	19305	19462.8	18099.2	17605.2	19383.9	17852.2	0.118761	2.76849e-05	0.00074941	Myh10	11	68691559	68816632	+	10458	protein_coding	myosin, heavy polypeptide 10, non-muscle [Source:MGI Symbol;Acc:MGI:1930780]	-
14528	ENSMUSG00000037580	406.848	415.343	251.747	258.722	411.095	255.235	0.686851	2.78578e-05	0.00075216	Gch1	14	47153895	47189413	-	6251	protein_coding	GTP cyclohydrolase 1 [Source:MGI Symbol;Acc:MGI:95675]	-
12166	ENSMUSG00000021796	9297.29	9446.01	8204.28	8584.21	9371.65	8394.25	0.158314	2.79701e-05	0.000753267	Bmpr1a	14	34410734	34503341	-	6351	protein_coding	bone morphogenetic protein receptor, type 1A [Source:MGI Symbol;Acc:MGI:1338938]	-
214855	ENSMUSG00000037447	624.464	595.082	834.039	855.917	609.773	844.978	-0.469229	2.81812e-05	0.000757019	Arid5a	1	36307733	36324029	+	12540	protein_coding	AT rich interactive domain 5A (MRF1-like) [Source:MGI Symbol;Acc:MGI:2443039]	ARID
72927	ENSMUSG00000046240	5919.5	5833.01	6753.16	6529.26	5876.26	6641.21	-0.175968	2.83446e-05	0.000759478	Hepacam	9	37367351	37386575	+	3347	protein_coding	hepatocyte cell adhesion molecule [Source:MGI Symbol;Acc:MGI:1920177]	-
60596	ENSMUSG00000033910	119.56	109.301	246.63	208.647	114.43	227.639	-0.987818	2.85564e-05	1	Gucy1a1	3	82092427	82145789	-	6968	protein_coding	guanylate cyclase 1, soluble, alpha 1 [Source:MGI Symbol;Acc:MGI:1926562]	-
12192	ENSMUSG00000021127	3706.36	3485.48	4463.9	4067.23	3595.92	4265.56	-0.244605	2.86673e-05	0.00076618	Zfp36l1	12	80107754	80113013	-	2990	protein_coding	zinc finger protein 36, C3H type-like 1 [Source:MGI Symbol;Acc:MGI:107946]	-
16323	ENSMUSG00000041324	345.777	315.758	184.205	200.301	330.768	192.253	0.784157	2.98738e-05	0.000795786	Inhba	13	16011851	16031621	+	6390	protein_coding	inhibin beta-A [Source:MGI Symbol;Acc:MGI:96570]	-
14264	ENSMUSG00000041559	10738	10575.4	9838.59	9295.46	10656.7	9567.03	0.1562	2.99258e-05	0.000795786	Fmod	1	134037254	134048277	+	3306	protein_coding	fibromodulin [Source:MGI Symbol;Acc:MGI:1328364]	-
216795	ENSMUSG00000000126	847.241	879.263	1165.61	1113.71	863.252	1139.66	-0.401613	3.06118e-05	0.000811981	Wnt9a	11	59306928	59333552	+	3329	protein_coding	wingless-type MMTV integration site family, member 9A [Source:MGI Symbol;Acc:MGI:2446084]	-
50914	ENSMUSG00000046160	6902.65	7063.25	7621.99	8216.06	6982.95	7919.03	-0.182297	3.17563e-05	0.000840229	Olig1	16	91269772	91271933	+	2162	protein_coding	oligodendrocyte transcription factor 1 [Source:MGI Symbol;Acc:MGI:1355334]	bHLH
109294	ENSMUSG00000048960	4777.23	4809.23	4083.21	4254.55	4793.23	4168.88	0.200879	3.31533e-05	0.000874998	Prex2	1	10993465	11303681	+	16609	protein_coding	phosphatidylinositol-3,4,5-trisphosphate-dependent Rac exchange factor 2 [Source:MGI Symbol;Acc:MGI:1923385]	-
98952	ENSMUSG00000039157	2371.41	2311.1	2789.68	2793.09	2341.26	2791.39	-0.25294	3.3457e-05	0.000880812	Fam102a	2	32535332	32569756	+	6066	protein_coding	family with sequence similarity 102, member A [Source:MGI Symbol;Acc:MGI:2138935]	-
19384	ENSMUSG00000029430	5017.21	4799.51	4247.97	4302.77	4908.36	4275.37	0.200139	3.37682e-05	0.000886794	Ran	5	129020069	129024323	+	2646	protein_coding	RAN, member RAS oncogene family [Source:MGI Symbol;Acc:MGI:1333112]	-
14766	ENSMUSG00000031785	2117.67	2305.03	2621.85	2729.1	2211.35	2675.48	-0.277341	3.40153e-05	0.000891066	Adgrg1	8	94974751	95014217	+	5421	protein_coding	adhesion G protein-coupled receptor G1 [Source:MGI Symbol;Acc:MGI:1340051]	-
21356	ENSMUSG00000024308	5769.84	5728.57	6613.98	6377.18	5749.2	6495.58	-0.175687	3.4723e-05	0.000907352	Tapbp	17	33915899	33929288	+	3296	protein_coding	TAP binding protein [Source:MGI Symbol;Acc:MGI:1201689]	-
268977	ENSMUSG00000001870	893.689	893.837	660.068	652.834	893.763	656.451	0.445302	3.50604e-05	0.000913909	Ltbp1	17	75005568	75392512	+	10480	protein_coding	latent transforming growth factor beta binding protein 1 [Source:MGI Symbol;Acc:MGI:109151]	-
72792	ENSMUSG00000026227	1967.15	2023.28	2367.03	2454.62	1995.21	2410.83	-0.27407	3.5536e-05	0.000924023	2810459M11Rik	1	86045863	86055456	+	3331	protein_coding	RIKEN cDNA 2810459M11 gene [Source:MGI Symbol;Acc:MGI:1920042]	-
14807	ENSMUSG00000001985	455.016	401.984	659.044	608.322	428.5	633.683	-0.559981	3.58805e-05	0.000930689	Grik3	4	125490700	125714173	+	8973	protein_coding	glutamate receptor, ionotropic, kainate 3 [Source:MGI Symbol;Acc:MGI:95816]	-
17035	ENSMUSG00000047557	3936.87	3983.4	3400.63	3433.87	3960.14	3417.25	0.212338	3.6712e-05	0.000949923	Lxn	3	67457998	67463926	-	1508	protein_coding	latexin [Source:MGI Symbol;Acc:MGI:107633]	-
20843	ENSMUSG00000025862	3134.36	3087.14	2600.36	2671.61	3110.75	2635.99	0.239092	3.84705e-05	0.000991491	Stag2	X	42149317	42277185	+	8273	protein_coding	stromal antigen 2 [Source:MGI Symbol;Acc:MGI:1098583]	-
66972	ENSMUSG00000046329	3670.23	3796.38	4394.31	4241.56	3733.3	4317.94	-0.210561	3.85063e-05	0.000991491	Slc25a23	17	57043711	57059863	-	5294	protein_coding	solute carrier family 25 (mitochondrial carrier; phosphate carrier), member 23 [Source:MGI Symbol;Acc:MGI:1914222]	-
18823	ENSMUSG00000031425	547.911	551.361	783.895	752.057	549.636	767.976	-0.482498	3.87875e-05	0.0009963	Plp1	X	136822671	136839733	+	5551	protein_coding	proteolipid protein (myelin) 1 [Source:MGI Symbol;Acc:MGI:97623]	-
12848	ENSMUSG00000027206	2662.14	2658.44	2209.44	2247.83	2660.29	2228.63	0.255319	3.94213e-05	0.00101012	Cops2	2	125830304	125859139	-	3549	protein_coding	COP9 signalosome subunit 2 [Source:MGI Symbol;Acc:MGI:1330276]	-
66540	ENSMUSG00000026655	3060.39	3059.2	2569.66	2615.97	3059.8	2592.82	0.238781	3.96083e-05	0.00101246	Fam107b	2	3570488	3782142	+	4329	protein_coding	family with sequence similarity 107, member B [Source:MGI Symbol;Acc:MGI:1913790]	-
76982	ENSMUSG00000067879	339.756	336.403	485.073	547.119	338.08	516.096	-0.610745	3.99771e-05	0.00101942	Vxn	1	9601199	9627143	+	3256	protein_coding	vexin [Source:MGI Symbol;Acc:MGI:1924232]	-
21887	ENSMUSG00000032280	5762.1	5603.48	6482.99	6349.36	5682.79	6416.18	-0.174271	4.0139e-05	0.00102108	Tle3	9	61372366	61418497	+	11653	protein_coding	transducin-like enhancer of split 3 [Source:MGI Symbol;Acc:MGI:104634]	-
71472	ENSMUSG00000006676	5380.19	5435.89	6143.24	6060.04	5408.04	6101.64	-0.174275	4.0554e-05	0.00102731	Usp19	9	108490602	108502337	+	7048	protein_coding	ubiquitin specific peptidase 19 [Source:MGI Symbol;Acc:MGI:1918722]	-
77128	ENSMUSG00000048249	2394.64	2477.48	1926.99	2078.13	2436.06	2002.56	0.281335	4.05787e-05	0.00102731	Crebrf	17	26715650	26776635	+	8564	protein_coding	CREB3 regulatory factor [Source:MGI Symbol;Acc:MGI:1924378]	-
320404	ENSMUSG00000038855	3196.29	3282.66	3752.66	3775.12	3239.48	3763.89	-0.217267	4.19549e-05	0.00105961	Itpkb	1	180330485	180424802	+	10463	protein_coding	inositol 1,4,5-trisphosphate 3-kinase B [Source:MGI Symbol;Acc:MGI:109235]	-
319901	ENSMUSG00000038702	905.731	869.548	639.601	663.962	887.639	651.781	0.446305	4.2145e-05	0.00106187	Dsel	1	111858702	111864918	-	5763	protein_coding	dermatan sulfate epimerase-like [Source:MGI Symbol;Acc:MGI:2442948]	-
15481	ENSMUSG00000015656	34660.3	33903.9	31861.3	32187.3	34282.1	32024.3	0.0985434	4.25986e-05	0.00107075	Hspa8	9	40800984	40810087	+	4301	protein_coding	heat shock protein 8 [Source:MGI Symbol;Acc:MGI:105384]	-
208715	ENSMUSG00000093930	5773.28	5754.07	5059.5	5131.79	5763.68	5095.64	0.177701	4.27587e-05	0.00107222	Hmgcs1	13	119690379	119708260	+	4594	protein_coding	3-hydroxy-3-methylglutaryl-Coenzyme A synthase 1 [Source:MGI Symbol;Acc:MGI:107592]	-
70097	ENSMUSG00000015305	4391.03	4278.51	5004.24	4909.24	4334.77	4956.74	-0.192605	4.40083e-05	0.00110094	Sash1	10	8722219	8886070	-	8568	protein_coding	SAM and SH3 domain containing 1 [Source:MGI Symbol;Acc:MGI:1917347]	-
15903	ENSMUSG00000007872	10953.1	11448.6	10086.2	10172.7	11200.9	10129.5	0.144155	4.46774e-05	0.00111099	Id3	4	136143497	136145755	+	1791	protein_coding	inhibitor of DNA binding 3 [Source:MGI Symbol;Acc:MGI:96398]	bHLH
13204	ENSMUSG00000029169	3581.64	3583.85	3095.67	3058.3	3582.74	3076.99	0.219628	4.47036e-05	0.00111099	Dhx15	5	52150203	52190514	-	8496	protein_coding	DEAH (Asp-Glu-Ala-His) box polypeptide 15 [Source:MGI Symbol;Acc:MGI:1099786]	-
494504	ENSMUSG00000071847	224.497	216.172	370.457	355.164	220.335	362.81	-0.71785	4.48101e-05	0.00111099	Apcdd1	18	62922327	62953195	+	2799	protein_coding	adenomatosis polyposis coli down-regulated 1 [Source:MGI Symbol;Acc:MGI:3513977]	-
12390	ENSMUSG00000000058	2102.19	2087.64	1602.58	1781.38	2094.92	1691.98	0.307555	4.48311e-05	0.00111099	Cav2	6	17281185	17289115	+	3335	protein_coding	caveolin 2 [Source:MGI Symbol;Acc:MGI:107571]	-
22239	ENSMUSG00000032854	50.7484	49.7925	117.687	135.389	50.2705	126.538	-1.3318	4.52888e-05	1	Ugt8a	3	125865271	125938619	-	4536	protein_coding	UDP galactosyltransferase 8A [Source:MGI Symbol;Acc:MGI:109522]	-
15387	ENSMUSG00000021546	12007.6	12138.4	10847.6	11145.5	12073	10996.5	0.134354	4.6645e-05	0.00115274	Hnrnpk	13	58391142	58403343	-	6466	protein_coding	heterogeneous nuclear ribonucleoprotein K [Source:MGI Symbol;Acc:MGI:99894]	-
625249	ENSMUSG00000075706	9909.71	10373.8	8995.34	9244.46	10141.8	9119.9	0.152204	4.67344e-05	0.00115274	Gpx4	10	80047166	80056439	+	1724	protein_coding	glutathione peroxidase 4 [Source:MGI Symbol;Acc:MGI:104767]	-
227731	ENSMUSG00000026819	1519.87	1603.08	1899.36	1948.3	1561.47	1923.83	-0.302842	4.69307e-05	0.00115489	Slc25a25	2	32414487	32451445	-	7862	protein_coding	solute carrier family 25 (mitochondrial carrier, phosphate carrier), member 25 [Source:MGI Symbol;Acc:MGI:1915913]	-
11784	ENSMUSG00000030519	583.177	524.643	772.638	780.804	553.91	776.721	-0.484418	4.88097e-05	0.00119833	Apba2	7	64501706	64753878	+	3824	protein_coding	amyloid beta (A4) precursor protein-binding, family A, member 2 [Source:MGI Symbol;Acc:MGI:1261791]	-
19288	ENSMUSG00000027832	4603.49	4539.62	4046.37	3928.13	4571.55	3987.25	0.197857	5.0758e-05	0.00124328	Ptx3	3	66219910	66225805	+	2682	protein_coding	pentraxin related gene [Source:MGI Symbol;Acc:MGI:104641]	-
29817	ENSMUSG00000036256	13198.9	13490.1	12326.4	12067.2	13344.5	12196.8	0.12944	5.18621e-05	0.00126738	Igfbp7	5	77349240	77408041	-	1209	protein_coding	insulin-like growth factor binding protein 7 [Source:MGI Symbol;Acc:MGI:1352480]	-
18139	ENSMUSG00000030016	2275.08	2329.32	1810.33	1965.92	2302.2	1888.12	0.284879	5.26954e-05	0.00128477	Zfp638	6	83867109	83989550	+	15810	protein_coding	zinc finger protein 638 [Source:MGI Symbol;Acc:MGI:1203484]	-
214137	ENSMUSG00000039831	2014.45	2101	1657.84	1706.27	2057.73	1682.06	0.289513	5.31584e-05	0.00129033	Arhgap29	3	121952541	122016753	+	8815	protein_coding	Rho GTPase activating protein 29 [Source:MGI Symbol;Acc:MGI:2443818]	-
226982	ENSMUSG00000026083	3302.95	2948.69	2703.72	2420.31	3125.82	2562.01	0.289452	5.3168e-05	0.00129033	Eif5b	1	37998010	38055579	+	9753	protein_coding	eukaryotic translation initiation factor 5B [Source:MGI Symbol;Acc:MGI:2441772]	-
102639598	ENSMUSG00000074527	22.3637	82.5827	9.21025	3.70928	52.4732	6.45977	3.02185	5.33164e-05	1	Gm14296	2	176892509	176927809	-	9870	protein_coding	predicted gene 14296 [Source:MGI Symbol;Acc:MGI:3708667]	-
217684	ENSMUSG00000021133	14096.9	14172.7	15112	15799.7	14134.8	15455.8	-0.129205	5.37502e-05	0.00130147	Susd6	12	80790510	80880835	+	7615	protein_coding	sushi domain containing 6 [Source:MGI Symbol;Acc:MGI:2444661]	-
20312	ENSMUSG00000031778	4957	4758.22	4091.4	4340.79	4857.61	4216.09	0.204826	5.49597e-05	0.00132407	Cx3cl1	8	94772009	94782427	+	3930	protein_coding	chemokine (C-X3-C motif) ligand 1 [Source:MGI Symbol;Acc:MGI:1097153]	-
226250	ENSMUSG00000025083	5350.95	5218.5	5940.61	5991.42	5284.73	5966.01	-0.174333	5.50224e-05	0.00132407	Afap1l2	19	56912361	57008228	-	5675	protein_coding	actin filament associated protein 1-like 2 [Source:MGI Symbol;Acc:MGI:2147658]	-
68794	ENSMUSG00000068699	4870.99	5032.69	4347.24	4327.81	4951.84	4337.52	0.190334	5.50597e-05	0.00132407	Flnc	6	29433256	29461883	+	9402	protein_coding	filamin C, gamma [Source:MGI Symbol;Acc:MGI:95557]	-
17112	ENSMUSG00000027800	4836.58	4741.22	4203.97	4191.49	4788.9	4197.73	0.190607	5.5686e-05	0.00133609	Tm4sf1	3	57285611	57301988	-	4163	protein_coding	transmembrane 4 superfamily member 1 [Source:MGI Symbol;Acc:MGI:104678]	-
21871	ENSMUSG00000038023	4657.67	4563.91	5173.09	5318.18	4610.79	5245.64	-0.185745	5.65136e-05	0.00135287	Atp6v0a2	5	124628576	124724455	+	6726	protein_coding	ATPase, H+ transporting, lysosomal V0 subunit A2 [Source:MGI Symbol;Acc:MGI:104855]	-
207777	ENSMUSG00000034156	1251.51	1213.24	1565.74	1531.93	1232.37	1548.84	-0.328618	5.68785e-05	0.00135852	Tspoap1	11	87760541	87785928	+	9499	protein_coding	TSPO associated protein 1 [Source:MGI Symbol;Acc:MGI:2450877]	-
67500	ENSMUSG00000020074	3326.17	3368.89	2912.49	2807	3347.53	2859.74	0.22718	5.75676e-05	0.00137188	Ccar1	10	62743928	62792286	-	10562	protein_coding	cell division cycle and apoptosis regulator 1 [Source:MGI Symbol;Acc:MGI:1914750]	-
74205	ENSMUSG00000032883	2198.53	2307.46	1837.96	1879.68	2252.99	1858.82	0.276051	5.96423e-05	0.00141812	Acsl3	1	78657825	78707743	+	4357	protein_coding	acyl-CoA synthetase long-chain family member 3 [Source:MGI Symbol;Acc:MGI:1921455]	-
11566	ENSMUSG00000015961	2858.26	2775.02	2292.33	2436.07	2816.64	2364.2	0.252872	5.99849e-05	0.00142306	Adss	1	177762962	177796511	-	4531	protein_coding	adenylosuccinate synthetase, non muscle [Source:MGI Symbol;Acc:MGI:87948]	-
19261	ENSMUSG00000037902	3738.18	3716.22	4284.81	4269.38	3727.2	4277.1	-0.198346	6.11874e-05	0.00144833	Sirpa	2	129592835	129632228	+	4911	protein_coding	signal-regulatory protein alpha [Source:MGI Symbol;Acc:MGI:108563]	-
232798	ENSMUSG00000035545	3914.51	3840.1	4625.59	4338.93	3877.3	4482.26	-0.208308	6.16115e-05	0.00145511	Leng8	7	4137039	4148177	+	6395	protein_coding	leukocyte receptor cluster (LRC) member 8 [Source:MGI Symbol;Acc:MGI:2142195]	-
327954	ENSMUSG00000005237	424.05	437.203	652.904	593.485	430.627	623.195	-0.533605	6.24224e-05	0.00147097	Dnah2	11	69420809	69549110	-	14968	protein_coding	dynein, axonemal, heavy chain 2 [Source:MGI Symbol;Acc:MGI:107731]	-
22070	ENSMUSG00000060126	18911.1	19119.1	17863.8	17129.5	19015.1	17496.6	0.120091	6.28698e-05	0.00147821	Tpt1	14	75845093	75848525	+	2380	protein_coding	tumor protein, translationally-controlled 1 [Source:MGI Symbol;Acc:MGI:104890]	-
218397	ENSMUSG00000021549	1564.6	1496.2	1208.59	1228.7	1530.4	1218.64	0.329655	6.37276e-05	0.00149505	Rasa1	13	85214780	85289130	-	7320	protein_coding	RAS p21 protein activator 1 [Source:MGI Symbol;Acc:MGI:97860]	-
252972	ENSMUSG00000032741	1768.45	1688.09	2178.74	2051.23	1728.27	2114.98	-0.289592	6.43333e-05	0.00150591	Tpcn1	5	120534153	120588673	-	8462	protein_coding	two pore channel 1 [Source:MGI Symbol;Acc:MGI:2182472]	-
16878	ENSMUSG00000034394	824.877	817.326	634.484	548.046	821.102	591.265	0.475198	6.47543e-05	0.00151217	Lif	11	4257557	4272514	+	4350	protein_coding	leukemia inhibitory factor [Source:MGI Symbol;Acc:MGI:96787]	-
74552	ENSMUSG00000028803	3566.15	3419.9	3976.78	4117.3	3493.02	4047.04	-0.211504	6.48872e-05	0.00151217	Nipal3	4	135445420	135495038	-	7588	protein_coding	NIPA-like domain containing 3 [Source:MGI Symbol;Acc:MGI:1921802]	-
56722	ENSMUSG00000022500	1192.16	1187.73	907.721	932.885	1189.95	920.303	0.370571	6.50902e-05	0.00151356	Litaf	16	10959275	11066157	-	5156	protein_coding	LPS-induced TN factor [Source:MGI Symbol;Acc:MGI:1929512]	zf-LITAF-like
78928	ENSMUSG00000017721	4046.11	4069.63	4660.39	4603.22	4057.87	4631.8	-0.190928	6.55371e-05	0.00152061	Pigt	2	164497520	164508301	+	3856	protein_coding	phosphatidylinositol glycan anchor biosynthesis, class T [Source:MGI Symbol;Acc:MGI:1926178]	-
71720	ENSMUSG00000029822	3981.6	4013.76	3290.11	3562.77	3997.68	3426.44	0.221744	6.6056e-05	0.00152928	Osbpl3	6	50293330	50456201	-	9021	protein_coding	oxysterol binding protein-like 3 [Source:MGI Symbol;Acc:MGI:1918970]	-
30052	ENSMUSG00000039278	3179.95	3321.53	3823.28	3725.05	3250.74	3774.16	-0.216403	6.6261e-05	0.00153067	Pcsk1n	X	7919822	7924410	+	2193	protein_coding	proprotein convertase subtilisin/kexin type 1 inhibitor [Source:MGI Symbol;Acc:MGI:1353431]	-
76898	ENSMUSG00000045994	122.14	139.662	248.677	234.612	130.901	241.644	-0.889105	6.66437e-05	1	B3gat1	9	26733728	26763101	+	4960	protein_coding	beta-1,3-glucuronyltransferase 1 (glucuronosyltransferase P) [Source:MGI Symbol;Acc:MGI:1924148]	-
230793	ENSMUSG00000037692	1765.87	1671.09	2068.21	2124.49	1718.48	2096.35	-0.285316	6.68132e-05	0.00154006	Ahdc1	4	133011260	133078110	+	8444	protein_coding	AT hook, DNA binding motif, containing 1 [Source:MGI Symbol;Acc:MGI:2444218]	-
67988	ENSMUSG00000024614	2627.74	2666.94	2120.4	2292.34	2647.34	2206.37	0.261936	6.73473e-05	0.00154899	Tmx3	18	90510154	90543267	+	4611	protein_coding	thioredoxin-related transmembrane protein 3 [Source:MGI Symbol;Acc:MGI:2442418]	-
19921	ENSMUSG00000017404	6401.18	6542.25	5717.52	5814.3	6471.72	5765.91	0.165966	7.2129e-05	0.00165536	Rpl19	11	98026710	98030492	+	1022	protein_coding	ribosomal protein L19 [Source:MGI Symbol;Acc:MGI:98020]	-
81879	ENSMUSG00000026380	3829.36	3817.02	4316.54	4441.87	3823.19	4379.2	-0.195997	7.73296e-05	0.00177086	Tfcp2l1	1	118627945	118685168	+	9438	protein_coding	transcription factor CP2-like 1 [Source:MGI Symbol;Acc:MGI:2444691]	CP2
238330	ENSMUSG00000034168	4152.77	4102.42	4782.17	4640.31	4127.59	4711.24	-0.190272	7.8878e-05	0.00179545	Irf2bpl	12	86880701	86884798	-	4098	protein_coding	interferon regulatory factor 2 binding protein-like [Source:MGI Symbol;Acc:MGI:2442463]	-
68895	ENSMUSG00000029641	3591.1	3774.52	3212.33	3111.16	3682.81	3161.75	0.219141	7.89362e-05	0.00179545	Rasl11a	5	146845071	146847726	+	1201	protein_coding	RAS-like, family 11, member A [Source:MGI Symbol;Acc:MGI:1916145]	-
71900	ENSMUSG00000029571	5521.26	5331.44	4607.17	4898.11	5426.35	4752.64	0.191594	7.90079e-05	0.00179545	Tmem106b	6	13069759	13089269	+	6931	protein_coding	transmembrane protein 106B [Source:MGI Symbol;Acc:MGI:1919150]	-
20822	ENSMUSG00000018199	3187.69	3164.86	2712.93	2725.4	3176.28	2719.16	0.224325	7.90834e-05	0.00179545	Trove2	1	143750790	143777068	-	9541	protein_coding	TROVE domain family, member 2 [Source:MGI Symbol;Acc:MGI:106652]	-
27060	ENSMUSG00000001750	2029.08	2135.01	2525.65	2455.54	2082.04	2490.6	-0.259764	7.96494e-05	0.00180442	Tcirg1	19	3896050	3907133	-	4470	protein_coding	T cell, immune regulator 1, ATPase, H+ transporting, lysosomal V0 protein A3 [Source:MGI Symbol;Acc:MGI:1350931]	-
217344	ENSMUSG00000020806	1298.82	1283.68	1583.14	1629.3	1291.25	1606.22	-0.314749	8.13237e-05	0.0018384	Rhbdf2	11	116598165	116627019	-	5293	protein_coding	rhomboid 5 homolog 2 [Source:MGI Symbol;Acc:MGI:2442473]	-
18263	ENSMUSG00000011179	9640.48	9800.63	8725.18	8912.48	9720.56	8818.83	0.139957	8.17127e-05	0.00184325	Odc1	12	17544794	17551505	+	3405	protein_coding	ornithine decarboxylase, structural 1 [Source:MGI Symbol;Acc:MGI:97402]	-
15364	ENSMUSG00000056758	120.42	136.019	53.2148	53.7846	128.219	53.4997	1.25812	8.24798e-05	1	Hmga2	10	120361275	120476469	-	6772	protein_coding	high mobility group AT-hook 2 [Source:MGI Symbol;Acc:MGI:101761]	HMGI/HMGY
14381	ENSMUSG00000031400	4266.31	4336.81	3738.34	3776.05	4301.56	3757.19	0.194711	8.56493e-05	0.00192793	G6pdx	X	74409483	74429194	-	3080	protein_coding	glucose-6-phosphate dehydrogenase X-linked [Source:MGI Symbol;Acc:MGI:105979]	-
105171	ENSMUSG00000074794	1813.18	1956.48	1510.48	1545.84	1884.83	1528.16	0.300594	8.66379e-05	0.00194604	Arrdc3	13	80883384	80896042	+	6266	protein_coding	arrestin domain containing 3 [Source:MGI Symbol;Acc:MGI:2145242]	-
106633	ENSMUSG00000024169	1386.55	1396.62	1735.62	1696.07	1391.59	1715.84	-0.302247	8.81203e-05	0.00197513	Ift140	17	25016085	25099495	+	8333	protein_coding	intraflagellar transport 140 [Source:MGI Symbol;Acc:MGI:2146906]	-
67117	ENSMUSG00000031176	2947.71	2951.12	2525.65	2501.91	2949.41	2513.78	0.230615	8.95138e-05	0.00200211	Dynlt3	X	9654267	9663003	-	2576	protein_coding	dynein light chain Tctex-type 3 [Source:MGI Symbol;Acc:MGI:1914367]	-
216238	ENSMUSG00000036499	1331.5	1416.05	1091.93	1071.06	1373.78	1081.49	0.34371	9.01859e-05	0.00201288	Eea1	10	95940650	96045518	+	9592	protein_coding	early endosome antigen 1 [Source:MGI Symbol;Acc:MGI:2442192]	-
17684	ENSMUSG00000039910	3370.9	3298.45	2898.16	2831.11	3334.68	2864.63	0.219934	9.05388e-05	0.0020151	Cited2	10	17723218	17725674	+	2457	protein_coding	Cbp/p300-interacting transactivator, with Glu/Asp-rich carboxy-terminal domain, 2 [Source:MGI Symbol;Acc:MGI:1306784]	-
230257	ENSMUSG00000028382	1022.71	1116.08	839.156	777.095	1069.4	808.125	0.402674	9.0667e-05	0.0020151	Ptbp3	4	59471868	59549364	-	7480	protein_coding	polypyrimidine tract binding protein 3 [Source:MGI Symbol;Acc:MGI:1923334]	-
381511	ENSMUSG00000049225	6999.84	7086.33	6321.3	6325.25	7043.09	6323.28	0.155236	9.3933e-05	0.0020833	Pdp1	4	11958184	11966452	-	4507	protein_coding	pyruvate dehyrogenase phosphatase catalytic subunit 1 [Source:MGI Symbol;Acc:MGI:2685870]	-
56040	ENSMUSG00000007892	10340.6	10900.9	9719.88	9459.6	10620.8	9589.74	0.146529	9.4661e-05	0.00209504	Rplp1	9	61913284	61914542	-	499	protein_coding	ribosomal protein, large, P1 [Source:MGI Symbol;Acc:MGI:1927099]	-
74136	ENSMUSG00000020823	4477.9	4333.17	4961.25	5053.9	4405.53	5007.58	-0.184044	9.60293e-05	0.00212088	Sec14l1	11	117115168	117159268	+	7176	protein_coding	SEC14-like lipid binding 1 [Source:MGI Symbol;Acc:MGI:1921386]	-
12798	ENSMUSG00000004665	8816.47	8807.21	8026.22	7958.27	8811.84	7992.24	0.140925	9.6385e-05	0.00212429	Cnn2	10	79988584	79996062	+	2460	protein_coding	calponin 2 [Source:MGI Symbol;Acc:MGI:105093]	-
17931	ENSMUSG00000019907	3918.81	3724.72	3349.46	3253.04	3821.77	3301.25	0.212635	9.71611e-05	0.00213694	Ppp1r12a	10	108162193	108284475	+	8020	protein_coding	protein phosphatase 1, regulatory subunit 12A [Source:MGI Symbol;Acc:MGI:1309528]	-
232813	ENSMUSG00000053550	36.126	61.9371	121.78	127.043	49.0315	124.411	-1.36484	9.82833e-05	1	Shisa7	7	4825552	4844696	-	6639	protein_coding	shisa family member 7 [Source:MGI Symbol;Acc:MGI:3605641]	-
69219	ENSMUSG00000028194	14315.4	14301.4	13078.6	13290.4	14308.4	13184.5	0.117946	9.9241e-05	0.00217814	Ddah1	3	145758675	145894277	+	3983	protein_coding	dimethylarginine dimethylaminohydrolase 1 [Source:MGI Symbol;Acc:MGI:1916469]	-
18600	ENSMUSG00000028927	183.21	176.096	298.821	306.016	179.653	302.419	-0.750033	0.000102615	0.00224446	Padi2	4	140906344	140952586	+	5013	protein_coding	peptidyl arginine deiminase, type II [Source:MGI Symbol;Acc:MGI:1338892]	-
14118	ENSMUSG00000027204	1808.02	1815.61	1453.17	1505.04	1811.81	1479.11	0.292301	0.000102688	0.00224446	Fbn1	2	125300594	125507993	-	12128	protein_coding	fibrillin 1 [Source:MGI Symbol;Acc:MGI:95489]	-
26457	ENSMUSG00000031808	3481.86	3597.21	4240.81	3958.73	3539.53	4099.77	-0.212374	0.000105556	0.00230238	Slc27a1	8	71568882	71587302	+	5835	protein_coding	solute carrier family 27 (fatty acid transporter), member 1 [Source:MGI Symbol;Acc:MGI:1347098]	-
20255	ENSMUSG00000032181	6809.75	6704.99	7484.86	7517.79	6757.37	7501.33	-0.150314	0.000107866	0.00234792	Scg3	9	75643189	75684056	-	2738	protein_coding	secretogranin III [Source:MGI Symbol;Acc:MGI:103032]	-
244895	ENSMUSG00000074305	2617.42	2590.43	2195.11	2209.81	2603.92	2202.46	0.24179	0.000109798	0.00238505	Peak1	9	56201126	56418067	-	12351	protein_coding	pseudopodium-enriched atypical kinase 1 [Source:MGI Symbol;Acc:MGI:2442366]	-
20499	ENSMUSG00000017756	1773.61	1767.03	2097.89	2167.15	1770.32	2132.52	-0.268669	0.000110479	0.00239492	Slc12a7	13	73733094	73816754	+	12669	protein_coding	solute carrier family 12, member 7 [Source:MGI Symbol;Acc:MGI:1342283]	-
22352	ENSMUSG00000026728	161658	162466	155782	151322	162062	153552	0.0778294	0.000112621	0.00243636	Vim	2	13573927	13582826	+	4743	protein_coding	vimentin [Source:MGI Symbol;Acc:MGI:98932]	-
22029	ENSMUSG00000026875	2290.56	2189.66	2724.19	2602.99	2240.11	2663.59	-0.248237	0.000113233	0.00244458	Traf1	2	34941750	34961772	-	8819	protein_coding	TNF receptor-associated factor 1 [Source:MGI Symbol;Acc:MGI:101836]	-
207683	ENSMUSG00000022790	3142.96	2979.05	3634.98	3497.85	3061.01	3566.42	-0.218812	0.000116245	0.00250449	Igsf11	16	38892671	39027159	+	4493	protein_coding	immunoglobulin superfamily, member 11 [Source:MGI Symbol;Acc:MGI:2388477]	-
56079	ENSMUSG00000028373	719.08	695.881	911.815	967.195	707.48	939.505	-0.408578	0.000118224	0.00253729	Astn2	4	65380803	66404611	-	4959	protein_coding	astrotactin 2 [Source:MGI Symbol;Acc:MGI:1889277]	-
22402	ENSMUSG00000005124	398.246	397.126	238.443	268.923	397.686	253.683	0.64752	0.000118248	0.00253729	Wisp1	15	66891320	66923201	+	5565	protein_coding	WNT1 inducible signaling pathway protein 1 [Source:MGI Symbol;Acc:MGI:1197008]	-
226525	ENSMUSG00000070565	2717.19	2747.09	2316.89	2325.72	2732.14	2321.3	0.234776	0.000120641	0.00258338	Rasal2	1	157135182	157412595	-	13740	protein_coding	RAS protein activator like 2 [Source:MGI Symbol;Acc:MGI:2443881]	-
16206	ENSMUSG00000030029	6536.23	6666.13	7281.21	7380.54	6601.18	7330.88	-0.15185	0.000121165	0.00258935	Lrig1	6	94604529	94700158	-	5585	protein_coding	leucine-rich repeats and immunoglobulin-like domains 1 [Source:MGI Symbol;Acc:MGI:107935]	-
50766	ENSMUSG00000024074	8690.02	8865.5	9560.24	9735.01	8777.76	9647.63	-0.136899	0.000121563	0.00259261	Crim1	17	78200248	78376592	+	5995	protein_coding	cysteine rich transmembrane BMP regulator 1 (chordin like) [Source:MGI Symbol;Acc:MGI:1354756]	-
14862	ENSMUSG00000058135	22072.1	20917.7	19840.9	19818.7	21494.9	19829.8	0.117046	0.000121997	0.00259661	Gstm1	3	108012255	108017973	-	1473	protein_coding	glutathione S-transferase, mu 1 [Source:MGI Symbol;Acc:MGI:95860]	-
246317	ENSMUSG00000050321	31.8253	24.289	86.9857	83.4589	28.0572	85.2223	-1.58993	0.000122597	1	Neto1	18	86394952	86501897	+	3531	protein_coding	neuropilin (NRP) and tolloid (TLL)-like 1 [Source:MGI Symbol;Acc:MGI:2180216]	-
66961	ENSMUSG00000092274	13107.7	13131.9	15017.8	13925.6	13119.8	14471.7	-0.141236	0.00012291	0.00261078	Neat1	19	5824708	5845478	-	20771	lincRNA	nuclear paraspeckle assembly transcript 1 (non-protein coding) [Source:MGI Symbol;Acc:MGI:1914211]	-
ENSMUSG00000083327	ENSMUSG00000083327	2189.06	1804.68	1611.79	1545.84	1996.87	1578.82	0.342385	0.00012384	0.00262526	Vcp-rs	X	104345829	104348234	-	2406	processed_pseudogene	valosin containing protein, related sequence [Source:MGI Symbol;Acc:MGI:894298]	-
64294	ENSMUSG00000026223	21832.1	22160.1	23553.7	23550.2	21996.1	23552	-0.0988656	0.000124901	0.00264245	Itm2c	1	85894281	85908675	+	2491	protein_coding	integral membrane protein 2C [Source:MGI Symbol;Acc:MGI:1927594]	-
218194	ENSMUSG00000054728	493.722	547.718	714.306	727.019	520.72	720.663	-0.47229	0.000125722	0.00265449	Phactr1	13	42680623	43138526	+	9611	protein_coding	phosphatase and actin regulator 1 [Source:MGI Symbol;Acc:MGI:2659021]	-
78309	ENSMUSG00000040327	2002.41	1997.77	2325.08	2451.84	2000.09	2388.46	-0.256311	0.000126108	0.00265732	Cul9	17	46500572	46546388	-	12198	protein_coding	cullin 9 [Source:MGI Symbol;Acc:MGI:1925559]	-
52840	ENSMUSG00000017734	2324.11	2245.52	2733.4	2665.12	2284.81	2699.26	-0.23931	0.000128561	0.00270363	Dbndd2	2	164486106	164493319	+	4389	protein_coding	dysbindin (dystrobrevin binding protein 1) domain containing 2 [Source:MGI Symbol;Acc:MGI:106562]	-
15275	ENSMUSG00000037012	3971.28	4053.84	4545.77	4572.62	4012.56	4559.19	-0.184869	0.000130219	0.00273304	Hk1	10	62268855	62379908	-	8532	protein_coding	hexokinase 1 [Source:MGI Symbol;Acc:MGI:96103]	-
13006	ENSMUSG00000024974	2570.97	2425.26	2063.1	2130.98	2498.11	2097.04	0.253661	0.000131212	0.00274843	Smc3	19	53600398	53645833	+	5541	protein_coding	structural maintenance of chromosomes 3 [Source:MGI Symbol;Acc:MGI:1339795]	-
21354	ENSMUSG00000037321	2404.96	2534.56	2941.14	2865.42	2469.76	2903.28	-0.234603	0.000132345	0.0027665	Tap1	17	34187553	34197225	+	5476	protein_coding	transporter 1, ATP-binding cassette, sub-family B (MDR/TAP) [Source:MGI Symbol;Acc:MGI:98483]	-
21859	ENSMUSG00000020044	16956.9	16720.6	15861.1	15082.9	16838.7	15472	0.122568	0.000132599	0.0027665	Timp3	10	86300372	86349506	+	8144	protein_coding	tissue inhibitor of metalloproteinase 3 [Source:MGI Symbol;Acc:MGI:98754]	-
24064	ENSMUSG00000022114	1113.89	1099.08	1368.23	1409.53	1106.48	1388.88	-0.327737	0.000133795	0.0027804	Spry2	14	105891947	105896819	-	2087	protein_coding	sprouty RTK signaling antagonist 2 [Source:MGI Symbol;Acc:MGI:1345138]	-
19652	ENSMUSG00000031167	2309.48	2238.24	1913.69	1894.52	2273.86	1904.1	0.256936	0.000134046	0.0027804	Rbm3	X	8138975	8145880	-	4698	protein_coding	RNA binding motif (RNP1, RRM) protein 3 [Source:MGI Symbol;Acc:MGI:1099460]	-
16526	ENSMUSG00000037624	2702.57	2556.42	3151.95	3028.63	2629.5	3090.29	-0.2312	0.000134088	0.0027804	Kcnk2	1	189207930	189402273	-	4943	protein_coding	potassium channel, subfamily K, member 2 [Source:MGI Symbol;Acc:MGI:109366]	-
69981	ENSMUSG00000032328	4238.78	4294.3	3636	3811.29	4266.54	3723.64	0.195697	0.000134497	0.0027804	Tmem30a	9	79768943	79793507	-	5646	protein_coding	transmembrane protein 30A [Source:MGI Symbol;Acc:MGI:106402]	-
20005	ENSMUSG00000047215	5113.55	5240.36	4315.51	4708.01	5176.96	4511.76	0.197424	0.000134582	0.0027804	Rpl9	5	65388364	65391444	-	3081	protein_coding	ribosomal protein L9 [Source:MGI Symbol;Acc:MGI:1298373]	-
75426	ENSMUSG00000035551	1960.27	1956.48	2342.47	2321.08	1958.37	2331.78	-0.251649	0.000134889	0.0027813	Igfbpl1	4	45809468	45826923	-	3250	protein_coding	insulin-like growth factor binding protein-like 1 [Source:MGI Symbol;Acc:MGI:1933198]	-
16332	ENSMUSG00000032737	2928.79	3140.57	3546.97	3508.05	3034.68	3527.51	-0.21886	0.000135589	0.00279029	Inppl1	7	101822632	101838229	-	6399	protein_coding	inositol polyphosphate phosphatase-like 1 [Source:MGI Symbol;Acc:MGI:1333787]	-
50997	ENSMUSG00000017314	586.618	627.872	787.988	858.699	607.245	823.343	-0.441931	0.000136798	0.00280601	Mpp2	11	102057015	102088515	-	4807	protein_coding	membrane protein, palmitoylated 2 (MAGUK p55 subfamily member 2) [Source:MGI Symbol;Acc:MGI:1858257]	-
16494	ENSMUSG00000038077	1246.35	1215.67	1550.39	1508.75	1231.01	1529.57	-0.312314	0.000136885	0.00280601	Kcna6	6	126708329	126740674	-	5945	protein_coding	potassium voltage-gated channel, shaker-related, subfamily, member 6 [Source:MGI Symbol;Acc:MGI:96663]	-
12540	ENSMUSG00000006699	10631.4	10483.2	9423.11	9797.14	10557.3	9610.13	0.135658	0.000137682	0.00281689	Cdc42	4	137319696	137357720	-	2966	protein_coding	cell division cycle 42 [Source:MGI Symbol;Acc:MGI:106211]	-
667370	ENSMUSG00000062488	4946.68	4815.3	5592.67	5423.9	4880.99	5508.28	-0.173537	0.000138407	0.00282624	Ifit3b	19	34607970	34613401	+	2000	protein_coding	interferon-induced protein with tetratricopeptide repeats 3B [Source:MGI Symbol;Acc:MGI:3698419]	-
73649	ENSMUSG00000027015	5007.75	5131.06	5752.31	5639.96	5069.41	5696.14	-0.168677	0.000139552	0.00284412	Cybrd1	2	71117923	71142926	+	5339	protein_coding	cytochrome b reductase 1 [Source:MGI Symbol;Acc:MGI:2654575]	-
12759	ENSMUSG00000022037	67820.6	68320.2	70825.8	74691	68070.4	72758.4	-0.0962134	0.000148071	0.00301192	Clu	14	65968483	65981547	+	3437	protein_coding	clusterin [Source:MGI Symbol;Acc:MGI:88423]	-
268396	ENSMUSG00000040711	5829.19	5813.58	6449.22	6520.92	5821.39	6485.07	-0.155762	0.000152372	0.00308615	Sh3pxd2b	11	32347820	32428173	+	9709	protein_coding	SH3 and PX domains 2B [Source:MGI Symbol;Acc:MGI:2442062]	-
15959	ENSMUSG00000074896	16177.6	15983.4	17094.2	17710	16080.5	17402.1	-0.113895	0.000152528	0.00308615	Ifit3	19	34583531	34588731	+	1745	protein_coding	interferon-induced protein with tetratricopeptide repeats 3 [Source:MGI Symbol;Acc:MGI:1101055]	-
13664	ENSMUSG00000057561	2005.85	1991.7	1696.73	1609.83	1998.78	1653.28	0.274398	0.000152598	0.00308615	Eif1a	18	46597704	46610225	+	2879	protein_coding	eukaryotic translation initiation factor 1A [Source:MGI Symbol;Acc:MGI:95298]	-
66480	ENSMUSG00000012405	5553.08	5774.72	5066.66	4992.69	5663.9	5029.68	0.170524	0.000155006	0.00312887	Rpl15	14	18267823	18271391	-	2473	protein_coding	ribosomal protein L15 [Source:MGI Symbol;Acc:MGI:1913730]	-
17449	ENSMUSG00000020321	5971.11	6074.69	5305.1	5445.23	6022.9	5375.16	0.163555	0.000155323	0.00312928	Mdh1	11	21556787	21572367	-	2567	protein_coding	malate dehydrogenase 1, NAD (soluble) [Source:MGI Symbol;Acc:MGI:97051]	-
16522	ENSMUSG00000043301	11.1819	12.1445	54.2381	49.148	11.6632	51.6931	-2.15221	0.000157357	1	Kcnj6	16	94748636	94997701	-	7633	protein_coding	potassium inwardly-rectifying channel, subfamily J, member 6 [Source:MGI Symbol;Acc:MGI:104781]	-
ENSMUSG00000064367	ENSMUSG00000064367	75782.9	67192	56934.7	53110.4	71487.4	55022.6	0.37772	0.000157982	0.00317026	mt-Nd5	MT	11742	13565	+	1824	protein_coding	mitochondrially encoded NADH dehydrogenase 5 [Source:MGI Symbol;Acc:MGI:102496]	-
68813	ENSMUSG00000044447	548.771	642.445	418.555	404.312	595.608	411.433	0.530305	0.000158188	0.00317026	Dock5	14	67752135	67933442	-	12169	protein_coding	dedicator of cytokinesis 5 [Source:MGI Symbol;Acc:MGI:2652871]	-
16431	ENSMUSG00000031239	768.108	845.259	583.316	603.686	806.683	593.501	0.44006	0.000158258	0.00317026	Itm2a	X	107397099	107403376	-	1744	protein_coding	integral membrane protein 2A [Source:MGI Symbol;Acc:MGI:107706]	-
74256	ENSMUSG00000036712	2355.93	2533.35	1961.78	2102.24	2444.64	2032.01	0.264591	0.000158573	0.00317057	Cyld	8	88697028	88751945	+	12576	protein_coding	CYLD lysine 63 deubiquitinase [Source:MGI Symbol;Acc:MGI:1921506]	-
11630	ENSMUSG00000019866	1328.06	1384.48	1685.48	1645.99	1356.27	1665.73	-0.29762	0.000160813	0.00320926	Crybg1	10	43950636	44148853	-	7525	protein_coding	crystallin beta-gamma domain containing 1 [Source:MGI Symbol;Acc:MGI:109544]	-
56417	ENSMUSG00000027951	3110.28	3180.65	3563.34	3686.1	3145.46	3624.72	-0.205452	0.00016385	0.00325416	Adar	3	89715022	89753446	+	8118	protein_coding	adenosine deaminase, RNA-specific [Source:MGI Symbol;Acc:MGI:1889575]	-
230837	ENSMUSG00000036995	2252.71	2268.6	2686.32	2630.81	2260.66	2658.57	-0.233965	0.000164217	0.00325416	Asap3	4	136206365	136245216	+	4225	protein_coding	ArfGAP with SH3 domain, ankyrin repeat and PH domain 3 [Source:MGI Symbol;Acc:MGI:2684986]	-
94187	ENSMUSG00000045333	1531.91	1446.41	1847.17	1794.37	1489.16	1820.77	-0.28814	0.000164221	0.00325416	Zfp423	8	87661810	87959595	-	5608	protein_coding	zinc finger protein 423 [Source:MGI Symbol;Acc:MGI:1891217]	zf-C2H2
13838	ENSMUSG00000026235	2087.57	2218.8	1734.6	1828.68	2153.19	1781.64	0.271391	0.000164482	0.00325416	Epha4	1	77367185	77515088	-	8054	protein_coding	Eph receptor A4 [Source:MGI Symbol;Acc:MGI:98277]	-
264895	ENSMUSG00000076435	1339.24	1341.97	1662.96	1628.38	1340.61	1645.67	-0.295698	0.000164604	0.00325416	Acsf2	11	94557102	94601871	-	3432	protein_coding	acyl-CoA synthetase family member 2 [Source:MGI Symbol;Acc:MGI:2388287]	-
27410	ENSMUSG00000024130	3566.15	3602.06	4028.97	4162.74	3584.11	4095.86	-0.193051	0.000166918	0.00329374	Abca3	17	24351950	24410201	+	8797	protein_coding	ATP-binding cassette, sub-family A (ABC1), member 3 [Source:MGI Symbol;Acc:MGI:1351617]	-
233863	ENSMUSG00000032777	3402.73	3453.9	3952.22	3892.89	3428.31	3922.56	-0.194613	0.000167518	0.00329942	Gtf3c1	7	125640954	125707780	-	12018	protein_coding	general transcription factor III C 1 [Source:MGI Symbol;Acc:MGI:107887]	-
69538	ENSMUSG00000033420	2027.36	2043.92	2401.83	2418.45	2035.64	2410.14	-0.243931	0.000168483	0.00331224	Antxr1	6	87133853	87335821	-	9537	protein_coding	anthrax toxin receptor 1 [Source:MGI Symbol;Acc:MGI:1916788]	-
16402	ENSMUSG00000000555	1273.01	1300.68	1022.34	1019.13	1286.84	1020.73	0.333687	0.000170346	0.00333854	Itga5	15	103344286	103366763	-	4933	protein_coding	integrin alpha 5 (fibronectin receptor alpha) [Source:MGI Symbol;Acc:MGI:96604]	-
104859	ENSMUSG00000021275	868.744	876.834	1130.81	1107.22	872.789	1119.02	-0.358671	0.000170453	0.00333854	Tecpr2	12	110889264	110972394	+	9553	protein_coding	tectonin beta-propeller repeat containing 2 [Source:MGI Symbol;Acc:MGI:2144865]	-
14281	ENSMUSG00000021250	4200.94	4361.1	4723.83	5052.04	4281.02	4887.94	-0.192527	0.000171285	0.00334548	Fos	12	85473890	85477273	+	2352	protein_coding	FBJ osteosarcoma oncogene [Source:MGI Symbol;Acc:MGI:95574]	TF_bZIP
21857	ENSMUSG00000001131	1136.25	1054.14	866.787	827.17	1095.2	846.978	0.373071	0.000171441	0.00334548	Timp1	X	20870166	20874735	+	888	protein_coding	tissue inhibitor of metalloproteinase 1 [Source:MGI Symbol;Acc:MGI:98752]	-
242362	ENSMUSG00000040520	1881.99	1854.47	1476.71	1587.57	1868.23	1532.14	0.285912	0.000172422	0.00335772	Manea	4	26324506	26346891	-	4867	protein_coding	mannosidase, endo-alpha [Source:MGI Symbol;Acc:MGI:2444484]	-
58801	ENSMUSG00000024521	945.297	897.48	697.932	701.054	921.389	699.493	0.398819	0.000172704	0.00335772	Pmaip1	18	66458604	66465550	+	2646	protein_coding	phorbol-12-myristate-13-acetate-induced protein 1 [Source:MGI Symbol;Acc:MGI:1930146]	-
18933	ENSMUSG00000026586	3089.63	2993.62	2618.78	2608.55	3041.63	2613.67	0.219612	0.000176247	0.0034203	Prrx1	1	163245119	163313710	-	11066	protein_coding	paired related homeobox 1 [Source:MGI Symbol;Acc:MGI:97712]	Homeobox
17161	ENSMUSG00000025037	2426.46	2462.91	2074.35	2060.51	2444.69	2067.43	0.241472	0.000179204	0.00346778	Maoa	X	16619698	16687818	+	4167	protein_coding	monoamine oxidase A [Source:MGI Symbol;Acc:MGI:96915]	-
12876	ENSMUSG00000037852	82702.7	84490.6	90837.6	87060.6	83596.7	88949.1	-0.0895923	0.000179351	0.00346778	Cpe	8	64592542	64693054	-	2609	protein_coding	carboxypeptidase E [Source:MGI Symbol;Acc:MGI:101932]	-
98878	ENSMUSG00000027293	672.632	735.958	503.494	515.59	704.295	509.542	0.464487	0.00017996	0.00347319	Ehd4	2	120089175	120154606	-	4007	protein_coding	EH-domain containing 4 [Source:MGI Symbol;Acc:MGI:1919619]	-
238386	ENSMUSG00000041702	6806.31	6791.22	7469.51	7563.23	6798.76	7516.37	-0.144788	0.000180572	0.00347865	Btbd7	12	102780797	102878471	-	16456	protein_coding	BTB (POZ) domain containing 7 [Source:MGI Symbol;Acc:MGI:1917858]	-
332110	ENSMUSG00000063704	216.756	219.816	358.176	335.69	218.286	346.933	-0.668492	0.000184107	0.00354029	Mapk15	15	75993769	75999154	+	2563	protein_coding	mitogen-activated protein kinase 15 [Source:MGI Symbol;Acc:MGI:2652894]	-
114715	ENSMUSG00000027351	4462.42	4540.84	3900.03	4021.79	4501.63	3960.91	0.183958	0.000184762	0.00354642	Spred1	2	117121374	117182279	+	6784	protein_coding	sprouty protein with EVH-1 domain 1, related sequence [Source:MGI Symbol;Acc:MGI:2150016]	-
16905	ENSMUSG00000028063	3375.2	3400.47	3025.06	2781.96	3387.83	2903.51	0.222979	0.000185771	0.00355933	Lmna	3	88480147	88509956	-	5838	protein_coding	lamin A [Source:MGI Symbol;Acc:MGI:96794]	-
14432	ENSMUSG00000047261	1107	1006.78	1327.3	1350.18	1056.89	1338.74	-0.338357	0.00018889	0.00361252	Gap43	16	42248442	42340651	-	1523	protein_coding	growth associated protein 43 [Source:MGI Symbol;Acc:MGI:95639]	-
84004	ENSMUSG00000032135	1028.73	1028.64	804.362	786.368	1028.69	795.365	0.371319	0.000189233	0.00361254	Mcam	9	44134469	44142727	+	3350	protein_coding	melanoma cell adhesion molecule [Source:MGI Symbol;Acc:MGI:1933966]	-
56471	ENSMUSG00000022044	63.6506	55.8648	113.593	162.281	59.7577	137.937	-1.20376	0.000191003	1	Stmn4	14	66344296	66361680	+	1916	protein_coding	stathmin-like 4 [Source:MGI Symbol;Acc:MGI:1931224]	-
16785	ENSMUSG00000032518	8107.71	8419.8	7400.95	7536.33	8263.75	7468.64	0.145029	0.000192178	0.00366214	Rpsa	9	120127689	120132369	+	3170	protein_coding	ribosomal protein SA [Source:MGI Symbol;Acc:MGI:105381]	-
12722	ENSMUSG00000056025	24.9441	25.5035	78.7988	75.113	25.2238	76.9559	-1.61004	0.000194083	1	Clca3a1	3	144729677	144760977	-	3899	protein_coding	chloride channel accessory 3A1 [Source:MGI Symbol;Acc:MGI:1316732]	-
18032	ENSMUSG00000001911	11450.2	11152.3	12752.1	12070	11301.3	12411.1	-0.134422	0.000194613	0.00370186	Nfix	8	84699876	84800344	-	7351	protein_coding	nuclear factor I/X [Source:MGI Symbol;Acc:MGI:97311]	CTF/NFI
14362	ENSMUSG00000044674	4374.69	4427.89	3928.68	3818.71	4401.29	3873.69	0.18413	0.00019592	0.00372001	Fzd1	5	4753839	4758035	-	4197	protein_coding	frizzled class receptor 1 [Source:MGI Symbol;Acc:MGI:1196625]	-
381022	ENSMUSG00000048154	2561.51	2673.01	3251.22	2938.68	2617.26	3094.95	-0.242295	0.000196781	0.00372964	Kmt2d	15	98831669	98871204	-	19931	protein_coding	lysine (K)-specific methyltransferase 2D [Source:MGI Symbol;Acc:MGI:2682319]	-
12662	ENSMUSG00000025531	1940.48	1918.83	1570.86	1627.45	1929.66	1599.15	0.271036	0.000200754	0.00379813	Chm	X	113040593	113185517	-	6780	protein_coding	choroidermia (RAB escort protein 1) [Source:MGI Symbol;Acc:MGI:892979]	-
17755	ENSMUSG00000052727	4712.72	4599.13	3997.25	4195.2	4655.93	4096.22	0.184999	0.00020317	0.00383697	Map1b	13	99421446	99516540	-	15846	protein_coding	microtubule-associated protein 1B [Source:MGI Symbol;Acc:MGI:1306778]	-
67946	ENSMUSG00000034401	1418.38	1526.57	1142.07	1210.15	1472.47	1176.11	0.32195	0.000203691	0.00383995	Spata6	4	111719984	111829184	+	5616	protein_coding	spermatogenesis associated 6 [Source:MGI Symbol;Acc:MGI:1915196]	-
105559	ENSMUSG00000022139	4696.38	4537.19	3993.15	4136.78	4616.79	4064.97	0.184205	0.000204077	0.00384035	Mbnl2	14	120275669	120431697	+	11993	protein_coding	muscleblind like splicing factor 2 [Source:MGI Symbol;Acc:MGI:2145597]	-
245688	ENSMUSG00000031353	4274.91	4220.22	3692.29	3777.9	4247.57	3735.1	0.18564	0.000206026	0.00386947	Rbbp7	X	162760402	162779092	+	2909	protein_coding	retinoblastoma binding protein 7, chromatin remodeling factor [Source:MGI Symbol;Acc:MGI:1194910]	-
18641	ENSMUSG00000020277	3079.31	3013.06	3597.11	3440.36	3046.18	3518.74	-0.207159	0.000206357	0.00386947	Pfkl	10	77986947	78010083	-	6675	protein_coding	phosphofructokinase, liver, B-type [Source:MGI Symbol;Acc:MGI:97547]	-
100037258	ENSMUSG00000022136	6860.5	6788.79	6215.89	6082.3	6824.64	6149.1	0.150782	0.000208584	0.00390429	Dnajc3	14	118937976	118981697	+	5141	protein_coding	DnaJ heat shock protein family (Hsp40) member C3 [Source:MGI Symbol;Acc:MGI:107373]	-
56533	ENSMUSG00000019775	372.442	346.119	221.046	236.467	359.28	228.756	0.652474	0.000209989	0.00392363	Rgs17	10	5825663	5922400	-	8298	protein_coding	regulator of G-protein signaling 17 [Source:MGI Symbol;Acc:MGI:1927469]	-
140721	ENSMUSG00000034471	1435.58	1443.98	1722.32	1780.46	1439.78	1751.39	-0.283068	0.000210732	0.00393056	Caskin2	11	115799183	115813639	-	5177	protein_coding	CASK-interacting protein 2 [Source:MGI Symbol;Acc:MGI:2157062]	-
56312	ENSMUSG00000030717	731.982	784.536	579.222	535.064	758.259	557.143	0.443597	0.000217619	0.00405185	Nupr1	7	126623249	126630861	-	2514	protein_coding	nuclear protein transcription regulator 1 [Source:MGI Symbol;Acc:MGI:1891834]	-
17380	ENSMUSG00000027820	2213.15	2392.47	1906.52	1939.03	2302.81	1922.77	0.258209	0.000218909	0.00406871	Mme	3	63241537	63386030	+	11542	protein_coding	membrane metallo endopeptidase [Source:MGI Symbol;Acc:MGI:97004]	-
239510	ENSMUSG00000072501	2228.63	2217.59	1727.43	1944.59	2223.11	1836.01	0.275289	0.000225542	0.00418461	Phf20l1	15	66577560	66647976	+	17447	protein_coding	PHD finger protein 20-like 1 [Source:MGI Symbol;Acc:MGI:2444412]	-
23892	ENSMUSG00000074934	42.147	36.4336	9.21025	3.70928	39.2903	6.45977	2.62235	0.000229894	1	Grem1	2	113746164	113758646	-	4148	protein_coding	gremlin 1, DAN family BMP antagonist [Source:MGI Symbol;Acc:MGI:1344337]	-
75410	ENSMUSG00000006307	1392.57	1335.9	1652.73	1684.94	1364.23	1668.83	-0.289619	0.000230051	0.00426078	Kmt2b	7	30568858	30588726	-	9596	protein_coding	lysine (K)-specific methyltransferase 2B [Source:MGI Symbol;Acc:MGI:109565]	-
67455	ENSMUSG00000036782	967.661	1014.07	1250.55	1245.39	990.864	1247.97	-0.33427	0.000230983	0.00427056	Klhl13	X	23219271	23365082	-	4253	protein_coding	kelch-like 13 [Source:MGI Symbol;Acc:MGI:1914705]	-
216440	ENSMUSG00000040462	5271.82	5245.22	6081.83	5741.04	5258.52	5911.44	-0.168392	0.000233134	0.0043028	Os9	10	127095650	127121131	-	2629	protein_coding	amplified in osteosarcoma [Source:MGI Symbol;Acc:MGI:1924301]	-
13690	ENSMUSG00000005610	23291.8	23636.9	21150.8	22303.9	23464.3	21727.4	0.110578	0.000235261	0.00433446	Eif4g2	7	111067750	111083030	-	10166	protein_coding	eukaryotic translation initiation factor 4, gamma 2 [Source:MGI Symbol;Acc:MGI:109207]	-
56013	ENSMUSG00000038453	222.777	241.676	344.873	382.056	232.227	363.464	-0.649792	0.000236096	0.00434227	Srcin1	11	97509340	97576186	-	9558	protein_coding	SRC kinase signaling inhibitor 1 [Source:MGI Symbol;Acc:MGI:1933179]	-
74525	ENSMUSG00000030207	1053.68	1042	1309.9	1311.23	1047.84	1310.57	-0.322428	0.000237706	0.00436359	Fam234b	6	135197977	135244955	+	6912	protein_coding	family with sequence similarity 234, member B [Source:MGI Symbol;Acc:MGI:1921775]	-
102693	ENSMUSG00000048537	4543.28	4470.4	5220.16	4968.58	4506.84	5094.37	-0.176072	0.000238082	0.00436359	Phldb1	9	44686304	44735198	-	7179	protein_coding	pleckstrin homology like domain, family B, member 1 [Source:MGI Symbol;Acc:MGI:2143230]	-
244668	ENSMUSG00000001995	2546.88	2711.87	2252.42	2202.39	2629.38	2227.4	0.238	0.000239022	0.00437324	Sipa1l2	8	125418063	125569808	-	9617	protein_coding	signal-induced proliferation-associated 1 like 2 [Source:MGI Symbol;Acc:MGI:2676970]	-
216965	ENSMUSG00000017291	4118.36	3804.88	3465.1	3418.1	3961.62	3441.6	0.204817	0.000241841	0.00441715	Taok1	11	77529162	77607815	-	12421	protein_coding	TAO kinase 1 [Source:MGI Symbol;Acc:MGI:1914490]	-
22214	ENSMUSG00000039159	5989.18	5870.66	6577.14	6594.18	5929.92	6585.66	-0.150811	0.000242493	0.00442141	Ube2h	6	30211289	30304539	-	4780	protein_coding	ubiquitin-conjugating enzyme E2H [Source:MGI Symbol;Acc:MGI:104632]	-
53623	ENSMUSG00000001986	4231.9	4010.12	3650.33	3562.77	4121.01	3606.55	0.193805	0.000243011	0.00442322	Gria3	X	41400854	41678601	+	9859	protein_coding	glutamate receptor, ionotropic, AMPA3 (alpha 3) [Source:MGI Symbol;Acc:MGI:95810]	-
14809	ENSMUSG00000003378	2557.21	2682.72	2969.79	3147.33	2619.96	3058.56	-0.22494	0.000248174	0.00450794	Grik5	7	25009849	25072346	-	5168	protein_coding	glutamate receptor, ionotropic, kainate 5 (gamma 2) [Source:MGI Symbol;Acc:MGI:95818]	-
66870	ENSMUSG00000036371	7135.75	7110.62	6595.56	6149.99	7123.18	6372.78	0.161076	0.00024852	0.00450794	Serbp1	6	67238176	67297736	+	20117	protein_coding	serpine1 mRNA binding protein 1 [Source:MGI Symbol;Acc:MGI:1914120]	-
20788	ENSMUSG00000022463	5379.33	5431.03	5969.26	6075.8	5405.18	6022.53	-0.156399	0.000248996	0.00450883	Srebf2	15	82147181	82205379	+	7184	protein_coding	sterol regulatory element binding factor 2 [Source:MGI Symbol;Acc:MGI:107585]	bHLH
225363	ENSMUSG00000024360	4006.55	3819.45	3408.82	3434.8	3913	3421.81	0.194618	0.000249674	0.00451215	Etf1	18	34902785	34932007	-	3709	protein_coding	eukaryotic translation termination factor 1 [Source:MGI Symbol;Acc:MGI:2385071]	-
217143	ENSMUSG00000070337	356.959	358.263	512.704	515.59	357.611	514.147	-0.523955	0.000250034	0.00451215	Gpr179	11	97332109	97352077	-	9542	protein_coding	G protein-coupled receptor 179 [Source:MGI Symbol;Acc:MGI:2443409]	-
26943	ENSMUSG00000017707	10240.9	10387.2	9298.26	9568.09	10314	9433.18	0.128318	0.000251658	0.0045275	Serinc3	2	163623272	163645131	-	3840	protein_coding	serine incorporator 3 [Source:MGI Symbol;Acc:MGI:1349457]	-
14660	ENSMUSG00000026103	2741.28	2550.35	2207.39	2277.5	2645.81	2242.44	0.240107	0.000251767	0.0045275	Gls	1	52163448	52233232	-	15057	protein_coding	glutaminase [Source:MGI Symbol;Acc:MGI:95752]	-
ENSMUSG00000097156	ENSMUSG00000097156	2426.46	2467.77	2943.19	2781.96	2447.12	2862.57	-0.226321	0.000252171	0.0045275	Gm3764	3	88206813	88229959	+	5813	lincRNA	predicted gene 3764 [Source:MGI Symbol;Acc:MGI:3781938]	-
110954	ENSMUSG00000008682	7766.23	8167.19	7253.58	7112.55	7966.71	7183.07	0.148479	0.000253261	0.00453934	Rpl10	X	74270812	74273135	+	2053	protein_coding	ribosomal protein L10 [Source:MGI Symbol;Acc:MGI:105943]	-
11465	ENSMUSG00000062825	33586.9	33895.4	32243	30813.9	33741.1	31528.5	0.0978955	0.000259585	0.0046387	Actg1	11	120345690	120348542	-	2658	protein_coding	actin, gamma, cytoplasmic 1 [Source:MGI Symbol;Acc:MGI:87906]	-
12488	ENSMUSG00000061665	1351.28	1440.34	1088.86	1143.39	1395.81	1116.12	0.320601	0.000259683	0.0046387	Cd2ap	17	42792951	42876665	-	15864	protein_coding	CD2-associated protein [Source:MGI Symbol;Acc:MGI:1330281]	-
30957	ENSMUSG00000024163	4112.34	4079.34	4559.07	4698.73	4095.84	4628.9	-0.176495	0.000265505	0.00473468	Mapk8ip3	17	24892153	24936977	-	14558	protein_coding	mitogen-activated protein kinase 8 interacting protein 3 [Source:MGI Symbol;Acc:MGI:1353598]	-
67241	ENSMUSG00000020608	1476.87	1333.47	1156.4	1080.33	1405.17	1118.36	0.332231	0.00026689	0.00475137	Smc6	12	11265886	11319785	+	12502	protein_coding	structural maintenance of chromosomes 6 [Source:MGI Symbol;Acc:MGI:1914491]	-
223881	ENSMUSG00000054855	3316.71	3326.38	2919.65	2849.66	3321.55	2884.65	0.203575	0.00026784	0.00476025	Rnd1	15	98663421	98677461	-	2967	protein_coding	Rho family GTPase 1 [Source:MGI Symbol;Acc:MGI:2444878]	-
27273	ENSMUSG00000019577	949.598	986.135	759.334	730.729	967.866	745.031	0.376853	0.000268367	0.0047616	Pdk4	6	5483351	5496309	-	3511	protein_coding	pyruvate dehydrogenase kinase, isoenzyme 4 [Source:MGI Symbol;Acc:MGI:1351481]	-
67448	ENSMUSG00000026748	3380.36	3289.95	2887.92	2907.15	3335.16	2897.54	0.203572	0.000270108	0.00478445	Plxdc2	2	16356304	16755839	+	6947	protein_coding	plexin domain containing 2 [Source:MGI Symbol;Acc:MGI:1914698]	-
12870	ENSMUSG00000003617	98572.4	98093.7	93024.5	94297.4	98333.1	93661	0.0702359	0.000276576	0.00489081	Cp	3	19957054	20009145	+	9566	protein_coding	ceruloplasmin [Source:MGI Symbol;Acc:MGI:88476]	-
107581	ENSMUSG00000040690	772.408	731.1	1002.89	953.286	751.754	978.09	-0.377616	0.000280506	0.00495201	Col16a1	4	130047840	130099283	+	6750	protein_coding	collagen, type XVI, alpha 1 [Source:MGI Symbol;Acc:MGI:1095396]	-
66425	ENSMUSG00000038370	1408.05	1334.68	1110.35	1096.09	1371.37	1103.22	0.3154	0.000285822	0.00503743	Pcp4l1	1	171173262	171196268	-	1577	protein_coding	Purkinje cell protein 4-like 1 [Source:MGI Symbol;Acc:MGI:1913675]	-
64058	ENSMUSG00000019851	446.414	433.559	307.008	287.469	439.987	297.239	0.567214	0.000288665	0.00507906	Perp	10	18845020	18857073	+	1952	protein_coding	PERP, TP53 apoptosis effector [Source:MGI Symbol;Acc:MGI:1929938]	-
381290	ENSMUSG00000026463	11956.8	11989.1	12815.5	13116	11973	12965.8	-0.115118	0.000289358	0.00508279	Atp2b4	1	133699457	133801041	-	12248	protein_coding	ATPase, Ca++ transporting, plasma membrane 4 [Source:MGI Symbol;Acc:MGI:88111]	-
17357	ENSMUSG00000047945	3172.21	3422.33	3779.27	3803.87	3297.27	3791.57	-0.203472	0.000289874	0.00508339	Marcksl1	4	129513581	129515985	+	1605	protein_coding	MARCKS-like 1 [Source:MGI Symbol;Acc:MGI:97143]	-
212647	ENSMUSG00000028737	1009.81	1086.93	1294.55	1329.78	1048.37	1312.16	-0.326219	0.0002927	0.00512443	Aldh4a1	4	139622866	139649690	+	4907	protein_coding	aldehyde dehydrogenase 4 family, member A1 [Source:MGI Symbol;Acc:MGI:2443883]	-
110911	ENSMUSG00000058793	5707.05	5839.09	6562.81	6301.14	5773.07	6431.98	-0.156232	0.000299088	0.0052276	Cds2	2	132263148	132312050	+	9125	protein_coding	CDP-diacylglycerol synthase (phosphatidate cytidylyltransferase) 2 [Source:MGI Symbol;Acc:MGI:1332236]	-
16410	ENSMUSG00000027087	4982.81	4961.04	4312.44	4509.56	4971.92	4411	0.172482	0.000300067	0.00522947	Itgav	2	83724397	83806916	+	10744	protein_coding	integrin alpha V [Source:MGI Symbol;Acc:MGI:96608]	-
100502698	ENSMUSG00000035629	2489.25	2506.63	2961.61	2847.8	2497.94	2904.7	-0.217577	0.000300186	0.00522947	Rubcn	16	32821703	32877766	-	7478	protein_coding	RUN domain and cysteine-rich domain containing, Beclin 1-interacting protein [Source:MGI Symbol;Acc:MGI:1915160]	-
19684	ENSMUSG00000032050	5726.83	5693.35	5159.79	5082.64	5710.09	5121.22	0.157284	0.00030101	0.00523519	Rdx	9	52047173	52088735	+	4639	protein_coding	radixin [Source:MGI Symbol;Acc:MGI:97887]	-
19988	ENSMUSG00000029614	7897.83	8045.75	7335.45	7132.02	7971.79	7233.74	0.139935	0.000303012	0.00526134	Rpl6	5	121204481	121209241	+	3140	protein_coding	ribosomal protein L6 [Source:MGI Symbol;Acc:MGI:108057]	-
231380	ENSMUSG00000035898	897.129	790.608	603.783	655.616	843.869	629.699	0.424629	0.000304354	0.00527597	Uba6	5	86109287	86172803	-	8159	protein_coding	ubiquitin-like modifier activating enzyme 6 [Source:MGI Symbol;Acc:MGI:1913894]	-
14357	ENSMUSG00000029603	1290.21	1260.6	1544.25	1578.3	1275.41	1561.28	-0.291205	0.000306141	0.00529824	Dtx1	5	120680202	120711927	-	5270	protein_coding	deltex 1, E3 ubiquitin ligase [Source:MGI Symbol;Acc:MGI:1352744]	-
17886	ENSMUSG00000022443	15599.6	15751.4	14763	14264	15675.5	14513.5	0.11112	0.000307187	0.00530765	Myh9	15	77760587	77842175	-	12928	protein_coding	myosin, heavy polypeptide 9, non-muscle [Source:MGI Symbol;Acc:MGI:107717]	-
94180	ENSMUSG00000032281	7290.57	7490.74	8038.5	8229.97	7390.66	8134.24	-0.139091	0.000313616	0.00540988	Acsbg1	9	54604877	54661870	-	3604	protein_coding	acyl-CoA synthetase bubblegum family member 1 [Source:MGI Symbol;Acc:MGI:2385656]	-
17864	ENSMUSG00000025912	1027.87	913.268	737.843	749.275	970.569	743.559	0.387113	0.00031541	0.00543195	Mybl1	1	9667415	9700209	-	5402	protein_coding	myeloblastosis oncogene-like 1 [Source:MGI Symbol;Acc:MGI:99925]	MYB
14200	ENSMUSG00000008136	303.63	306.042	170.901	203.083	304.836	186.992	0.70321	0.000316287	0.00543369	Fhl2	1	43123074	43196984	-	1897	protein_coding	four and a half LIM domains 2 [Source:MGI Symbol;Acc:MGI:1338762]	-
269788	ENSMUSG00000042873	811.975	823.399	1077.6	1019.13	817.687	1048.36	-0.358559	0.00031654	0.00543369	Lhfpl4	6	113168090	113195384	-	5813	protein_coding	lipoma HMGIC fusion partner-like protein 4 [Source:MGI Symbol;Acc:MGI:3057108]	-
73124	ENSMUSG00000034109	3018.24	2890.4	2546.12	2547.35	2954.32	2546.74	0.215269	0.000321328	0.00549949	Golim4	3	75875084	75956949	-	11072	protein_coding	golgi integral membrane protein 4 [Source:MGI Symbol;Acc:MGI:1920374]	-
26900	ENSMUSG00000069045	1808.88	1745.17	1460.34	1482.79	1777.02	1471.56	0.272932	0.000321416	0.00549949	Ddx3y	Y	1260771	1286629	-	5199	protein_coding	DEAD (Asp-Glu-Ala-Asp) box polypeptide 3, Y-linked [Source:MGI Symbol;Acc:MGI:1349406]	-
29815	ENSMUSG00000028121	1102.7	1236.31	1425.54	1490.2	1169.51	1457.87	-0.321417	0.000322374	0.00550432	Bcar3	3	122294136	122530191	+	5604	protein_coding	breast cancer anti-estrogen resistance 3 [Source:MGI Symbol;Acc:MGI:1352501]	-
225870	ENSMUSG00000024883	857.563	915.697	691.792	656.543	886.63	674.168	0.393999	0.000322741	0.00550432	Rin1	19	5050481	5057071	+	4792	protein_coding	Ras and Rab interactor 1 [Source:MGI Symbol;Acc:MGI:2385695]	-
67306	ENSMUSG00000043542	1615.35	1658.94	1294.55	1381.71	1637.15	1338.13	0.289756	0.000323776	0.00551306	Zc2hc1a	3	7503483	7553836	+	3508	protein_coding	zinc finger, C2HC-type containing 1A [Source:MGI Symbol;Acc:MGI:1914556]	-
18704	ENSMUSG00000030660	1666.96	1736.67	1406.1	1397.47	1701.81	1401.79	0.278779	0.00032854	0.00558518	Pik3c2a	7	116337265	116443449	-	11133	protein_coding	phosphatidylinositol-4-phosphate 3-kinase catalytic subunit type 2 alpha [Source:MGI Symbol;Acc:MGI:1203729]	-
13731	ENSMUSG00000022505	2627.74	2635.36	2257.53	2253.39	2631.55	2255.46	0.222427	0.000329286	0.00558887	Emp2	16	10281749	10313968	-	8644	protein_coding	epithelial membrane protein 2 [Source:MGI Symbol;Acc:MGI:1098726]	-
72754	ENSMUSG00000040964	1674.7	1781.6	2066.17	2060.51	1728.15	2063.34	-0.257536	0.000331369	0.00561519	Arhgef10l	4	140514485	140666012	-	5693	protein_coding	Rho guanine nucleotide exchange factor (GEF) 10-like [Source:MGI Symbol;Acc:MGI:1920004]	-
217410	ENSMUSG00000020601	730.261	840.401	1013.13	1027.47	785.331	1020.3	-0.381778	0.000335337	0.00567331	Trib2	12	15791727	15816922	-	4335	protein_coding	tribbles pseudokinase 2 [Source:MGI Symbol;Acc:MGI:2145021]	-
69863	ENSMUSG00000038172	1130.23	1187.73	903.628	927.321	1158.98	915.474	0.338741	0.000337794	0.00570574	Ttc39b	4	83220300	83324255	-	10199	protein_coding	tetratricopeptide repeat domain 39B [Source:MGI Symbol;Acc:MGI:1917113]	-
56215	ENSMUSG00000022185	4376.41	3976.12	5013.45	4636.6	4176.26	4825.02	-0.206156	0.000343208	0.00578794	Acin1	14	54642161	54686931	-	10527	protein_coding	apoptotic chromatin condensation inducer 1 [Source:MGI Symbol;Acc:MGI:1891824]	-
20660	ENSMUSG00000049313	6742.66	6972.17	7479.75	7657.81	6857.42	7568.78	-0.143335	0.00034581	0.00582252	Sorl1	9	41964720	42124297	-	11321	protein_coding	sortilin-related receptor, LDLR class A repeats-containing [Source:MGI Symbol;Acc:MGI:1202296]	-
14423	ENSMUSG00000000420	2842.77	3017.91	2421.27	2578.88	2930.34	2500.08	0.227296	0.00034868	0.00586149	Galnt1	18	24205344	24286818	+	5519	protein_coding	polypeptide N-acetylgalactosaminyltransferase 1 [Source:MGI Symbol;Acc:MGI:894693]	-
22042	ENSMUSG00000022797	1005.51	1038.36	801.292	793.786	1021.93	797.539	0.356897	0.000350037	0.00587494	Tfrc	16	32608920	32632794	+	6185	protein_coding	transferrin receptor [Source:MGI Symbol;Acc:MGI:98822]	-
100683	ENSMUSG00000045482	4981.09	4999.9	5538.43	5587.11	4990.49	5562.77	-0.156783	0.000351284	0.00588652	Trrap	5	144767732	144859778	+	20859	protein_coding	transformation/transcription domain-associated protein [Source:MGI Symbol;Acc:MGI:2153272]	-
14897	ENSMUSG00000026219	6465.69	6305.44	5689.89	5815.23	6385.57	5752.56	0.151045	0.000353133	0.00590812	Trip12	1	84721189	84840516	-	16601	protein_coding	thyroid hormone receptor interactor 12 [Source:MGI Symbol;Acc:MGI:1309481]	-
16542	ENSMUSG00000062960	583.177	540.431	749.1	759.476	561.804	754.288	-0.422684	0.000354433	0.00592049	Kdr	5	75932827	75978458	-	9030	protein_coding	kinase insert domain protein receptor [Source:MGI Symbol;Acc:MGI:96683]	-
71175	ENSMUSG00000022141	2501.3	2363.32	2016.02	2105.02	2432.31	2060.52	0.240371	0.000355355	0.00592651	Nipbl	15	8290617	8444463	-	9423	protein_coding	NIPBL cohesin loading factor [Source:MGI Symbol;Acc:MGI:1913976]	-
14886	ENSMUSG00000060261	6150.02	6232.57	6788.98	6889.99	6191.3	6839.48	-0.144088	0.000364006	0.00605448	Gtf2i	5	134237834	134314760	-	10199	protein_coding	general transcription factor II I [Source:MGI Symbol;Acc:MGI:1202722]	GTF2I
18483	ENSMUSG00000035863	3468.96	3507.34	4207.04	3830.76	3488.15	4018.9	-0.20407	0.000364175	0.00605448	Palm	10	79793572	79820896	+	5655	protein_coding	paralemmin [Source:MGI Symbol;Acc:MGI:1261814]	-
22146	ENSMUSG00000043091	2847.93	2657.22	2408.99	2282.14	2752.58	2345.56	0.232815	0.000365091	0.00606017	Tuba1c	15	99029891	99038110	+	2287	protein_coding	tubulin, alpha 1C [Source:MGI Symbol;Acc:MGI:1095409]	-
26570	ENSMUSG00000027737	2222.61	2237.02	1871.73	1904.72	2229.82	1888.22	0.239578	0.000370976	0.00614819	Slc7a11	3	49892526	50443614	-	13922	protein_coding	solute carrier family 7 (cationic amino acid transporter, y+ system), member 11 [Source:MGI Symbol;Acc:MGI:1347355]	-
224727	ENSMUSG00000024392	4772.07	4494.69	5201.74	5240.29	4633.38	5221.02	-0.170848	0.000374189	0.00619172	Bag6	17	35135178	35147322	+	6215	protein_coding	BCL2-associated athanogene 6 [Source:MGI Symbol;Acc:MGI:1919439]	-
216874	ENSMUSG00000040712	1143.99	971.562	1402	1303.81	1057.78	1352.91	-0.350544	0.00038091	0.00629307	Camta2	11	70669463	70688105	-	5207	protein_coding	calmodulin binding transcription activator 2 [Source:MGI Symbol;Acc:MGI:2135957]	CG-1
75475	ENSMUSG00000022562	2071.22	2084	2379.31	2505.62	2077.61	2442.47	-0.23395	0.000385013	0.00635091	Oplah	15	76296601	76328015	-	5837	protein_coding	5-oxoprolinase (ATP-hydrolysing) [Source:MGI Symbol;Acc:MGI:1922725]	-
213649	ENSMUSG00000028919	1336.66	1349.26	1654.77	1605.19	1342.96	1629.98	-0.279509	0.000396877	0.00653219	Arhgef19	4	141239499	141257564	+	4242	protein_coding	Rho guanine nucleotide exchange factor (GEF) 19 [Source:MGI Symbol;Acc:MGI:1925912]	-
18230	ENSMUSG00000020844	4680.04	4844.45	5366.5	5286.65	4762.24	5326.58	-0.162372	0.000397241	0.00653219	Nxn	11	76257198	76399140	-	3239	protein_coding	nucleoredoxin [Source:MGI Symbol;Acc:MGI:109331]	-
18218	ENSMUSG00000037887	368.141	383.767	540.335	521.154	375.954	530.744	-0.498613	0.00040679	0.00667882	Dusp8	7	142079490	142095843	-	4870	protein_coding	dual specificity phosphatase 8 [Source:MGI Symbol;Acc:MGI:106626]	-
216439	ENSMUSG00000025422	332.015	397.126	527.031	519.3	364.571	523.165	-0.526602	0.000411995	0.00675377	Agap2	10	127075284	127093169	+	5941	protein_coding	ArfGAP with GTPase domain, ankyrin repeat and PH domain 2 [Source:MGI Symbol;Acc:MGI:3580016]	-
76580	ENSMUSG00000029060	1408.05	1496.2	1863.54	1684.01	1452.13	1773.78	-0.28964	0.000415306	0.00679749	Mib2	4	155654677	155669198	-	4724	protein_coding	mindbomb E3 ubiquitin protein ligase 2 [Source:MGI Symbol;Acc:MGI:2679684]	-
244144	ENSMUSG00000035713	800.793	868.333	1097.04	1035.82	834.563	1066.43	-0.355756	0.000423596	0.00692245	Usp35	7	97309380	97332020	-	5288	protein_coding	ubiquitin specific peptidase 35 [Source:MGI Symbol;Acc:MGI:2685339]	-
76709	ENSMUSG00000006304	4788.42	4900.31	4338.03	4295.35	4844.37	4316.69	0.165882	0.000426419	0.00695781	Arpc2	1	74236084	74268209	+	2033	protein_coding	actin related protein 2/3 complex, subunit 2 [Source:MGI Symbol;Acc:MGI:1923959]	-
70762	ENSMUSG00000028078	2207.99	2284.38	2590.13	2645.65	2246.19	2617.89	-0.222066	0.000427826	0.00697	Dclk2	3	86786151	86920852	-	10553	protein_coding	doublecortin-like kinase 2 [Source:MGI Symbol;Acc:MGI:1918012]	-
20286	ENSMUSG00000022390	4974.21	5025.4	5591.64	5537.96	4999.8	5564.8	-0.15467	0.000431297	0.00701572	Zc3h7b	15	81745057	81796260	+	10045	protein_coding	zinc finger CCCH type containing 7B [Source:MGI Symbol;Acc:MGI:1328310]	-
101685	ENSMUSG00000049516	760.366	743.245	942.515	993.16	751.806	967.838	-0.364058	0.000433859	0.00704653	Spty2d1	7	46990396	47008411	-	6788	protein_coding	SPT2, Suppressor of Ty, domain containing 1 (S. cerevisiae) [Source:MGI Symbol;Acc:MGI:2142062]	-
100504156	ENSMUSG00000096753	547.911	632.73	782.871	793.786	590.32	788.329	-0.421736	0.00044167	0.00716238	Fam181a	12	103310975	103317065	+	1537	protein_coding	family with sequence similarity 181, member A [Source:MGI Symbol;Acc:MGI:3647570]	-
110213	ENSMUSG00000023010	21335	21412	22576.4	22981.8	21373.5	22779.1	-0.0920338	0.000444944	0.0071995	Tmbim6	15	99392882	99410049	+	4578	protein_coding	transmembrane BAX inhibitor motif containing 6 [Source:MGI Symbol;Acc:MGI:99682]	-
75956	ENSMUSG00000039218	9488.24	9306.35	10100.6	10383.2	9397.29	10241.9	-0.123889	0.000445323	0.0071995	Srrm2	17	23790532	23824741	+	12842	protein_coding	serine/arginine repetitive matrix 2 [Source:MGI Symbol;Acc:MGI:1923206]	-
15529	ENSMUSG00000022261	6302.27	6513.11	5614.16	5885.7	6407.69	5749.93	0.155256	0.000446186	0.00720242	Sdc2	15	32920723	33034935	+	3527	protein_coding	syndecan 2 [Source:MGI Symbol;Acc:MGI:1349165]	-
18145	ENSMUSG00000024413	2084.13	2051.21	2390.57	2454.62	2067.67	2422.59	-0.228267	0.000447603	0.00721427	Npc1	18	12189693	12236400	-	10725	protein_coding	NPC intracellular cholesterol transporter 1 [Source:MGI Symbol;Acc:MGI:1097712]	-
27399	ENSMUSG00000032594	3524.87	3497.62	3973.71	3977.28	3511.24	3975.49	-0.178937	0.000449355	0.00723146	Ip6k1	9	108002501	108048782	+	6487	protein_coding	inositol hexaphosphate kinase 1 [Source:MGI Symbol;Acc:MGI:1351633]	-
52348	ENSMUSG00000031600	2224.33	2200.59	1803.16	1929.75	2212.46	1866.46	0.245085	0.000455013	0.00731138	Vps37a	8	40511783	40551134	+	6379	protein_coding	vacuolar protein sorting 37A [Source:MGI Symbol;Acc:MGI:1261835]	-
24015	ENSMUSG00000058355	2401.52	2409.47	2049.79	2061.43	2405.5	2055.61	0.226631	0.000456039	0.00731672	Abce1	8	79683462	79711740	-	6004	protein_coding	ATP-binding cassette, sub-family E (OABP), member 1 [Source:MGI Symbol;Acc:MGI:1195458]	-
27367	ENSMUSG00000060036	12716.4	12895.1	11917	11805.7	12805.7	11861.4	0.11028	0.000465329	0.00745445	Rpl3	15	80077791	80091868	-	3175	protein_coding	ribosomal protein L3 [Source:MGI Symbol;Acc:MGI:1351605]	-
20689	ENSMUSG00000024565	947.878	844.044	1176.87	1111.86	895.961	1144.36	-0.34935	0.000481138	0.00769603	Sall3	18	80966376	80986578	-	6886	protein_coding	spalt like transcription factor 3 [Source:MGI Symbol;Acc:MGI:109295]	zf-C2H2
11461	ENSMUSG00000029580	40841.3	40766.7	39226.4	37329.3	40804	38277.9	0.092351	0.000482434	0.00769626	Actb	5	142903115	142906754	-	2679	protein_coding	actin, beta [Source:MGI Symbol;Acc:MGI:87904]	-
211187	ENSMUSG00000055003	505.764	557.434	704.072	723.31	531.599	713.691	-0.428261	0.000482611	0.00769626	Lrtm2	6	119315133	119330766	-	4102	protein_coding	leucine-rich repeats and transmembrane domains 2 [Source:MGI Symbol;Acc:MGI:2141485]	-
192662	ENSMUSG00000025132	8216.09	8156.26	9168.29	8780.8	8186.17	8974.54	-0.132242	0.000486526	0.007747	Arhgdia	11	120578104	120581624	-	2258	protein_coding	Rho GDP dissociation inhibitor (GDI) alpha [Source:MGI Symbol;Acc:MGI:2178103]	-
240119	ENSMUSG00000024172	17.2029	12.1445	54.2381	54.7119	14.6737	54.475	-1.87458	0.000489463	1	St6gal2	17	55445382	55514581	+	7375	protein_coding	beta galactoside alpha 2,6 sialyltransferase 2 [Source:MGI Symbol;Acc:MGI:2445190]	-
52609	ENSMUSG00000053411	1248.93	1232.67	1513.55	1508.75	1240.8	1511.15	-0.283945	0.000489969	0.00779006	Cbx7	15	79915807	79971119	-	6487	protein_coding	chromobox 7 [Source:MGI Symbol;Acc:MGI:1196439]	-
17295	ENSMUSG00000009376	955.619	997.065	751.147	771.531	976.342	761.339	0.357488	0.000491673	0.0078054	Met	6	17463800	17573980	+	7679	protein_coding	met proto-oncogene [Source:MGI Symbol;Acc:MGI:96969]	-
110611	ENSMUSG00000034088	8106.85	8323.85	7219.81	7648.54	8215.35	7434.18	0.143313	0.000494496	0.00783843	Hdlbp	1	93405940	93478815	-	11320	protein_coding	high density lipoprotein (HDL) binding protein [Source:MGI Symbol;Acc:MGI:99256]	-
104263	ENSMUSG00000053470	2312.92	2437.41	1988.39	2046.6	2375.16	2017.49	0.233921	0.000495315	0.00783964	Kdm3a	6	71588972	71632990	-	8225	protein_coding	lysine (K)-specific demethylase 3A [Source:MGI Symbol;Acc:MGI:98847]	-
21969	ENSMUSG00000070544	3168.77	2957.19	2653.58	2643.79	3062.98	2648.68	0.211325	0.000498644	0.00788051	Top1	2	160645888	160722764	+	10426	protein_coding	topoisomerase (DNA) I [Source:MGI Symbol;Acc:MGI:98788]	-
11837	ENSMUSG00000067274	14366.1	14335.4	13508.4	13128.1	14350.8	13318.2	0.107927	0.000500779	0.00790243	Rplp0	5	115559467	115563727	+	1659	protein_coding	ribosomal protein, large, P0 [Source:MGI Symbol;Acc:MGI:1927636]	-
69116	ENSMUSG00000066036	7138.33	7433.66	7952.54	8056.56	7285.99	8004.55	-0.136716	0.000506399	0.00797918	Ubr4	4	139352609	139489588	+	17997	protein_coding	ubiquitin protein ligase E3 component n-recognin 4 [Source:MGI Symbol;Acc:MGI:1916366]	-
246198	ENSMUSG00000038437	2023.06	1998.99	2391.59	2323.87	2011.02	2357.73	-0.228906	0.00051071	0.00803512	Mllt6	11	97663414	97685463	+	7451	protein_coding	myeloid/lymphoid or mixed-lineage leukemia; translocated to, 6 [Source:MGI Symbol;Acc:MGI:1935145]	-
319996	ENSMUSG00000060227	3846.56	3813.38	3361.74	3398.63	3829.97	3380.19	0.180369	0.000515475	0.00809801	Casc4	2	121866970	121936220	+	5858	protein_coding	cancer susceptibility candidate 4 [Source:MGI Symbol;Acc:MGI:2443129]	-
20163	ENSMUSG00000026727	3365.74	3495.19	2916.58	3059.23	3430.47	2987.9	0.198016	0.000525452	0.0082425	Rsu1	2	13076821	13271415	-	9299	protein_coding	Ras suppressor protein 1 [Source:MGI Symbol;Acc:MGI:103040]	-
ENSMUSG00000097789	ENSMUSG00000097789	1039.05	1097.86	813.572	866.117	1068.46	839.845	0.345399	0.00053015	0.00830385	Gm2115	7	84528954	84583531	+	7340	protein_coding	predicted gene 2115 [Source:MGI Symbol;Acc:MGI:3780284]	-
16538	ENSMUSG00000040164	339.756	391.054	499.4	539.701	365.405	519.55	-0.512752	0.000534773	0.00836384	Kcns1	2	164163619	164171113	-	2712	protein_coding	K+ voltage-gated channel, subfamily S, 1 [Source:MGI Symbol;Acc:MGI:1197019]	-
81898	ENSMUSG00000025982	7484.1	7393.58	6753.16	6804.68	7438.84	6778.92	0.134259	0.000540165	0.00843569	Sf3b1	1	54985169	55027481	-	11370	protein_coding	splicing factor 3b, subunit 1 [Source:MGI Symbol;Acc:MGI:1932339]	-
56397	ENSMUSG00000031422	8114.59	7952.23	7348.76	7330.47	8033.41	7339.61	0.130794	0.000544141	0.00848288	Morf4l2	X	136732942	136743690	-	3135	protein_coding	mortality factor 4 like 2 [Source:MGI Symbol;Acc:MGI:1927167]	-
69683	ENSMUSG00000008140	4214.7	4271.23	4771.93	4727.48	4242.96	4749.71	-0.163069	0.000545575	0.00848288	Emc10	7	44489937	44496529	-	2917	protein_coding	ER membrane protein complex subunit 10 [Source:MGI Symbol;Acc:MGI:1916933]	-
217232	ENSMUSG00000020687	2283.68	2402.19	2027.28	1953.86	2342.93	1990.57	0.234155	0.000545598	0.00848288	Cdc27	11	104502745	104550620	-	6248	protein_coding	cell division cycle 27 [Source:MGI Symbol;Acc:MGI:102685]	-
14451	ENSMUSG00000052957	4183.74	4322.24	4741.23	4790.54	4252.99	4765.88	-0.165213	0.000550889	0.00855255	Gas1	13	60174405	60177365	-	2961	protein_coding	growth arrest specific 1 [Source:MGI Symbol;Acc:MGI:95655]	-
278279	ENSMUSG00000036019	141.063	160.308	240.49	261.504	150.686	250.997	-0.741284	0.000554198	1	Tmtc2	10	105187663	105574451	-	7779	protein_coding	transmembrane and tetratricopeptide repeat containing 2 [Source:MGI Symbol;Acc:MGI:1914057]	-
74026	ENSMUSG00000052915	2295.72	2279.53	2773.31	2573.31	2287.62	2673.31	-0.224099	0.000565406	0.00876504	Msl1	11	98795516	98807859	+	5433	protein_coding	male specific lethal 1 [Source:MGI Symbol;Acc:MGI:1921276]	-
17172	ENSMUSG00000020052	332.875	310.9	441.069	490.553	321.888	465.811	-0.531662	0.000571448	0.00884571	Ascl1	10	87490819	87493660	-	2481	protein_coding	achaete-scute family bHLH transcription factor 1 [Source:MGI Symbol;Acc:MGI:96919]	bHLH
16432	ENSMUSG00000022108	32236.4	32942	29940.5	31171	32589.2	30555.7	0.0925771	0.000575389	0.00888662	Itm2b	14	73362226	73385289	-	2732	protein_coding	integral membrane protein 2B [Source:MGI Symbol;Acc:MGI:1309517]	-
218038	ENSMUSG00000021314	282.127	265.965	421.625	390.402	274.046	406.013	-0.564559	0.000575774	0.00888662	Amph	13	18948205	19150921	+	4528	protein_coding	amphiphysin [Source:MGI Symbol;Acc:MGI:103574]	-
242022	ENSMUSG00000037016	420.61	420.2	561.825	597.194	420.405	579.51	-0.463458	0.000578302	0.00891261	Frem2	3	53513938	53657355	-	13255	protein_coding	Fras1 related extracellular matrix protein 2 [Source:MGI Symbol;Acc:MGI:2444465]	-
12804	ENSMUSG00000028444	369.001	354.62	520.891	499.826	361.811	510.358	-0.494634	0.000581377	0.00894693	Cntfr	4	41657498	41697089	-	2782	protein_coding	ciliary neurotrophic factor receptor [Source:MGI Symbol;Acc:MGI:99605]	-
60599	ENSMUSG00000028211	6900.93	6862.87	6285.48	6228.81	6881.9	6257.15	0.1375	0.000584423	0.00898072	Trp53inp1	4	11156431	11174379	+	6475	protein_coding	transformation related protein 53 inducible nuclear protein 1 [Source:MGI Symbol;Acc:MGI:1926609]	-
16475	ENSMUSG00000022178	3108.56	3153.93	3547.99	3568.33	3131.24	3558.16	-0.184853	0.00058723	0.00901074	Ajuba	14	54567472	54577558	-	3646	protein_coding	ajuba LIM protein [Source:MGI Symbol;Acc:MGI:1341886]	-
20779	ENSMUSG00000027646	2959.75	3017.91	3439.52	3375.45	2988.83	3407.48	-0.189547	0.000598278	0.00916694	Src	2	157418444	157471862	+	4371	protein_coding	Rous sarcoma oncogene [Source:MGI Symbol;Acc:MGI:98397]	-
16779	ENSMUSG00000052911	11729.8	12027.9	12660	13022.4	11878.9	12841.2	-0.113041	0.000607156	0.00928949	Lamb2	9	108479736	108490530	+	6082	protein_coding	laminin, beta 2 [Source:MGI Symbol;Acc:MGI:99916]	-
20112	ENSMUSG00000023809	1249.79	1212.02	1438.85	1582.01	1230.91	1510.43	-0.294994	0.000608085	0.00929024	Rps6ka2	17	7170115	7303315	+	9978	protein_coding	ribosomal protein S6 kinase, polypeptide 2 [Source:MGI Symbol;Acc:MGI:1342290]	-
71947	ENSMUSG00000020747	1399.45	1324.97	1630.21	1663.61	1362.21	1646.91	-0.27232	0.00061223	0.00931833	Tmem94	11	115765433	115799366	+	5920	protein_coding	transmembrane protein 94 [Source:MGI Symbol;Acc:MGI:1919197]	-
70930	ENSMUSG00000021392	707.898	643.66	502.47	501.68	675.779	502.075	0.431081	0.000612517	0.00931833	Nol8	13	49653078	49679016	+	9057	protein_coding	nucleolar protein 8 [Source:MGI Symbol;Acc:MGI:1918180]	-
101148	ENSMUSG00000042742	1283.33	1345.61	994.707	1110	1314.47	1052.35	0.318887	0.000613391	0.00931833	Bmt2	6	13625673	13677966	-	5632	protein_coding	base methyltransferase of 25S rRNA 2 [Source:MGI Symbol;Acc:MGI:2141466]	-
22215	ENSMUSG00000025326	1946.5	1692.95	1491.04	1499.48	1819.72	1495.26	0.286232	0.000613455	0.00931833	Ube3a	7	59228750	59311536	+	20626	protein_coding	ubiquitin protein ligase E3A [Source:MGI Symbol;Acc:MGI:105098]	-
11816	ENSMUSG00000002985	148265	150732	170660	160971	149499	165815	-0.149447	0.000617147	0.0093562	Apoe	7	19696109	19699188	-	2138	protein_coding	apolipoprotein E [Source:MGI Symbol;Acc:MGI:88057]	-
105203	ENSMUSG00000033799	1090.66	1107.58	863.717	886.519	1099.12	875.118	0.328159	0.00061772	0.0093562	Fam208b	13	3566035	3611108	-	12454	protein_coding	family with sequence similarity 208, member B [Source:MGI Symbol;Acc:MGI:2145274]	-
17174	ENSMUSG00000022887	387.064	401.984	263.004	270.778	394.524	266.891	0.562602	0.000621066	0.00937859	Masp1	16	23449417	23520815	-	9833	protein_coding	mannan-binding lectin serine peptidase 1 [Source:MGI Symbol;Acc:MGI:88492]	-
97064	ENSMUSG00000027803	5962.51	5914.38	5269.29	5442.44	5938.45	5355.87	0.14893	0.000621215	0.00937859	Wwtr1	3	57455649	57575910	-	4779	protein_coding	WW domain containing transcription regulator 1 [Source:MGI Symbol;Acc:MGI:1917649]	-
14269	ENSMUSG00000075415	9152.78	8533.95	10048.4	9524.51	8843.37	9786.45	-0.144805	0.000621864	0.00937859	Fnbp1	2	31026206	31142008	-	10030	protein_coding	formin binding protein 1 [Source:MGI Symbol;Acc:MGI:109606]	-
15925	ENSMUSG00000056999	5083.45	5075.2	4431.15	4645.88	5079.32	4538.51	0.162121	0.000628038	0.00945631	Ide	19	37268743	37337852	-	5823	protein_coding	insulin degrading enzyme [Source:MGI Symbol;Acc:MGI:96412]	-
105727	ENSMUSG00000023169	10778.5	11128	11730.8	11997.7	10953.2	11864.2	-0.116046	0.000628808	0.00945631	Slc38a1	15	96571418	96642913	-	17236	protein_coding	solute carrier family 38, member 1 [Source:MGI Symbol;Acc:MGI:2145895]	-
17263	ENSMUSG00000021268	5259.77	4749.72	6871.87	6116.61	5004.75	6494.24	-0.375309	0.000637624	0.00957524	Meg3	12	109541001	109571726	+	18089	lincRNA	maternally expressed 3 [Source:MGI Symbol;Acc:MGI:1202886]	-
14679	ENSMUSG00000000001	3748.5	3835.24	3290.11	3394.92	3791.87	3342.51	0.181167	0.000651237	0.00976578	Gnai3	3	108107280	108146146	-	3262	protein_coding	guanine nucleotide binding protein (G protein), alpha inhibiting 3 [Source:MGI Symbol;Acc:MGI:95773]	-
214968	ENSMUSG00000027200	4995.71	4980.47	5510.8	5555.58	4988.09	5533.19	-0.149596	0.000656361	0.00982545	Sema6d	2	124089969	124667770	+	10559	protein_coding	sema domain, transmembrane domain (TM), and cytoplasmic domain, (semaphorin) 6D [Source:MGI Symbol;Acc:MGI:2387661]	-
108151	ENSMUSG00000040254	376.743	383.767	503.494	561.956	380.255	532.725	-0.487785	0.000657078	0.00982545	Sema3d	5	12383385	12588948	+	8595	protein_coding	sema domain, immunoglobulin domain (Ig), short basic domain, secreted, (semaphorin) 3D [Source:MGI Symbol;Acc:MGI:1860118]	-
233489	ENSMUSG00000039361	3954.94	3932.4	3324.9	3593.37	3943.67	3459.13	0.18873	0.000659699	0.00985022	Picalm	7	90130213	90213465	+	15732	protein_coding	phosphatidylinositol binding clathrin assembly protein [Source:MGI Symbol;Acc:MGI:2385902]	-
106763	ENSMUSG00000015599	1045.07	1020.14	1305.81	1248.17	1032.61	1276.99	-0.305382	0.0006606	0.00985022	Ttbk1	17	46442448	46487675	-	14097	protein_coding	tau tubulin kinase 1 [Source:MGI Symbol;Acc:MGI:2147036]	-
18074	ENSMUSG00000021806	6516.44	6729.28	6032.71	5967.31	6622.86	6000.01	0.141819	0.000665936	0.00991578	Nid2	14	19751265	19811787	+	5174	protein_coding	nidogen 2 [Source:MGI Symbol;Acc:MGI:1298229]	-
79196	ENSMUSG00000037606	2915.88	2857.61	3265.54	3326.3	2886.75	3295.92	-0.190791	0.000668492	0.00993981	Osbpl5	7	143688762	143756985	-	4915	protein_coding	oxysterol binding protein-like 5 [Source:MGI Symbol;Acc:MGI:1930265]	-
16341	ENSMUSG00000022336	2904.7	2889.18	2402.85	2593.72	2896.94	2498.28	0.213164	0.000672476	0.00998499	Eif3e	15	43250058	43282719	-	6719	protein_coding	eukaryotic translation initiation factor 3, subunit E [Source:MGI Symbol;Acc:MGI:99257]	-
219181	ENSMUSG00000022016	4009.99	3897.18	3366.86	3588.73	3953.58	3477.79	0.185195	0.000689599	0.0102249	Akap11	14	78492246	78536808	-	11015	protein_coding	A kinase (PRKA) anchor protein 11 [Source:MGI Symbol;Acc:MGI:2684060]	-
20807	ENSMUSG00000015605	1383.97	1502.28	1688.55	1794.37	1443.12	1741.46	-0.273761	0.000692622	0.0102553	Srf	17	46548329	46556175	-	2893	protein_coding	serum response factor [Source:MGI Symbol;Acc:MGI:106658]	SRF
98999	ENSMUSG00000039501	3892.15	3903.25	4322.68	4427.03	3897.7	4374.85	-0.166856	0.000693644	0.010256	Znfx1	2	167035793	167063015	-	8189	protein_coding	zinc finger, NFX1-type containing 1 [Source:MGI Symbol;Acc:MGI:2138982]	-
16949	ENSMUSG00000032334	1943.92	2040.28	1700.83	1657.12	1992.1	1678.97	0.245676	0.000696293	0.0102808	Loxl1	9	58287738	58313186	-	3297	protein_coding	lysyl oxidase-like 1 [Source:MGI Symbol;Acc:MGI:106096]	-
20823	ENSMUSG00000068882	2750.74	2708.23	2389.55	2340.56	2729.48	2365.05	0.207332	0.00069807	0.0102926	Ssb	2	69861562	69871846	+	2160	protein_coding	Sjogren syndrome antigen B [Source:MGI Symbol;Acc:MGI:98423]	-
50909	ENSMUSG00000055172	3387.24	3671.29	3933.8	4117.3	3529.27	4025.55	-0.191939	0.000700881	0.0103197	C1ra	6	124512405	124523443	+	2981	protein_coding	complement component 1, r subcomponent A [Source:MGI Symbol;Acc:MGI:1355313]	-
26398	ENSMUSG00000033352	1723.73	1655.3	1444.99	1363.16	1689.51	1404.07	0.268486	0.000703666	0.0103462	Map2k4	11	65688243	65788297	-	4664	protein_coding	mitogen-activated protein kinase kinase 4 [Source:MGI Symbol;Acc:MGI:1346869]	-
110651	ENSMUSG00000031309	1558.58	1556.93	1290.46	1291.76	1557.75	1291.11	0.270877	0.000706455	0.0103728	Rps6ka3	X	159210307	159368244	+	8322	protein_coding	ribosomal protein S6 kinase polypeptide 3 [Source:MGI Symbol;Acc:MGI:104557]	-
13688	ENSMUSG00000020091	2413.56	2311.1	2730.33	2737.45	2362.33	2733.89	-0.209516	0.000708011	0.0103812	Eif4ebp2	10	61428491	61452661	-	5784	protein_coding	eukaryotic translation initiation factor 4E binding protein 2 [Source:MGI Symbol;Acc:MGI:109198]	-
319924	ENSMUSG00000024897	443.834	460.277	601.736	624.087	452.056	612.912	-0.440653	0.000712491	0.0104324	Apba1	19	23758876	23949597	+	6632	protein_coding	amyloid beta (A4) precursor protein binding, family A, member 1 [Source:MGI Symbol;Acc:MGI:1860297]	-
22764	ENSMUSG00000079509	1372.79	1407.55	1160.49	1112.78	1390.17	1136.64	0.290183	0.000714231	0.0104404	Zfx	X	94074631	94123702	-	7755	protein_coding	zinc finger protein X-linked [Source:MGI Symbol;Acc:MGI:99211]	zf-C2H2
71722	ENSMUSG00000005442	3997.94	4147.35	4544.75	4583.75	4072.65	4564.25	-0.165451	0.000715491	0.0104404	Cic	7	25267704	25294159	+	10294	protein_coding	capicua transcriptional repressor [Source:MGI Symbol;Acc:MGI:1918972]	HMG
74159	ENSMUSG00000026781	3673.67	3627.57	3176.51	3263.24	3650.62	3219.88	0.18125	0.000716003	0.0104404	Acbd5	2	23068167	23115558	+	9775	protein_coding	acyl-Coenzyme A binding domain containing 5 [Source:MGI Symbol;Acc:MGI:1921409]	-
56370	ENSMUSG00000022658	627.044	510.07	777.754	761.33	568.557	769.542	-0.43088	0.000721016	0.010499	Tagln3	16	45711230	45724608	-	1240	protein_coding	transgelin 3 [Source:MGI Symbol;Acc:MGI:1926784]	-
234311	ENSMUSG00000037921	2570.97	2533.35	2854.15	3036.98	2552.16	2945.56	-0.206839	0.000739828	0.0107581	Ddx60	8	61928087	62038244	+	8684	protein_coding	DEAD (Asp-Glu-Ala-Asp) box polypeptide 60 [Source:MGI Symbol;Acc:MGI:2384570]	-
14137	ENSMUSG00000021273	2373.13	2347.54	1986.34	2059.58	2360.34	2022.96	0.222513	0.000742856	0.0107873	Fdft1	14	63145150	63179578	-	4227	protein_coding	farnesyl diphosphate farnesyl transferase 1 [Source:MGI Symbol;Acc:MGI:102706]	-
71927	ENSMUSG00000031703	3829.36	3790.31	3345.37	3402.34	3809.83	3373.85	0.175462	0.000769997	0.011166	Itfg1	8	85717578	85840921	-	11045	protein_coding	integrin alpha FG-GAP repeat containing 1 [Source:MGI Symbol;Acc:MGI:106419]	-
107831	ENSMUSG00000034730	1482.89	1535.07	1855.35	1751.71	1508.98	1803.53	-0.257863	0.000775045	0.0112238	Adgrb1	15	74516195	74589465	+	7222	protein_coding	adhesion G protein-coupled receptor B1 [Source:MGI Symbol;Acc:MGI:1933736]	-
192285	ENSMUSG00000058318	1950.8	1827.75	2249.35	2200.53	1889.28	2224.94	-0.23394	0.000781513	0.011302	Phf21a	2	92093117	92364666	+	8561	protein_coding	PHD finger protein 21A [Source:MGI Symbol;Acc:MGI:2384756]	-
246728	ENSMUSG00000032690	384.484	312.114	484.05	520.227	348.299	502.138	-0.521966	0.000788403	0.011386	Oas2	5	120730333	120749853	-	4451	protein_coding	2'-5' oligoadenylate synthetase 2 [Source:MGI Symbol;Acc:MGI:2180852]	-
108096	ENSMUSG00000063975	3787.21	4059.91	3364.81	3514.55	3923.56	3439.68	0.188092	0.000794558	0.0114592	Slco1a5	6	142234227	142322981	-	3722	protein_coding	solute carrier organic anion transporter family, member 1a5 [Source:MGI Symbol;Acc:MGI:1351865]	-
233552	ENSMUSG00000035314	1991.23	1967.41	2352.71	2271.01	1979.32	2311.86	-0.223438	0.000803264	0.011569	Gdpd5	7	99381414	99461877	+	6739	protein_coding	glycerophosphodiester phosphodiesterase domain containing 5 [Source:MGI Symbol;Acc:MGI:2686926]	-
192786	ENSMUSG00000037533	1134.53	1229.03	928.188	963.486	1181.78	945.837	0.318962	0.000807959	0.0116207	Rapgef6	11	54522847	54699285	+	13049	protein_coding	Rap guanine nucleotide exchange factor (GEF) 6 [Source:MGI Symbol;Acc:MGI:2384761]	-
18563	ENSMUSG00000024892	13873.2	14182.4	14843.9	15324	14027.8	15083.9	-0.105295	0.000812351	0.0116595	Pcx	19	4510472	4621752	+	4637	protein_coding	pyruvate carboxylase [Source:MGI Symbol;Acc:MGI:97520]	-
78465	ENSMUSG00000070532	768.108	722.599	1025.41	901.356	745.353	963.382	-0.367611	0.000812865	0.0116595	Ccdc190	1	169928648	169934653	+	1734	protein_coding	coiled-coil domain containing 190 [Source:MGI Symbol;Acc:MGI:1925715]	-
18803	ENSMUSG00000016933	1425.26	1468.27	1750.97	1704.42	1446.76	1727.69	-0.256724	0.000823535	0.0117966	Plcg1	2	160731300	160775760	+	7857	protein_coding	phospholipase C, gamma 1 [Source:MGI Symbol;Acc:MGI:97615]	-
269629	ENSMUSG00000106379	437.813	499.14	643.694	625.014	468.476	634.354	-0.441228	0.000824684	0.011797	Lhfpl3	5	22746059	23275597	+	3213	protein_coding	lipoma HMGIC fusion partner-like 3 [Source:MGI Symbol;Acc:MGI:1925076]	-
18626	ENSMUSG00000020893	896.269	925.413	1104.21	1166.57	910.841	1135.39	-0.319301	0.000830575	0.0118652	Per1	11	69095217	69109960	+	5631	protein_coding	period circadian clock 1 [Source:MGI Symbol;Acc:MGI:1098283]	-
624367	ENSMUSG00000021846	1715.13	1663.8	2013.97	1974.27	1689.46	1994.12	-0.238132	0.000859886	0.0122673	Peli2	14	48120823	48281575	+	9089	protein_coding	pellino 2 [Source:MGI Symbol;Acc:MGI:1891445]	-
381126	ENSMUSG00000042680	807.674	850.116	617.087	659.325	828.895	638.206	0.375269	0.000868099	0.0123678	Garem1	18	21127201	21300138	-	4923	protein_coding	GRB2 associated regulator of MAPK1 subtype 1 [Source:MGI Symbol;Acc:MGI:2685790]	-
94246	ENSMUSG00000039219	1820.06	1709.95	1470.57	1487.42	1765.01	1479	0.256558	0.000883299	0.0125674	Arid4b	13	14063232	14199603	+	16965	protein_coding	AT rich interactive domain 4B (RBP1-like) [Source:MGI Symbol;Acc:MGI:2137512]	ARID
16562	ENSMUSG00000020821	9662.85	9458.15	10704.4	10149.5	9560.5	10426.9	-0.124473	0.000892176	0.0126766	Kif1c	11	70700548	70731964	+	7276	protein_coding	kinesin family member 1C [Source:MGI Symbol;Acc:MGI:1098260]	-
20102	ENSMUSG00000031320	8671.1	8951.73	8198.14	7936.01	8811.41	8067.08	0.126866	0.000906999	0.0128699	Rps4x	X	102184941	102189394	-	1631	protein_coding	ribosomal protein S4, X-linked [Source:MGI Symbol;Acc:MGI:98158]	-
12578	ENSMUSG00000044303	851.542	876.834	652.904	690.854	864.188	671.879	0.361876	0.000928471	0.0131569	Cdkn2a	4	89274471	89294653	-	1172	protein_coding	cyclin dependent kinase inhibitor 2A [Source:MGI Symbol;Acc:MGI:104738]	-
19271	ENSMUSG00000025314	2815.25	3048.27	2604.45	2439.78	2931.76	2522.12	0.215856	0.000932192	0.0131919	Ptprj	2	90429754	90580647	-	8352	protein_coding	protein tyrosine phosphatase, receptor type, J [Source:MGI Symbol;Acc:MGI:104574]	-
52696	ENSMUSG00000019923	5386.22	5468.68	4836.4	4953.75	5427.45	4895.08	0.148397	0.000948064	0.0133985	Zwint	10	72654845	72674964	+	4434	protein_coding	ZW10 interactor [Source:MGI Symbol;Acc:MGI:1289227]	-
67095	ENSMUSG00000032536	2564.09	2416.76	2832.66	2912.71	2490.42	2872.69	-0.204586	0.000951377	0.0134274	Trak1	9	121297502	121474918	+	12568	protein_coding	trafficking protein, kinesin binding 1 [Source:MGI Symbol;Acc:MGI:1914345]	-
229521	ENSMUSG00000068923	13615.2	13439.1	14884.8	14263.1	13527.2	14574	-0.107089	0.000959567	0.0135249	Syt11	3	88744700	88775164	-	5205	protein_coding	synaptotagmin XI [Source:MGI Symbol;Acc:MGI:1859547]	-
14634	ENSMUSG00000021318	1605.89	1488.92	1268.97	1293.61	1547.4	1281.29	0.274002	0.000969679	0.0136492	Gli3	13	15463235	15730026	+	9589	protein_coding	GLI-Kruppel family member GLI3 [Source:MGI Symbol;Acc:MGI:95729]	zf-C2H2
ENSMUSG00000059775	ENSMUSG00000059775	103.217	32.7902	17.3971	20.4011	68.0037	18.8991	1.85985	0.000969846	1	Rps26-ps1	8	107439131	107439579	-	449	transcribed_processed_pseudogene	ribosomal protein S26, pseudogene 1 [Source:MGI Symbol;Acc:MGI:3704322]	-
231863	ENSMUSG00000066640	738.863	816.112	965.029	1007.07	777.487	986.05	-0.346128	0.000973925	0.0136907	Fbxl18	5	142866946	142895421	-	12927	protein_coding	F-box and leucine-rich repeat protein 18 [Source:MGI Symbol;Acc:MGI:2444450]	-
207521	ENSMUSG00000039982	2277.66	2341.46	2651.53	2666.97	2309.56	2659.25	-0.204254	0.000975979	0.0137013	Dtx4	19	12466341	12501996	-	5765	protein_coding	deltex 4, E3 ubiquitin ligase [Source:MGI Symbol;Acc:MGI:2672905]	-
245631	ENSMUSG00000042515	123	140.876	66.5185	64.9124	131.938	65.7155	1.00262	0.000985649	1	Mum1l1	X	139210042	139238335	+	4859	protein_coding	melanoma associated antigen (mutated) 1-like 1 [Source:MGI Symbol;Acc:MGI:2445062]	-
241576	ENSMUSG00000048058	504.904	451.776	638.577	650.052	478.34	644.315	-0.426325	0.000986731	0.0138339	Ldlrad3	2	101950203	102186385	-	6023	protein_coding	low density lipoprotein receptor class A domain containing 3 [Source:MGI Symbol;Acc:MGI:2138856]	-
20687	ENSMUSG00000027109	2177.02	2218.8	1774.51	1950.16	2197.91	1862.33	0.237891	0.00100864	0.0141223	Sp3	2	72936427	72980446	-	4933	protein_coding	trans-acting transcription factor 3 [Source:MGI Symbol;Acc:MGI:1277166]	zf-C2H2
20271	ENSMUSG00000032511	810.255	886.55	606.853	689.927	848.402	648.39	0.384768	0.00101689	0.0142186	Scn5a	9	119483408	119579016	-	8764	protein_coding	sodium channel, voltage-gated, type V, alpha [Source:MGI Symbol;Acc:MGI:98251]	-
67427	ENSMUSG00000028234	4194.92	4203.22	3768.02	3732.47	4199.07	3750.24	0.163109	0.00101821	0.0142186	Rps20	4	3831334	3835665	-	4080	protein_coding	ribosomal protein S20 [Source:MGI Symbol;Acc:MGI:1914677]	-
110557	ENSMUSG00000073409	1148.29	1099.08	1337.53	1404.89	1123.69	1371.21	-0.28624	0.00102353	0.0142739	H2-Q6	17	35424850	35430055	+	2085	protein_coding	histocompatibility 2, Q region locus 6 [Source:MGI Symbol;Acc:MGI:95935]	-
69590	ENSMUSG00000021760	2872.02	3036.13	2606.5	2531.59	2954.07	2569.04	0.200337	0.00102499	0.0142754	Gpx8	13	113042753	113046410	-	1048	protein_coding	glutathione peroxidase 8 (putative) [Source:MGI Symbol;Acc:MGI:1916840]	-
58243	ENSMUSG00000055430	362.12	349.762	510.657	482.207	355.941	496.432	-0.478381	0.00102656	0.0142785	Nap1l5	6	58905233	58907076	-	1844	protein_coding	nucleosome assembly protein 1-like 5 [Source:MGI Symbol;Acc:MGI:1923555]	-
229003	ENSMUSG00000027580	1313.44	1331.04	1602.58	1566.24	1322.24	1584.41	-0.261208	0.00103019	0.0143101	Helz2	2	181227615	181242027	-	11529	protein_coding	helicase with zinc finger 2, transcriptional coactivator [Source:MGI Symbol;Acc:MGI:2385169]	-
17313	ENSMUSG00000030218	701.877	674.021	526.008	517.445	687.949	521.726	0.400234	0.0010357	0.0143678	Mgp	6	136872435	136875823	-	1187	protein_coding	matrix Gla protein [Source:MGI Symbol;Acc:MGI:96976]	-
67661	ENSMUSG00000038564	1649.75	1673.51	1972.02	1938.1	1661.63	1955.06	-0.234915	0.00104407	0.0144649	Ift172	5	31253277	31291116	-	6617	protein_coding	intraflagellar transport 172 [Source:MGI Symbol;Acc:MGI:2682064]	-
20498	ENSMUSG00000017765	3991.92	4012.55	4436.27	4496.58	4002.24	4466.42	-0.158552	0.00104918	0.0145167	Slc12a4	8	105943590	105966097	-	4279	protein_coding	solute carrier family 12, member 4 [Source:MGI Symbol;Acc:MGI:1309465]	-
14594	ENSMUSG00000035778	6072.61	6118.41	6625.24	6743.48	6095.51	6684.36	-0.133353	0.00105712	0.0145948	Ggta1	2	35400179	35463231	-	4709	protein_coding	glycoprotein galactosyltransferase alpha 1, 3 [Source:MGI Symbol;Acc:MGI:95704]	-
26965	ENSMUSG00000029686	2919.33	2957.19	2536.91	2600.21	2938.26	2568.56	0.193468	0.00105759	0.0145948	Cul1	6	47453398	47526139	+	4040	protein_coding	cullin 1 [Source:MGI Symbol;Acc:MGI:1349658]	-
ENSMUSG00000070713	ENSMUSG00000070713	1143.13	1084.51	898.511	895.792	1113.82	897.151	0.313509	0.00105932	0.0145995	Gm10282	8	72304110	72305260	-	1151	protein_coding	predicted pseudogene 10282 [Source:MGI Symbol;Acc:MGI:3704312]	-
15571	ENSMUSG00000003410	188.371	162.737	287.564	269.85	175.554	278.707	-0.661342	0.00107414	1	Elavl3	9	22015005	22052023	-	6890	protein_coding	ELAV like RNA binding protein 3 [Source:MGI Symbol;Acc:MGI:109157]	-
16709	ENSMUSG00000021843	3576.47	3314.24	3039.38	3005.45	3445.36	3022.41	0.19076	0.00109192	0.0150292	Ktn1	14	47648448	47739894	+	12912	protein_coding	kinectin 1 [Source:MGI Symbol;Acc:MGI:109153]	-
223272	ENSMUSG00000032925	373.302	340.047	236.396	244.813	356.674	240.605	0.56998	0.00109359	0.0150326	Itgbl1	14	123659971	123975618	+	4229	protein_coding	integrin, beta-like 1 [Source:MGI Symbol;Acc:MGI:2443439]	-
108829	ENSMUSG00000037876	2340.45	2210.3	1882.98	2002.09	2275.38	1942.53	0.229076	0.00109529	0.0150363	Jmjd1c	10	67096125	67256326	+	17822	protein_coding	jumonji domain containing 1C [Source:MGI Symbol;Acc:MGI:1918614]	-
12614	ENSMUSG00000016028	1725.45	1816.82	2079.47	2072.56	1771.13	2076.02	-0.230635	0.00110425	0.0151341	Celsr1	15	85898929	86033777	-	11007	protein_coding	cadherin, EGF LAG seven-pass G-type receptor 1 [Source:MGI Symbol;Acc:MGI:1100883]	-
20682	ENSMUSG00000000567	7417.87	6825.22	8048.73	7748.69	7121.55	7898.71	-0.147761	0.00110527	0.0151341	Sox9	11	112782224	112787760	+	4135	protein_coding	SRY (sex determining region Y)-box 9 [Source:MGI Symbol;Acc:MGI:98371]	HMG
67842	ENSMUSG00000019297	1124.21	1123.37	935.352	875.391	1123.79	905.371	0.312371	0.00111969	0.0152984	Nop9	14	55745693	55755500	+	3800	protein_coding	NOP9 nucleolar protein [Source:MGI Symbol;Acc:MGI:1915092]	-
72507	ENSMUSG00000037784	1580.08	1616.44	1902.43	1866.7	1598.26	1884.56	-0.238279	0.00112017	0.0152984	Dzip1l	9	99629496	99669256	+	7984	protein_coding	DAZ interacting protein 1-like [Source:MGI Symbol;Acc:MGI:1919757]	-
17913	ENSMUSG00000017774	2111.65	2064.57	1837.96	1715.54	2088.11	1776.75	0.234054	0.00112605	0.0153588	Myo1c	11	75650504	75673910	+	6585	protein_coding	myosin IC [Source:MGI Symbol;Acc:MGI:106612]	-
21413	ENSMUSG00000053477	9547.59	9011.23	8543.02	8467.36	9279.41	8505.19	0.126832	0.00112857	0.0153733	Tcf4	18	69343356	69689079	+	27382	protein_coding	transcription factor 4 [Source:MGI Symbol;Acc:MGI:98506]	bHLH
244281	ENSMUSG00000039057	451.575	496.711	641.647	625.941	474.143	633.794	-0.421585	0.00113028	0.0153767	Myo16	8	10153911	10634742	+	7910	protein_coding	myosin XVI [Source:MGI Symbol;Acc:MGI:2685951]	-
233071	ENSMUSG00000036882	196.113	182.168	300.868	285.615	189.14	293.241	-0.62967	0.00114274	0.0155262	Arhgap33	7	30522226	30535060	-	5336	protein_coding	Rho GTPase activating protein 33 [Source:MGI Symbol;Acc:MGI:2673998]	-
18674	ENSMUSG00000061904	7651.83	7742.13	6902.57	7171.9	7696.98	7037.23	0.128778	0.00116809	0.0158503	Slc25a3	10	91116574	91124059	-	5550	protein_coding	solute carrier family 25 (mitochondrial carrier, phosphate carrier), member 3 [Source:MGI Symbol;Acc:MGI:1353498]	-
14645	ENSMUSG00000026473	29469.4	29587.7	31479.6	30880.7	29528.5	31180.2	-0.0785035	0.00117055	0.0158633	Glul	1	153899944	153909723	+	3323	protein_coding	glutamate-ammonia ligase (glutamine synthetase) [Source:MGI Symbol;Acc:MGI:95739]	-
106585	ENSMUSG00000034647	1554.28	1454.91	1268.97	1226.85	1504.6	1247.91	0.271822	0.00118012	0.0159725	Ankrd12	17	65965698	66077089	-	13748	protein_coding	ankyrin repeat domain 12 [Source:MGI Symbol;Acc:MGI:1914357]	-
99152	ENSMUSG00000026965	3827.64	4014.98	4364.63	4410.34	3921.31	4387.49	-0.163382	0.00119466	0.0161292	Anapc2	2	25272478	25285915	+	3445	protein_coding	anaphase promoting complex subunit 2 [Source:MGI Symbol;Acc:MGI:2139135]	-
77805	ENSMUSG00000024293	594.359	580.508	439.022	434.913	587.433	436.968	0.427615	0.00119475	0.0161292	Esco1	18	10566602	10610352	-	4572	protein_coding	establishment of sister chromatid cohesion N-acetyltransferase 1 [Source:MGI Symbol;Acc:MGI:1925055]	-
65254	ENSMUSG00000029168	1421.82	1320.11	1681.38	1613.54	1370.96	1647.46	-0.262645	0.00119672	0.0161351	Dpysl5	5	30711564	30799375	+	7376	protein_coding	dihydropyrimidinase-like 5 [Source:MGI Symbol;Acc:MGI:1929772]	-
74442	ENSMUSG00000050931	1168.93	1089.36	918.978	904.138	1129.15	911.558	0.310793	0.00121283	0.0163314	Sgms2	3	131318985	131491411	-	6227	protein_coding	sphingomyelin synthase 2 [Source:MGI Symbol;Acc:MGI:1921692]	-
14561	ENSMUSG00000025352	1367.63	1273.96	1655.8	1537.5	1320.79	1596.65	-0.271178	0.00122138	0.016409	Gdf11	10	128882295	128891718	-	4062	protein_coding	growth differentiation factor 11 [Source:MGI Symbol;Acc:MGI:1338027]	-
170791	ENSMUSG00000027620	8572.19	8254.63	7700.79	7752.4	8413.41	7726.6	0.123632	0.0012217	0.016409	Rbm39	2	156147239	156180238	-	6946	protein_coding	RNA binding motif protein 39 [Source:MGI Symbol;Acc:MGI:2157953]	-
104175	ENSMUSG00000042978	932.395	977.634	1189.15	1161.93	955.014	1175.54	-0.301035	0.00122972	0.0164957	Sbk1	7	126272619	126295016	+	4227	protein_coding	SH3-binding kinase 1 [Source:MGI Symbol;Acc:MGI:2135937]	-
20262	ENSMUSG00000027581	210.735	212.529	343.849	299.525	211.632	321.687	-0.603451	0.00123676	0.0165601	Stmn3	2	181306459	181314500	-	1136	protein_coding	stathmin-like 3 [Source:MGI Symbol;Acc:MGI:1277137]	-
17847	ENSMUSG00000056342	2720.63	2607.43	2269.81	2356.32	2664.03	2313.07	0.20458	0.00123766	0.0165601	Usp34	11	23306895	23490560	+	18453	protein_coding	ubiquitin specific peptidase 34 [Source:MGI Symbol;Acc:MGI:109473]	-
20657	ENSMUSG00000072941	2596.77	2505.41	2228.88	2200.53	2551.09	2214.71	0.205034	0.00124926	0.0166942	Sod3	5	52363791	52371418	+	3738	protein_coding	superoxide dismutase 3, extracellular [Source:MGI Symbol;Acc:MGI:103181]	-
22160	ENSMUSG00000035799	350.938	341.261	240.49	227.194	346.1	233.842	0.566925	0.00125227	0.0167133	Twist1	12	33957671	33959829	+	1628	protein_coding	twist basic helix-loop-helix transcription factor 1 [Source:MGI Symbol;Acc:MGI:98872]	bHLH
58800	ENSMUSG00000027365	2516.78	2430.12	2069.24	2196.82	2473.45	2133.03	0.214027	0.00126507	0.0168389	Trpm7	2	126791565	126876230	-	11315	protein_coding	transient receptor potential cation channel, subfamily M, member 7 [Source:MGI Symbol;Acc:MGI:1929996]	-
15114	ENSMUSG00000006930	921.213	861.047	1220.87	1040.45	891.13	1130.66	-0.340773	0.0012664	0.0168389	Hap1	11	100347327	100356128	-	3766	protein_coding	huntingtin-associated protein 1 [Source:MGI Symbol;Acc:MGI:1261831]	-
233908	ENSMUSG00000030795	5734.57	5633.84	6308	6188.94	5684.21	6248.47	-0.135959	0.00126647	0.0168389	Fus	7	127967457	127985701	+	11695	protein_coding	fused in sarcoma [Source:MGI Symbol;Acc:MGI:1353633]	-
26903	ENSMUSG00000033788	3520.57	3428.4	3077.25	3076.85	3474.48	3077.05	0.175937	0.0012709	0.0168673	Dysf	6	84008590	84211060	+	8328	protein_coding	dysferlin [Source:MGI Symbol;Acc:MGI:1349385]	-
12372	ENSMUSG00000007122	769.828	717.741	572.059	572.157	743.785	572.108	0.380431	0.0012718	0.0168673	Casq1	1	172209894	172219868	-	1951	protein_coding	calsequestrin 1 [Source:MGI Symbol;Acc:MGI:1309468]	-
108071	ENSMUSG00000049583	125.581	153.021	245.607	216.066	139.301	230.836	-0.734674	0.00127431	1	Grm5	7	87584168	88134907	+	10247	protein_coding	glutamate receptor, metabotropic 5 [Source:MGI Symbol;Acc:MGI:1351342]	-
16565	ENSMUSG00000041642	434.372	437.203	570.012	601.831	435.787	585.922	-0.427692	0.00129805	0.0171939	Kif21b	1	136131389	136177998	+	12184	protein_coding	kinesin family member 21B [Source:MGI Symbol;Acc:MGI:109234]	-
269700	ENSMUSG00000042744	1487.19	1526.57	1755.06	1808.28	1506.88	1781.67	-0.242675	0.00130432	0.0172553	Hectd4	5	121220219	121368577	+	16443	protein_coding	HECT domain E3 ubiquitin protein ligase 4 [Source:MGI Symbol;Acc:MGI:3647820]	-
217718	ENSMUSG00000034290	5667.48	5636.27	6143.24	6271.47	5651.88	6207.35	-0.135241	0.00131219	0.0173377	Nek9	12	85299514	85339362	-	5386	protein_coding	NIMA (never in mitosis gene a)-related expressed kinase 9 [Source:MGI Symbol;Acc:MGI:2387995]	-
73242	ENSMUSG00000024426	950.458	943.629	1231.1	1116.49	947.044	1173.8	-0.308802	0.00132995	0.0175403	Atat1	17	35897595	35910075	-	4586	protein_coding	alpha tubulin acetyltransferase 1 [Source:MGI Symbol;Acc:MGI:1913869]	-
212862	ENSMUSG00000060002	2037.68	1978.34	1753.02	1671.03	2008.01	1712.02	0.231209	0.00133085	0.0175403	Chpt1	10	88452745	88504073	-	8324	protein_coding	choline phosphotransferase 1 [Source:MGI Symbol;Acc:MGI:2384841]	-
229227	ENSMUSG00000037270	2393.78	2359.68	2004.76	2098.53	2376.73	2051.65	0.212203	0.0013344	0.0175651	4932438A13Rik	3	36863104	37053033	+	32279	protein_coding	RIKEN cDNA 4932438A13 gene [Source:MGI Symbol;Acc:MGI:2444631]	-
11676	ENSMUSG00000017390	6244.64	6345.51	6782.84	7006.83	6295.08	6894.84	-0.131891	0.00134166	0.0176223	Aldoc	11	78322968	78327781	+	3263	protein_coding	aldolase C, fructose-bisphosphate [Source:MGI Symbol;Acc:MGI:101863]	-
213988	ENSMUSG00000047888	3844.84	3712.58	4394.31	4121.94	3778.71	4258.13	-0.171088	0.00134314	0.0176223	Tnrc6b	15	80711313	80941085	+	23677	protein_coding	trinucleotide repeat containing 6b [Source:MGI Symbol;Acc:MGI:2443730]	-
14694	ENSMUSG00000020372	6839.86	7098.47	6223.06	6456.01	6969.16	6339.53	0.135582	0.00134375	0.0176223	Rack1	11	48800332	48806434	+	5119	protein_coding	receptor for activated C kinase 1 [Source:MGI Symbol;Acc:MGI:101849]	-
67246	ENSMUSG00000032712	1817.48	1728.17	1496.15	1500.4	1772.82	1498.28	0.244036	0.00134789	0.017645	Resf1	6	149309414	149335663	+	9629	protein_coding	retroelement silencing factor 1 [Source:MGI Symbol;Acc:MGI:1914496]	-
117198	ENSMUSG00000023150	4489.09	4618.56	4002.36	4151.61	4553.82	4076.99	0.15863	0.00134882	0.017645	Ivns1abp	1	151344477	151364422	+	5435	protein_coding	influenza virus NS1A binding protein [Source:MGI Symbol;Acc:MGI:2152389]	-
22334	ENSMUSG00000021771	3812.15	3855.89	3381.18	3447.78	3834.02	3414.48	0.166747	0.00135647	0.0177231	Vdac2	14	21825238	21845879	+	4769	protein_coding	voltage-dependent anion channel 2 [Source:MGI Symbol;Acc:MGI:106915]	-
16848	ENSMUSG00000029570	1672.98	1548.43	1959.74	1863.91	1610.7	1911.83	-0.2448	0.001359	0.0177342	Lfng	5	140607320	140615545	+	2505	protein_coding	LFNG O-fucosylpeptide 3-beta-N-acetylglucosaminyltransferase [Source:MGI Symbol;Acc:MGI:1095413]	-
21808	ENSMUSG00000039239	1361.61	1335.9	1602.58	1611.68	1348.75	1607.13	-0.252318	0.00136157	0.0177458	Tgfb2	1	186622792	186705989	-	5791	protein_coding	transforming growth factor, beta 2 [Source:MGI Symbol;Acc:MGI:98726]	-
14359	ENSMUSG00000027680	2513.34	2589.21	2252.42	2173.64	2551.27	2213.03	0.204712	0.00136645	0.0177759	Fxr1	3	34019943	34070322	+	6553	protein_coding	fragile X mental retardation gene 1, autosomal homolog [Source:MGI Symbol;Acc:MGI:104860]	-
14678	ENSMUSG00000032562	22602	22365.3	24164.6	23548.4	22483.7	23856.5	-0.08522	0.00136724	0.0177759	Gnai2	9	107614125	107635367	-	3779	protein_coding	guanine nucleotide binding protein (G protein), alpha inhibiting 2 [Source:MGI Symbol;Acc:MGI:95772]	-
72503	ENSMUSG00000010277	7415.29	7434.88	7967.89	8188.24	7425.08	8078.06	-0.121837	0.00137733	0.0178849	2610507B11Rik	11	78261752	78290623	+	8798	protein_coding	RIKEN cDNA 2610507B11 gene [Source:MGI Symbol;Acc:MGI:1919753]	-
56442	ENSMUSG00000019877	10505.8	10458.9	9468.14	9892.66	10482.3	9680.4	0.114655	0.00138136	0.0179152	Serinc1	10	57515774	57532530	-	5150	protein_coding	serine incorporator 1 [Source:MGI Symbol;Acc:MGI:1926228]	-
319263	ENSMUSG00000051285	2062.62	2048.78	1791.91	1727.6	2055.7	1759.75	0.224737	0.00138644	0.0179591	Pcmtd1	1	7088920	7173628	+	6654	protein_coding	protein-L-isoaspartate (D-aspartate) O-methyltransferase domain containing 1 [Source:MGI Symbol;Acc:MGI:2441773]	-
17690	ENSMUSG00000054256	3089.63	2949.9	3524.46	3346.7	3019.77	3435.58	-0.184585	0.00138822	0.0179601	Msi1	5	115429599	115455698	+	5800	protein_coding	musashi RNA-binding protein 1 [Source:MGI Symbol;Acc:MGI:107376]	-
20042	ENSMUSG00000061983	2308.62	2405.83	1981.23	2076.27	2357.23	2028.75	0.2151	0.00139959	0.0180809	Rps12	10	23785183	23787275	-	2027	protein_coding	ribosomal protein S12 [Source:MGI Symbol;Acc:MGI:98105]	-
64652	ENSMUSG00000021910	13345.1	13618.9	14205.3	14739.8	13482	14472.5	-0.102844	0.00140098	0.0180809	Nisch	14	31170930	31216946	-	13198	protein_coding	nischarin [Source:MGI Symbol;Acc:MGI:1928323]	-
17904	ENSMUSG00000090841	11722	11749.8	11135.2	10569.6	11735.9	10852.4	0.113151	0.00140295	0.0180842	Myl6	10	128490860	128494145	-	3187	protein_coding	myosin, light polypeptide 6, alkali, smooth muscle and non-muscle [Source:MGI Symbol;Acc:MGI:109318]	-
11305	ENSMUSG00000026944	3635.82	3814.59	4246.95	4109.88	3725.21	4178.42	-0.16666	0.00141661	0.0182381	Abca2	2	25428703	25448540	+	8346	protein_coding	ATP-binding cassette, sub-family A (ABC1), member 2 [Source:MGI Symbol;Acc:MGI:99606]	-
13865	ENSMUSG00000069171	2512.48	2447.12	2865.41	2805.14	2479.8	2835.28	-0.192355	0.00142153	0.0182679	Nr2f1	13	78188973	78199757	-	5093	protein_coding	nuclear receptor subfamily 2, group F, member 1 [Source:MGI Symbol;Acc:MGI:1352451]	RXR-like
18003	ENSMUSG00000021365	3173.93	3005.77	2693.49	2731.89	3089.85	2712.69	0.189048	0.00142239	0.0182679	Nedd9	13	41309581	41487362	-	6376	protein_coding	neural precursor cell expressed, developmentally down-regulated gene 9 [Source:MGI Symbol;Acc:MGI:97302]	-
20084	ENSMUSG00000008668	5561.68	5790.51	5130.11	5145.7	5676.1	5137.91	0.142751	0.00143103	0.0183564	Rps18	17	33951999	33956001	-	2491	protein_coding	ribosomal protein S18 [Source:MGI Symbol;Acc:MGI:98146]	-
16777	ENSMUSG00000002900	1229.14	1069.93	939.445	903.21	1149.54	921.328	0.322729	0.00143339	0.0183644	Lamb1	12	31265234	31329644	+	9917	protein_coding	laminin B1 [Source:MGI Symbol;Acc:MGI:96743]	-
209086	ENSMUSG00000047735	3080.17	3032.49	2670.97	2711.49	3056.33	2691.23	0.183825	0.00145664	0.0186397	Samd9l	6	3372257	3399572	-	5427	protein_coding	sterile alpha motif domain containing 9-like [Source:MGI Symbol;Acc:MGI:1343184]	-
360013	ENSMUSG00000000631	7541.73	7657.12	8411	8129.82	7599.43	8270.41	-0.122221	0.00146233	0.0186899	Myo18a	11	77763246	77865980	+	16037	protein_coding	myosin XVIIIA [Source:MGI Symbol;Acc:MGI:2667185]	-
16765	ENSMUSG00000028832	1832.96	1759.74	2080.49	2113.36	1796.35	2096.93	-0.222116	0.00149067	0.019029	Stmn1	4	134468320	134473843	+	1922	protein_coding	stathmin 1 [Source:MGI Symbol;Acc:MGI:96739]	-
17184	ENSMUSG00000037236	4412.53	4311.3	3895.94	3935.55	4361.92	3915.74	0.156188	0.00149957	0.0191195	Matr3	18	35562146	35593835	+	9869	protein_coding	matrin 3 [Source:MGI Symbol;Acc:MGI:1298379]	-
19716	ENSMUSG00000050071	506.624	518.571	382.737	367.219	512.598	374.978	0.450786	0.00150553	0.0191645	Bex1	X	136213972	136215513	-	1186	protein_coding	brain expressed X-linked 1 [Source:MGI Symbol;Acc:MGI:1328321]	-
233733	ENSMUSG00000038296	777.569	827.042	602.76	642.633	802.306	622.696	0.363476	0.00150673	0.0191645	Galnt18	7	111471661	111779977	-	2575	protein_coding	polypeptide N-acetylgalactosaminyltransferase 18 [Source:MGI Symbol;Acc:MGI:2446239]	-
21423	ENSMUSG00000020167	2083.27	2239.45	2503.14	2490.78	2161.36	2496.96	-0.210188	0.00151382	0.0192315	Tcf3	10	80409514	80433647	-	4039	protein_coding	transcription factor 3 [Source:MGI Symbol;Acc:MGI:98510]	bHLH
16572	ENSMUSG00000074657	577.156	523.429	786.965	675.089	550.292	731.027	-0.406002	0.00152196	0.0193117	Kif5a	10	127225696	127263348	-	6990	protein_coding	kinesin family member 5A [Source:MGI Symbol;Acc:MGI:109564]	-
14569	ENSMUSG00000021218	7676.78	7535.68	6957.83	7020.74	7606.23	6989.29	0.122409	0.00152744	0.0193579	Gdi2	13	3538063	3567871	+	10558	protein_coding	guanosine diphosphate (GDP) dissociation inhibitor 2 [Source:MGI Symbol;Acc:MGI:99845]	-
20320	ENSMUSG00000032336	3349.4	3417.47	2808.1	3100.96	3383.43	2954.53	0.194499	0.00153184	0.0193904	Nptn	9	58582240	58657955	+	6168	protein_coding	neuroplastin [Source:MGI Symbol;Acc:MGI:108077]	-
381668	ENSMUSG00000043323	2226.05	2057.28	2522.58	2451.84	2141.67	2487.21	-0.213506	0.00153703	0.0194328	Fbrsl1	5	110361754	110448503	-	8078	protein_coding	fibrosin-like 1 [Source:MGI Symbol;Acc:MGI:1920907]	-
20280	ENSMUSG00000028603	4589.72	4672	4083.21	4235.07	4630.86	4159.14	0.154297	0.00154251	0.0194633	Scp2	4	108043839	108144998	-	3478	protein_coding	sterol carrier protein 2, liver [Source:MGI Symbol;Acc:MGI:98254]	-
19038	ENSMUSG00000024538	913.472	948.487	724.54	753.912	930.979	739.226	0.331387	0.00154313	0.0194633	Ppic	18	53406341	53418007	-	1286	protein_coding	peptidylprolyl isomerase C [Source:MGI Symbol;Acc:MGI:97751]	-
245666	ENSMUSG00000041115	1618.79	1555.71	1867.63	1866.7	1587.25	1867.17	-0.233123	0.00156615	0.0197285	Iqsec2	X	152144268	152225236	+	6980	protein_coding	IQ motif and Sec7 domain 2 [Source:MGI Symbol;Acc:MGI:3528396]	-
22169	ENSMUSG00000020638	2332.71	2450.76	2805.03	2684.59	2391.74	2744.81	-0.199704	0.001569	0.0197285	Cmpk2	12	26469204	26479837	+	4163	protein_coding	cytidine monophosphate (UMP-CMP) kinase 2, mitochondrial [Source:MGI Symbol;Acc:MGI:99830]	-
108760	ENSMUSG00000021130	2734.39	2775.02	3123.3	3117.65	2754.71	3120.47	-0.180282	0.00156975	0.0197285	Galnt16	12	80518277	80630972	+	8047	protein_coding	polypeptide N-acetylgalactosaminyltransferase 16 [Source:MGI Symbol;Acc:MGI:1917754]	-
50876	ENSMUSG00000032186	10173.8	9694.97	10824.1	10692.9	9934.37	10758.5	-0.113936	0.00159364	0.0200048	Tmod2	9	75565621	75611325	-	11683	protein_coding	tropomodulin 2 [Source:MGI Symbol;Acc:MGI:1355335]	-
12385	ENSMUSG00000037815	13856	14169	13079.6	13112.3	14012.5	13095.9	0.0971353	0.00160945	0.0201793	Ctnna1	18	35118888	35254773	+	3698	protein_coding	catenin (cadherin associated protein), alpha 1 [Source:MGI Symbol;Acc:MGI:88274]	-
76089	ENSMUSG00000062232	2170.14	2201.8	2560.45	2467.6	2185.97	2514.02	-0.201881	0.00162197	0.0203121	Rapgef2	3	79062516	79286517	-	14051	protein_coding	Rap guanine nucleotide exchange factor (GEF) 2 [Source:MGI Symbol;Acc:MGI:2659071]	-
54138	ENSMUSG00000016541	4990.55	5020.54	4471.06	4576.33	5005.55	4523.7	0.145704	0.00162619	0.0203221	Atxn10	15	85336245	85463212	+	1937	protein_coding	ataxin 10 [Source:MGI Symbol;Acc:MGI:1859293]	-
77220	ENSMUSG00000049420	725.961	706.811	534.194	568.448	716.386	551.321	0.377998	0.00162801	0.0203221	Tmem200a	10	25912331	26079052	-	6677	protein_coding	transmembrane protein 200A [Source:MGI Symbol;Acc:MGI:1924470]	-
14681	ENSMUSG00000031748	10989.2	10965.3	11956.9	11641.6	10977.2	11799.3	-0.103983	0.00162963	0.0203221	Gnao1	8	93809966	93969388	+	11053	protein_coding	guanine nucleotide binding protein, alpha O [Source:MGI Symbol;Acc:MGI:95775]	-
78757	ENSMUSG00000050310	1740.07	1731.81	1461.36	1481.86	1735.94	1471.61	0.238333	0.00163047	0.0203221	Rictor	15	6708379	6800401	+	16930	protein_coding	RPTOR independent companion of MTOR, complex 2 [Source:MGI Symbol;Acc:MGI:1926007]	-
15531	ENSMUSG00000054008	10827.5	10835.3	11569.1	11675.9	10831.4	11622.5	-0.101771	0.00165224	0.0205692	Ndst1	18	60685978	60713389	-	6070	protein_coding	N-deacetylase/N-sulfotransferase (heparan glucosaminyl) 1 [Source:MGI Symbol;Acc:MGI:104719]	-
71904	ENSMUSG00000037348	1050.23	1026.21	1242.36	1281.56	1038.22	1261.96	-0.281057	0.00165557	0.0205864	Paqr7	4	134496697	134510235	+	4259	protein_coding	progestin and adipoQ receptor family member VII [Source:MGI Symbol;Acc:MGI:1919154]	-
74838	ENSMUSG00000063273	2253.57	2074.28	1835.91	1870.41	2163.93	1853.16	0.225519	0.00167946	0.0208589	Naa15	3	51415148	51476507	+	15427	protein_coding	N(alpha)-acetyltransferase 15, NatA auxiliary subunit [Source:MGI Symbol;Acc:MGI:1922088]	-
13544	ENSMUSG00000003233	2112.51	2245.52	2580.92	2453.69	2179.02	2517.3	-0.209512	0.00168273	0.020875	Dvl3	16	20516982	20534010	+	6410	protein_coding	dishevelled segment polarity protein 3 [Source:MGI Symbol;Acc:MGI:108100]	-
170706	ENSMUSG00000050777	258.043	251.392	164.761	160.426	254.717	162.594	0.648559	0.00168302	1	Tmem37	1	120067377	120074074	-	1311	protein_coding	transmembrane protein 37 [Source:MGI Symbol;Acc:MGI:2157899]	-
320827	ENSMUSG00000036377	193.532	185.811	318.265	267.068	189.672	292.667	-0.623231	0.00170283	0.0210995	C530008M17Rik	5	76656512	76873554	+	12305	protein_coding	RIKEN cDNA C530008M17 gene [Source:MGI Symbol;Acc:MGI:2444817]	-
50932	ENSMUSG00000020827	2680.21	2812.67	3227.68	3036.98	2746.44	3132.33	-0.19053	0.00171176	0.0211853	Mink1	11	70562881	70614483	+	6286	protein_coding	misshapen-like kinase 1 (zebrafish) [Source:MGI Symbol;Acc:MGI:1355329]	-
140723	ENSMUSG00000040373	576.296	612.084	720.446	823.461	594.19	771.953	-0.380238	0.00172201	0.0212872	Cacng5	11	107874605	107915055	-	3834	protein_coding	calcium channel, voltage-dependent, gamma subunit 5 [Source:MGI Symbol;Acc:MGI:2157946]	-
20296	ENSMUSG00000035385	3575.61	3466.05	3974.73	3912.37	3520.83	3943.55	-0.162614	0.00172915	0.0213504	Ccl2	11	82035571	82037453	+	1138	protein_coding	chemokine (C-C motif) ligand 2 [Source:MGI Symbol;Acc:MGI:98259]	-
12322	ENSMUSG00000024617	1698.78	1593.36	1926.99	1941.81	1646.07	1934.4	-0.231059	0.0017318	0.0213583	Camk2a	18	60925618	60988152	+	7465	protein_coding	calcium/calmodulin-dependent protein kinase II alpha [Source:MGI Symbol;Acc:MGI:88256]	-
109676	ENSMUSG00000032826	7289.71	6870.16	7818.48	7693.98	7079.93	7756.23	-0.130263	0.00173483	0.0213706	Ank2	3	126921612	127499350	-	35004	protein_coding	ankyrin 2, brain [Source:MGI Symbol;Acc:MGI:88025]	-
18793	ENSMUSG00000046223	153.105	139.662	80.8455	77.8949	146.384	79.3702	0.885712	0.0017367	1	Plaur	7	24462484	24475968	+	2617	protein_coding	plasminogen activator, urokinase receptor [Source:MGI Symbol;Acc:MGI:97612]	-
56699	ENSMUSG00000041598	3779.47	3823.1	4320.63	4162.74	3801.28	4241.69	-0.158209	0.00174401	0.0214586	Cdc42ep4	11	113726850	113751881	-	3643	protein_coding	CDC42 effector protein (Rho GTPase binding) 4 [Source:MGI Symbol;Acc:MGI:1929760]	-
240041	ENSMUSG00000059142	964.22	837.972	688.722	724.237	901.096	706.48	0.35392	0.00175817	0.0216077	Zfp945	17	22846697	22867134	-	10173	protein_coding	zinc finger protein 945 [Source:MGI Symbol;Acc:MGI:2445132]	zf-C2H2
238328	ENSMUSG00000021256	262.344	347.333	424.695	454.387	304.838	439.541	-0.536333	0.00177071	0.0216788	Vash1	12	86678700	86692091	+	2599	protein_coding	vasohibin 1 [Source:MGI Symbol;Acc:MGI:2442543]	-
270106	ENSMUSG00000000740	7939.98	8176.91	7398.9	7429.69	8058.44	7414.3	0.119498	0.00177111	0.0216788	Rpl13	8	123102350	123105244	+	2595	protein_coding	ribosomal protein L13 [Source:MGI Symbol;Acc:MGI:105922]	-
55932	ENSMUSG00000028268	6301.41	6077.12	6659.01	6928.94	6189.26	6793.97	-0.133885	0.0017718	0.0216788	Gbp3	3	142560026	142573209	+	3265	protein_coding	guanylate binding protein 3 [Source:MGI Symbol;Acc:MGI:1926263]	-
66713	ENSMUSG00000020152	5690.71	5608.34	5157.74	5126.23	5649.52	5141.98	0.136211	0.00177217	0.0216788	Actr2	11	20062304	20112913	-	5204	protein_coding	ARP2 actin-related protein 2 [Source:MGI Symbol;Acc:MGI:1913963]	-
16825	ENSMUSG00000025223	2650.96	2670.58	3075.2	2967.43	2660.77	3021.31	-0.183289	0.00178062	0.021757	Ldb1	19	46032593	46045214	-	3583	protein_coding	LIM domain binding 1 [Source:MGI Symbol;Acc:MGI:894762]	-
12051	ENSMUSG00000053175	313.092	338.832	418.555	500.753	325.962	459.654	-0.499409	0.00178486	0.0217607	Bcl3	7	19808462	19822770	-	2475	protein_coding	B cell leukemia/lymphoma 3 [Source:MGI Symbol;Acc:MGI:88140]	-
14788	ENSMUSG00000038390	576.296	533.144	743.983	701.054	554.72	722.519	-0.378413	0.00178505	0.0217607	Gpr162	6	124858444	124863983	-	3838	protein_coding	G protein-coupled receptor 162 [Source:MGI Symbol;Acc:MGI:1315214]	-
19822	ENSMUSG00000029110	3271.12	3225.58	2843.92	2909	3248.35	2876.46	0.1756	0.00180197	0.0219416	Rnf4	5	34336289	34355629	+	7287	protein_coding	ring finger protein 4 [Source:MGI Symbol;Acc:MGI:1201691]	-
209601	ENSMUSG00000078161	532.429	476.065	676.442	654.688	504.247	665.565	-0.396727	0.00181498	0.0220746	Erich3	3	154663859	154767790	+	8963	protein_coding	glutamate rich 3 [Source:MGI Symbol;Acc:MGI:1919095]	-
239667	ENSMUSG00000023026	1817.48	1856.9	2115.29	2144.89	1837.19	2130.09	-0.214159	0.00181727	0.022077	Dip2b	15	100038664	100219473	+	10256	protein_coding	disco interacting protein 2 homolog B [Source:MGI Symbol;Acc:MGI:2145977]	-
218952	ENSMUSG00000037712	5368.15	5466.25	4958.18	4876.78	5417.2	4917.48	0.139302	0.00182927	0.0221973	Fermt2	14	45458795	45530118	-	5191	protein_coding	fermitin family member 2 [Source:MGI Symbol;Acc:MGI:2385001]	-
26896	ENSMUSG00000064127	1715.99	1620.08	1309.9	1469.8	1668.03	1389.85	0.263685	0.0018394	0.0222946	Med14	X	12675369	12762073	-	8763	protein_coding	mediator complex subunit 14 [Source:MGI Symbol;Acc:MGI:1349442]	-
109689	ENSMUSG00000018909	1221.4	1288.53	1465.45	1536.57	1254.97	1501.01	-0.260201	0.0018487	0.0223816	Arrb1	7	99535466	99606771	+	11175	protein_coding	arrestin, beta 1 [Source:MGI Symbol;Acc:MGI:99473]	-
54607	ENSMUSG00000056153	988.304	1011.64	806.408	804.914	999.971	805.661	0.311097	0.00185202	0.022396	Socs6	18	88665224	88927481	-	8225	protein_coding	suppressor of cytokine signaling 6 [Source:MGI Symbol;Acc:MGI:1924885]	-
12267	ENSMUSG00000040552	528.128	569.578	712.259	709.4	548.853	710.83	-0.375481	0.00186682	0.0225113	C3ar1	6	122847138	122856161	-	4305	protein_coding	complement component 3a receptor 1 [Source:MGI Symbol;Acc:MGI:1097680]	-
240283	ENSMUSG00000037416	1719.43	1703.88	1354.93	1513.39	1711.65	1434.16	0.254578	0.00186705	0.0225113	Dmxl1	18	49832670	49965473	+	21923	protein_coding	Dmx-like 1 [Source:MGI Symbol;Acc:MGI:2443926]	-
14860	ENSMUSG00000032348	3084.47	2969.34	2666.88	2671.61	3026.9	2669.24	0.182375	0.00186883	0.0225113	Gsta4	9	78182774	78209349	+	1266	protein_coding	glutathione S-transferase, alpha 4 [Source:MGI Symbol;Acc:MGI:1309515]	-
12177	ENSMUSG00000022051	3647.87	3543.77	3208.24	3199.26	3595.82	3203.75	0.167325	0.00187008	0.0225113	Bnip3l	14	66985239	67008877	-	3859	protein_coding	BCL2/adenovirus E1B interacting protein 3-like [Source:MGI Symbol;Acc:MGI:1332659]	-
12010	ENSMUSG00000060802	27860.9	26881.9	29298.8	28722.8	27371.4	29010.8	-0.0833735	0.00187782	0.0225787	B2m	2	122147686	122153083	+	860	protein_coding	beta-2 microglobulin [Source:MGI Symbol;Acc:MGI:88127]	-
21838	ENSMUSG00000032011	2802.35	2830.89	2492.91	2458.33	2816.62	2475.62	0.186019	0.0018859	0.0226501	Thy1	9	44043384	44048579	+	2995	protein_coding	thymus cell antigen 1, theta [Source:MGI Symbol;Acc:MGI:98747]	-
240185	ENSMUSG00000033960	2957.17	2977.84	2607.52	2627.1	2967.5	2617.31	0.180919	0.0019043	0.0228449	Jcad	18	4634929	4682868	+	6730	protein_coding	junctional cadherin 5 associated [Source:MGI Symbol;Acc:MGI:2685174]	-
52206	ENSMUSG00000029176	1937.04	1822.89	1553.46	1641.36	1879.97	1597.41	0.236047	0.00190645	0.0228449	Anapc4	5	52834012	52867797	+	6081	protein_coding	anaphase promoting complex subunit 4 [Source:MGI Symbol;Acc:MGI:1098673]	-
93898	ENSMUSG00000087408	498.023	497.925	655.974	646.342	497.974	651.158	-0.386822	0.00191682	0.0229432	Cers1	8	70315775	70331592	+	3171	protein_coding	ceramide synthase 1 [Source:MGI Symbol;Acc:MGI:2136690]	-
56473	ENSMUSG00000024665	10849.8	10831.7	11854.6	11458.9	10840.8	11656.8	-0.104476	0.00193177	0.0230876	Fads2	19	10064164	10101503	-	1508	protein_coding	fatty acid desaturase 2 [Source:MGI Symbol;Acc:MGI:1930079]	-
59013	ENSMUSG00000007850	8009.65	7824.71	8505.15	8654.68	7917.18	8579.92	-0.115526	0.00193326	0.0230876	Hnrnph1	11	50376990	50386528	+	5842	protein_coding	heterogeneous nuclear ribonucleoprotein H1 [Source:MGI Symbol;Acc:MGI:1891925]	-
270210	ENSMUSG00000013419	2048.86	2126.51	2500.07	2330.36	2087.68	2415.21	-0.210789	0.0019379	0.0231169	Zfp651	9	121759330	121771742	+	7063	protein_coding	zinc finger protein 651 [Source:MGI Symbol;Acc:MGI:2670992]	ZBTB
216516	ENSMUSG00000051427	2718.91	2631.72	3031.2	3036.98	2675.31	3034.09	-0.180634	0.00194832	0.0232149	Ccdc157	11	4141123	4160293	-	5589	protein_coding	coiled-coil domain containing 157 [Source:MGI Symbol;Acc:MGI:3041210]	-
22019	ENSMUSG00000041763	1833.82	1748.81	1549.37	1496.7	1791.32	1523.03	0.235583	0.00196041	0.0233229	Tpp2	1	43933647	44003000	+	10078	protein_coding	tripeptidyl peptidase II [Source:MGI Symbol;Acc:MGI:102724]	-
215445	ENSMUSG00000037098	1305.7	1320.11	1505.36	1627.45	1312.9	1566.41	-0.255555	0.0019618	0.0233229	Rab11fip3	17	25989036	26069409	-	6789	protein_coding	RAB11 family interacting protein 3 (class II) [Source:MGI Symbol;Acc:MGI:2444431]	-
15115	ENSMUSG00000001380	1742.65	1706.31	1432.71	1492.99	1724.48	1462.85	0.237598	0.00197712	0.0234786	Hars	18	36766530	36783205	-	1987	protein_coding	histidyl-tRNA synthetase [Source:MGI Symbol;Acc:MGI:108087]	-
68070	ENSMUSG00000022197	3437.99	3421.11	3804.86	3860.44	3429.55	3832.65	-0.160285	0.00198167	0.0235062	Pdzd2	15	12359711	12739924	-	18419	protein_coding	PDZ domain containing 2 [Source:MGI Symbol;Acc:MGI:1922394]	-
14457	ENSMUSG00000033066	1431.28	1360.19	1654.77	1652.49	1395.73	1653.63	-0.243077	0.00198631	0.0235348	Gas7	11	67455437	67688990	+	11342	protein_coding	growth arrest specific 7 [Source:MGI Symbol;Acc:MGI:1202388]	-
20502	ENSMUSG00000033965	7429.06	7498.03	7973.01	8228.12	7463.54	8100.56	-0.118575	0.00199721	0.0236231	Slc16a2	X	103697414	103821983	-	4263	protein_coding	solute carrier family 16 (monocarboxylic acid transporters), member 2 [Source:MGI Symbol;Acc:MGI:1203732]	-
15502	ENSMUSG00000028410	7080.7	7312.22	6563.84	6633.12	7196.46	6598.48	0.124346	0.00199824	0.0236231	Dnaja1	4	40722150	40737149	+	8629	protein_coding	DnaJ heat shock protein family (Hsp40) member A1 [Source:MGI Symbol;Acc:MGI:1270129]	-
320506	ENSMUSG00000039704	1433	1332.25	1090.9	1190.68	1382.63	1140.79	0.27845	0.00201236	0.0237634	Lmbrd2	15	9140550	9202483	+	8589	protein_coding	LMBR1 domain containing 2 [Source:MGI Symbol;Acc:MGI:2444173]	-
71584	ENSMUSG00000019359	1855.33	1731.81	2088.68	2095.74	1793.57	2092.21	-0.220266	0.00203493	0.0240031	Gdpd2	X	100729873	100738895	+	4609	protein_coding	glycerophosphodiester phosphodiesterase domain containing 2 [Source:MGI Symbol;Acc:MGI:1918834]	-
20115	ENSMUSG00000061477	4919.16	4951.32	4439.34	4501.21	4935.24	4470.28	0.142487	0.00204654	0.024113	Rps7	12	28630854	28635953	-	2015	protein_coding	ribosomal protein S7 [Source:MGI Symbol;Acc:MGI:1333818]	-
109154	ENSMUSG00000048578	13018.3	12959.4	13850.2	13860.7	12988.8	13855.4	-0.093081	0.00206894	0.0243498	Mlec	5	115142981	115158179	-	6007	protein_coding	malectin [Source:MGI Symbol;Acc:MGI:1924015]	-
216616	ENSMUSG00000020467	1156.03	1118.51	922.048	940.303	1137.27	931.176	0.289169	0.00207844	0.0244344	Efemp1	11	28853204	28926743	+	2037	protein_coding	epidermal growth factor-containing fibulin-like extracellular matrix protein 1 [Source:MGI Symbol;Acc:MGI:1339998]	-
347740	ENSMUSG00000102869	7553.78	7572.11	8294.34	8097.36	7562.94	8195.85	-0.115855	0.00209397	0.0245896	2900097C17Rik	2	156388065	156392979	-	4915	lincRNA	RIKEN cDNA 2900097C17 gene [Source:MGI Symbol;Acc:MGI:1914767]	-
64451	ENSMUSG00000020231	1655.78	1622.51	1916.76	1908.43	1639.14	1912.59	-0.22194	0.00211581	0.0248157	Dip2a	10	76259429	76345291	-	8215	protein_coding	disco interacting protein 2 homolog A [Source:MGI Symbol;Acc:MGI:2385920]	-
14479	ENSMUSG00000020124	1445.04	1402.69	1177.89	1204.59	1423.87	1191.24	0.257959	0.00211793	0.0248157	Usp15	10	123105006	123196995	-	16599	protein_coding	ubiquitin specific peptidase 15 [Source:MGI Symbol;Acc:MGI:101857]	-
102644	ENSMUSG00000032014	1865.65	2067	1722.32	1597.77	1966.32	1660.04	0.242557	0.00218509	0.0255563	Oaf	9	43221235	43239911	-	2629	protein_coding	out at first homolog [Source:MGI Symbol;Acc:MGI:94852]	-
56741	ENSMUSG00000032816	5005.17	5046.05	5421.77	5639.04	5025.61	5530.4	-0.138547	0.00218597	0.0255563	Igdcc4	9	65101486	65137940	+	9481	protein_coding	immunoglobulin superfamily, DCC subclass, member 4 [Source:MGI Symbol;Acc:MGI:1858497]	-
19252	ENSMUSG00000024190	4305.88	4378.1	3908.22	3916.07	4341.99	3912.15	0.149954	0.00219837	0.0256727	Dusp1	17	26505590	26508519	-	2697	protein_coding	dual specificity phosphatase 1 [Source:MGI Symbol;Acc:MGI:105120]	-
105005	ENSMUSG00000020607	1569.76	1770.67	1352.88	1429	1670.22	1390.94	0.260915	0.00220903	0.0257688	Fam84a	12	14146830	14152054	-	4308	protein_coding	family with sequence similarity 84, member A [Source:MGI Symbol;Acc:MGI:2145011]	-
213760	ENSMUSG00000024127	2503.88	2549.13	2193.06	2224.64	2526.51	2208.85	0.193254	0.00221339	0.0257911	Prepl	17	85063477	85090267	-	3830	protein_coding	prolyl endopeptidase-like [Source:MGI Symbol;Acc:MGI:2441932]	-
23939	ENSMUSG00000001034	863.584	904.767	1143.09	1040.45	884.175	1091.77	-0.304996	0.00223468	0.0260049	Mapk7	11	61488812	61494406	-	4394	protein_coding	mitogen-activated protein kinase 7 [Source:MGI Symbol;Acc:MGI:1346347]	-
71306	ENSMUSG00000031647	1403.75	1419.69	1188.12	1175.84	1411.72	1181.98	0.256031	0.00223666	0.0260049	Mfap3l	8	60632827	60676729	+	6837	protein_coding	microfibrillar-associated protein 3-like [Source:MGI Symbol;Acc:MGI:1918556]	-
17183	ENSMUSG00000016995	768.968	918.126	1100.11	1021.91	843.547	1061.01	-0.335006	0.00224159	0.0260335	Matn4	2	164389393	164405160	-	5174	protein_coding	matrilin 4 [Source:MGI Symbol;Acc:MGI:1328314]	-
12785	ENSMUSG00000030057	6050.25	6182.78	5609.04	5571.34	6116.51	5590.19	0.129333	0.00225862	0.0261803	Cnbp	6	87842615	87851106	-	3036	protein_coding	cellular nucleic acid binding protein [Source:MGI Symbol;Acc:MGI:88431]	-
22631	ENSMUSG00000022285	11978.4	11213	10933.6	10408.2	11595.7	10670.9	0.121079	0.00226012	0.0261803	Ywhaz	15	36770770	36796929	-	4118	protein_coding	tyrosine 3-monooxygenase/tryptophan 5-monooxygenase activation protein, zeta polypeptide [Source:MGI Symbol;Acc:MGI:109484]	-
94186	ENSMUSG00000020954	2126.27	2075.5	1836.93	1793.44	2100.89	1815.19	0.211719	0.00226167	0.0261803	Strn3	12	51609632	51691897	-	6646	protein_coding	striatin, calmodulin binding protein 3 [Source:MGI Symbol;Acc:MGI:2151064]	-
56445	ENSMUSG00000031701	4754.87	4484.97	4086.28	4217.45	4619.92	4151.87	0.155199	0.00229314	0.0265155	Dnaja2	8	85537633	85555344	-	2975	protein_coding	DnaJ heat shock protein family (Hsp40) member A2 [Source:MGI Symbol;Acc:MGI:1931882]	-
22704	ENSMUSG00000051351	893.689	885.336	1101.14	1076.62	889.512	1088.88	-0.291291	0.00233033	0.0269161	Zfp46	4	136284683	136293942	+	5212	protein_coding	zinc finger protein 46 [Source:MGI Symbol;Acc:MGI:99192]	zf-C2H2
19245	ENSMUSG00000059895	1678.14	1756.1	2016.02	1976.12	1717.12	1996.07	-0.218365	0.00233878	0.0269842	Ptp4a3	15	73723145	73758766	+	9351	protein_coding	protein tyrosine phosphatase 4a3 [Source:MGI Symbol;Acc:MGI:1277098]	-
18783	ENSMUSG00000056220	1213.66	1241.17	1027.45	1001.51	1227.42	1014.48	0.274498	0.00234867	0.0270687	Pla2g4a	1	149829618	149961290	-	6391	protein_coding	phospholipase A2, group IVA (cytosolic, calcium-dependent) [Source:MGI Symbol;Acc:MGI:1195256]	-
55989	ENSMUSG00000026020	1260.11	1236.31	1049.97	1018.2	1248.21	1034.08	0.272287	0.00235208	0.0270784	Nop58	1	59684971	59719044	+	10758	protein_coding	NOP58 ribonucleoprotein [Source:MGI Symbol;Acc:MGI:1933184]	-
269774	ENSMUSG00000057230	3205.75	3218.3	3518.32	3690.74	3212.03	3604.53	-0.166755	0.002355	0.0270825	Aak1	6	86849517	87003223	+	21453	protein_coding	AP2 associated kinase 1 [Source:MGI Symbol;Acc:MGI:1098687]	-
67991	ENSMUSG00000026932	11747.8	11582.2	12560.7	12397.3	11665	12479	-0.0969267	0.00235835	0.0270915	Nacc2	2	26055535	26123220	-	7815	protein_coding	nucleus accumbens associated 2, BEN and BTB (POZ) domain containing [Source:MGI Symbol;Acc:MGI:1915241]	-
216739	ENSMUSG00000020333	2789.44	2819.96	3193.91	3128.78	2804.7	3161.34	-0.172856	0.00236255	0.0271102	Acsl6	11	54303798	54364756	+	9914	protein_coding	acyl-CoA synthetase long-chain family member 6 [Source:MGI Symbol;Acc:MGI:894291]	-
83669	ENSMUSG00000066357	6576.65	6894.44	7427.55	7261.85	6735.55	7344.7	-0.125851	0.00237355	0.0272069	Wdr6	9	108572311	108578739	-	4163	protein_coding	WD repeat domain 6 [Source:MGI Symbol;Acc:MGI:1930140]	-
224170	ENSMUSG00000064061	1712.54	1556.93	1338.56	1408.6	1634.74	1373.58	0.25299	0.00238081	0.0272605	Dzip3	16	48924232	48994165	-	9081	protein_coding	DAZ interacting protein 3, zinc finger [Source:MGI Symbol;Acc:MGI:1917433]	-
13508	ENSMUSG00000050272	71.3919	74.0816	129.967	140.025	72.7367	134.996	-0.894094	0.00243471	1	Dscam	16	96590840	97170752	-	8800	protein_coding	DS cell adhesion molecule [Source:MGI Symbol;Acc:MGI:1196281]	-
56188	ENSMUSG00000036570	2247.55	2081.57	2703.72	2373.94	2164.56	2538.83	-0.227788	0.00244004	0.0279084	Fxyd1	7	31051678	31057199	-	2186	protein_coding	FXYD domain-containing ion transport regulator 1 [Source:MGI Symbol;Acc:MGI:1889273]	-
93760	ENSMUSG00000007880	3087.05	3268.09	3775.18	3443.14	3177.57	3609.16	-0.1845	0.00247468	0.0282741	Arid1a	4	133679008	133756769	-	11476	protein_coding	AT rich interactive domain 1A (SWI-like) [Source:MGI Symbol;Acc:MGI:1935147]	ARID
66514	ENSMUSG00000024654	5133.33	5195.43	5671.47	5640.89	5164.38	5656.18	-0.131518	0.00247756	0.0282763	Asrgl1	19	9109868	9135636	-	4297	protein_coding	asparaginase like 1 [Source:MGI Symbol;Acc:MGI:1913764]	-
68339	ENSMUSG00000021182	2540.86	2560.07	2837.78	2943.32	2550.46	2890.55	-0.181057	0.00248403	0.0283067	Ccdc88c	12	100911523	101029056	-	11386	protein_coding	coiled-coil domain containing 88C [Source:MGI Symbol;Acc:MGI:1915589]	-
108954	ENSMUSG00000046062	1814.04	1810.75	2069.24	2120.78	1812.39	2095.01	-0.209186	0.00248727	0.0283067	Ppp1r15b	1	133131143	133139783	+	5594	protein_coding	protein phosphatase 1, regulatory subunit 15B [Source:MGI Symbol;Acc:MGI:2444211]	-
331401	ENSMUSG00000037475	2860.84	2578.28	2380.34	2351.69	2719.56	2366.01	0.203257	0.00248826	0.0283067	Thoc2	X	41794991	41920674	-	12666	protein_coding	THO complex 2 [Source:MGI Symbol;Acc:MGI:2442413]	-
16773	ENSMUSG00000019899	582.317	652.161	445.162	484.989	617.239	465.075	0.404848	0.00249477	0.0283501	Lama2	10	26980036	27619758	-	16338	protein_coding	laminin, alpha 2 [Source:MGI Symbol;Acc:MGI:99912]	-
233651	ENSMUSG00000036862	904.87	998.28	1111.37	1228.7	951.575	1170.03	-0.301492	0.00250033	0.0283828	Dchs1	7	105752990	105787654	-	11052	protein_coding	dachsous cadherin related 1 [Source:MGI Symbol;Acc:MGI:2685011]	-
11826	ENSMUSG00000004655	428.351	476.065	581.269	612.959	452.208	597.114	-0.404726	0.00252467	0.0286283	Aqp1	6	55336432	55348555	+	2627	protein_coding	aquaporin 1 [Source:MGI Symbol;Acc:MGI:103201]	-
20055	ENSMUSG00000037563	5613.29	5590.12	5185.37	5027.01	5601.71	5106.19	0.133942	0.00253336	0.028696	Rps16	7	28350652	28353155	+	1266	protein_coding	ribosomal protein S16 [Source:MGI Symbol;Acc:MGI:98118]	-
229543	ENSMUSG00000027933	1677.28	1672.3	1925.97	1964.07	1674.79	1945.02	-0.215857	0.00255875	0.0289526	Ints3	3	90391388	90433622	-	5677	protein_coding	integrator complex subunit 3 [Source:MGI Symbol;Acc:MGI:2140050]	-
75599	ENSMUSG00000051375	2318.09	2308.67	2617.76	2645.65	2313.38	2631.7	-0.185952	0.00257415	0.0290773	Pcdh1	18	38185914	38212053	-	8797	protein_coding	protocadherin 1 [Source:MGI Symbol;Acc:MGI:104692]	-
22661	ENSMUSG00000022811	1968.01	1958.91	1643.52	1731.31	1963.46	1687.41	0.218286	0.00257529	0.0290773	Zfp148	16	33380836	33504363	+	10383	protein_coding	zinc finger protein 148 [Source:MGI Symbol;Acc:MGI:1332234]	zf-C2H2
19099	ENSMUSG00000027223	3264.24	3249.87	3619.63	3656.43	3257.06	3638.03	-0.159533	0.00259178	0.0292322	Mapk8ip1	2	92383676	92401263	-	4644	protein_coding	mitogen-activated protein kinase 8 interacting protein 1 [Source:MGI Symbol;Acc:MGI:1309464]	-
18484	ENSMUSG00000026335	6685.89	6604.19	6191.33	6000.69	6645.04	6096.01	0.124913	0.00260188	0.0293149	Pam	1	97795114	98095646	-	11892	protein_coding	peptidylglycine alpha-amidating monooxygenase [Source:MGI Symbol;Acc:MGI:97475]	-
109700	ENSMUSG00000042284	2898.68	2777.45	2342.47	2596.5	2838.07	2469.49	0.200933	0.00261755	0.0294525	Itga1	13	114953096	115101964	-	18599	protein_coding	integrin alpha 1 [Source:MGI Symbol;Acc:MGI:96599]	-
12418	ENSMUSG00000039989	511.785	499.14	680.535	634.287	505.462	657.411	-0.377881	0.00261967	0.0294525	Cbx4	11	119077573	119086221	-	5210	protein_coding	chromobox 4 [Source:MGI Symbol;Acc:MGI:1195985]	-
11810	ENSMUSG00000040613	3334.77	3483.05	3097.71	2947.95	3408.91	3022.83	0.172732	0.00265523	0.0298029	Apobec1	6	122577792	122602444	-	2702	protein_coding	apolipoprotein B mRNA editing enzyme, catalytic polypeptide 1 [Source:MGI Symbol;Acc:MGI:103298]	-
17769	ENSMUSG00000029009	889.388	869.548	1125.7	1036.74	879.468	1081.22	-0.2967	0.00265648	0.0298029	Mthfr	4	148039077	148059551	+	7315	protein_coding	methylenetetrahydrofolate reductase [Source:MGI Symbol;Acc:MGI:106639]	-
14912	ENSMUSG00000041309	284.707	316.972	434.928	404.312	300.84	419.62	-0.483098	0.00266011	0.0298119	Nkx6-2	7	139579376	139582797	-	1907	protein_coding	NK6 homeobox 2 [Source:MGI Symbol;Acc:MGI:1352738]	Homeobox
13033	ENSMUSG00000007891	23585.1	23843.3	22409.6	22554.3	23714.2	22481.9	0.0767689	0.00266661	0.029853	Ctsd	7	142375911	142388038	-	2351	protein_coding	cathepsin D [Source:MGI Symbol;Acc:MGI:88562]	-
27047	ENSMUSG00000048368	339.756	380.124	247.653	253.159	359.94	250.406	0.52042	0.00268221	0.0299959	Omd	13	49582462	49592822	+	2249	protein_coding	osteomodulin [Source:MGI Symbol;Acc:MGI:1350918]	-
67054	ENSMUSG00000029247	4819.38	4827.45	4245.92	4470.61	4823.41	4358.27	0.145902	0.00270358	0.0302028	Paics	5	76951307	76967509	+	3139	protein_coding	phosphoribosylaminoimidazole carboxylase, phosphoribosylaminoribosylaminoimidazole, succinocarboxamide synthetase [Source:MGI Symbol;Acc:MGI:1914304]	-
218442	ENSMUSG00000021703	2263.04	2377.9	2603.43	2686.45	2320.47	2644.94	-0.190415	0.00271913	0.0303184	Serinc5	13	92611091	92711947	+	6679	protein_coding	serine incorporator 5 [Source:MGI Symbol;Acc:MGI:2444223]	-
114893	ENSMUSG00000027708	1156.89	1091.79	877.02	957.922	1124.34	917.471	0.29408	0.00271966	0.0303184	Dcun1d1	3	35892105	35937445	-	9023	protein_coding	DCN1, defective in cullin neddylation 1, domain containing 1 (S. cerevisiae) [Source:MGI Symbol;Acc:MGI:2150386]	-
57265	ENSMUSG00000050288	1383.11	1403.91	1676.27	1605.19	1393.51	1640.73	-0.235749	0.00272344	0.0303284	Fzd2	11	102604396	102608058	+	3663	protein_coding	frizzled class receptor 2 [Source:MGI Symbol;Acc:MGI:1888513]	-
233871	ENSMUSG00000032637	2355.07	2194.51	2652.55	2565.9	2274.79	2609.22	-0.195782	0.002773	0.0308371	Atxn2l	7	126491708	126503437	-	4782	protein_coding	ataxin 2-like [Source:MGI Symbol;Acc:MGI:2446242]	-
381983	ENSMUSG00000062044	636.506	629.086	860.647	754.839	632.796	807.743	-0.350931	0.00277496	0.0308371	Lmtk3	7	45783738	45804144	+	5744	protein_coding	lemur tyrosine kinase 3 [Source:MGI Symbol;Acc:MGI:3039582]	-
20309	ENSMUSG00000029375	13.7623	6.07226	0	0	9.91727	0	5.80187	0.00277939	1	Cxcl15	5	90794534	90803067	+	2127	protein_coding	chemokine (C-X-C motif) ligand 15 [Source:MGI Symbol;Acc:MGI:1339941]	-
22608	ENSMUSG00000028639	8380.37	8588.61	8071.25	7428.77	8484.49	7750.01	0.13063	0.002785	0.0309161	Ybx1	4	119277981	119294604	-	2531	protein_coding	Y box protein 1 [Source:MGI Symbol;Acc:MGI:99146]	CSD
27205	ENSMUSG00000025608	2120.25	2099.79	2424.34	2398.98	2110.02	2411.66	-0.192404	0.00279293	0.0309716	Podxl	6	31519488	31563981	-	5488	protein_coding	podocalyxin-like [Source:MGI Symbol;Acc:MGI:1351317]	-
94352	ENSMUSG00000034205	1357.31	1533.85	1277.15	1062.71	1445.58	1169.93	0.304102	0.00279991	0.0310164	Loxl2	14	69609068	69695834	+	5405	protein_coding	lysyl oxidase-like 2 [Source:MGI Symbol;Acc:MGI:2137913]	-
ENSMUSG00000051116	ENSMUSG00000051116	261.483	201.599	119.733	161.354	231.541	140.544	0.723047	0.00281578	1	Gm8121	5	57608569	57609067	+	499	processed_pseudogene	predicted pseudogene 8121 [Source:MGI Symbol;Acc:MGI:3645325]	-
18611	ENSMUSG00000013698	126330	127630	123485	119669	126980	121577	0.0627288	0.00282069	0.0312103	Pea15a	1	172196728	172206804	-	3861	protein_coding	phosphoprotein enriched in astrocytes 15A [Source:MGI Symbol;Acc:MGI:104799]	-
223453	ENSMUSG00000039168	922.073	927.841	701.002	778.949	924.957	739.976	0.320878	0.00282332	0.0312103	Dap	15	31224314	31274341	+	1925	protein_coding	death-associated protein [Source:MGI Symbol;Acc:MGI:1918190]	-
110078	ENSMUSG00000033059	16012.4	16204.4	17017.5	17139.7	16108.4	17078.6	-0.0846517	0.00283069	0.0312477	Pygb	2	150786735	150831758	+	4809	protein_coding	brain glycogen phosphorylase [Source:MGI Symbol;Acc:MGI:97828]	-
16775	ENSMUSG00000019846	2538.28	2574.64	2220.69	2267.3	2556.46	2244	0.187532	0.00283263	0.0312477	Lama4	10	38965515	39110188	+	12068	protein_coding	laminin, alpha 4 [Source:MGI Symbol;Acc:MGI:109321]	-
68957	ENSMUSG00000041423	147.945	185.811	268.121	248.522	166.878	258.321	-0.637437	0.00284309	1	Paqr6	3	88364584	88368541	+	2429	protein_coding	progestin and adipoQ receptor family member VI [Source:MGI Symbol;Acc:MGI:1916207]	-
106565	ENSMUSG00000047428	163.427	137.233	76.7521	90.8774	150.33	83.8147	0.845229	0.00287271	1	Dlk2	17	46297421	46303271	+	2113	protein_coding	delta like non-canonical Notch ligand 2 [Source:MGI Symbol;Acc:MGI:2146838]	-
268890	ENSMUSG00000061080	361.26	335.189	463.583	484.989	348.224	474.286	-0.443596	0.00287525	0.0316848	Lsamp	16	39984361	42181679	+	17213	protein_coding	limbic system-associated membrane protein [Source:MGI Symbol;Acc:MGI:1261760]	-
218811	ENSMUSG00000039367	2495.27	2391.26	2783.54	2766.2	2443.27	2774.87	-0.182354	0.00288267	0.0317087	Sec24c	14	20674308	20694852	+	6293	protein_coding	Sec24 related gene family, member C (S. cerevisiae) [Source:MGI Symbol;Acc:MGI:1919746]	-
20200	ENSMUSG00000001025	5686.41	5950.82	5403.35	5166.1	5818.61	5284.72	0.138161	0.00288343	0.0317087	S100a6	3	90612882	90624181	+	1367	protein_coding	S100 calcium binding protein A6 (calcyclin) [Source:MGI Symbol;Acc:MGI:1339467]	-
56036	ENSMUSG00000029068	2572.69	2600.14	2900.21	2938.68	2586.41	2919.44	-0.175144	0.00289249	0.0317753	Ccnl2	4	155812489	155824543	+	5278	protein_coding	cyclin L2 [Source:MGI Symbol;Acc:MGI:1927119]	-
75770	ENSMUSG00000053046	165.147	163.951	226.163	287.469	164.549	256.816	-0.643493	0.00291854	1	Brsk2	7	141949751	142004247	+	6178	protein_coding	BR serine/threonine kinase 2 [Source:MGI Symbol;Acc:MGI:1923020]	-
214597	ENSMUSG00000034908	4262.01	4270.01	4642.99	4767.36	4266.01	4705.17	-0.141592	0.00292684	0.0321192	Sidt2	9	45937857	45955258	-	5146	protein_coding	SID1 transmembrane family, member 2 [Source:MGI Symbol;Acc:MGI:2446134]	-
69890	ENSMUSG00000049295	4152.77	4091.49	4530.42	4572.62	4122.13	4551.52	-0.142613	0.00293438	0.0321645	Zfp219	14	52006077	52020733	-	4519	protein_coding	zinc finger protein 219 [Source:MGI Symbol;Acc:MGI:1917140]	zf-C2H2
73710	ENSMUSG00000045136	13575.6	13592.1	14689.3	14269.6	13583.9	14479.5	-0.0919838	0.00293706	0.0321645	Tubb2b	13	34126748	34130466	-	2294	protein_coding	tubulin, beta 2B class IIB [Source:MGI Symbol;Acc:MGI:1920960]	-
71795	ENSMUSG00000040430	1365.91	1458.56	1719.25	1614.47	1412.23	1666.86	-0.240572	0.00295045	0.0322777	Pitpnc1	11	107207892	107470699	-	6612	protein_coding	phosphatidylinositol transfer protein, cytoplasmic 1 [Source:MGI Symbol;Acc:MGI:1919045]	-
11979	ENSMUSG00000006567	946.157	949.702	1120.58	1178.62	947.929	1149.6	-0.278769	0.00296598	0.0324139	Atp7b	8	21992785	22060305	-	6505	protein_coding	ATPase, Cu++ transporting, beta polypeptide [Source:MGI Symbol;Acc:MGI:103297]	-
108705	ENSMUSG00000009291	6552.57	6505.82	5830.09	6121.24	6529.19	5975.67	0.127647	0.00297473	0.032476	Pttg1ip	10	77581720	77598732	+	3877	protein_coding	pituitary tumor-transforming 1 interacting protein [Source:MGI Symbol;Acc:MGI:2652132]	-
67857	ENSMUSG00000026753	1547.4	1677.16	1309.9	1401.18	1612.28	1355.54	0.247791	0.00297822	0.0324805	Ppp6c	2	39194354	39226451	-	4444	protein_coding	protein phosphatase 6, catalytic subunit [Source:MGI Symbol;Acc:MGI:1915107]	-
21682	ENSMUSG00000029217	470.498	465.135	354.083	335.69	467.817	344.886	0.440618	0.00299416	0.0326206	Tec	5	72755716	72868483	-	3744	protein_coding	tec protein tyrosine kinase [Source:MGI Symbol;Acc:MGI:98662]	-
192198	ENSMUSG00000049939	239.12	242.89	340.779	348.673	241.005	344.726	-0.517093	0.00300798	0.0327374	Lrrc4	6	28661831	28831747	-	3996	protein_coding	leucine rich repeat containing 4 [Source:MGI Symbol;Acc:MGI:2182081]	-
56213	ENSMUSG00000006205	1322.04	1320.11	1106.25	1106.29	1321.07	1106.27	0.256044	0.00303077	0.0329514	Htra1	7	130936111	130985660	+	2879	protein_coding	HtrA serine peptidase 1 [Source:MGI Symbol;Acc:MGI:1929076]	-
12461	ENSMUSG00000034024	4677.46	4648.92	4211.13	4252.69	4663.19	4231.91	0.14009	0.00303818	0.032998	Cct2	10	117051001	117063814	-	2557	protein_coding	chaperonin containing Tcp1, subunit 2 (beta) [Source:MGI Symbol;Acc:MGI:107186]	-
56878	ENSMUSG00000026970	1814.9	1793.75	1505.36	1585.72	1804.32	1545.54	0.223231	0.00306174	0.0332197	Rbms1	2	60750193	60963192	-	5473	protein_coding	RNA binding motif, single stranded interacting protein 1 [Source:MGI Symbol;Acc:MGI:1861774]	-
268420	ENSMUSG00000042650	2876.32	2799.31	3228.7	3155.67	2837.82	3192.19	-0.168838	0.00307857	0.033368	Alkbh5	11	60536381	60558512	+	5987	protein_coding	alkB homolog 5, RNA demethylase [Source:MGI Symbol;Acc:MGI:2144489]	-
277463	ENSMUSG00000000194	3234.14	3270.52	3699.45	3566.48	3252.33	3632.96	-0.159728	0.00308702	0.0334253	Gpr107	2	31152316	31218775	+	12766	protein_coding	G protein-coupled receptor 107 [Source:MGI Symbol;Acc:MGI:2139054]	-
78339	ENSMUSG00000036565	4010.85	3988.26	4579.54	4308.33	3999.55	4443.94	-0.151475	0.00311882	0.033735	Ttyh3	5	140620578	140649031	-	5684	protein_coding	tweety family member 3 [Source:MGI Symbol;Acc:MGI:1925589]	-
83671	ENSMUSG00000030616	6149.16	6108.69	5700.12	5535.18	6128.93	5617.65	0.126033	0.00312283	0.0337438	Sytl2	7	90302252	90410719	+	13941	protein_coding	synaptotagmin-like 2 [Source:MGI Symbol;Acc:MGI:1933366]	-
19016	ENSMUSG00000000440	43.8673	44.9347	15.3504	12.0552	44.401	13.7028	1.69894	0.00312448	1	Pparg	6	115360951	115490399	+	2953	protein_coding	peroxisome proliferator activated receptor gamma [Source:MGI Symbol;Acc:MGI:97747]	THR-like
17702	ENSMUSG00000021469	359.54	363.121	283.471	209.574	361.33	246.523	0.5538	0.00317258	0.0342463	Msx2	13	53466884	53473074	-	3279	protein_coding	msh homeobox 2 [Source:MGI Symbol;Acc:MGI:97169]	Homeobox
ENSMUSG00000078126	ENSMUSG00000078126	376.743	371.622	515.774	487.771	374.182	501.772	-0.422431	0.00321793	0.0347004	Rpl23a-ps3	14	34170655	34171122	+	468	processed_pseudogene	ribosomal protein L23A, pseudogene 3 [Source:MGI Symbol;Acc:MGI:3781353]	-
56455	ENSMUSG00000009013	3708.94	3650.64	3297.27	3313.32	3679.79	3305.29	0.155221	0.00325041	0.0350149	Dynll1	5	115297110	115300999	-	3890	protein_coding	dynein light chain LC8-type 1 [Source:MGI Symbol;Acc:MGI:1861457]	-
100503670	ENSMUSG00000058558	7357.66	7319.5	6791.02	6773.15	7338.58	6782.09	0.113917	0.00326891	0.0351783	Rpl5	5	107900502	107909005	+	3920	protein_coding	ribosomal protein L5 [Source:MGI Symbol;Acc:MGI:102854]	-
56347	ENSMUSG00000030738	6783.95	6672.2	6138.12	6248.29	6728.07	6193.2	0.11978	0.00327812	0.0352414	Eif3c	7	126546455	126566411	-	3511	protein_coding	eukaryotic translation initiation factor 3, subunit C [Source:MGI Symbol;Acc:MGI:1926966]	-
210992	ENSMUSG00000021608	1477.73	1450.06	1698.78	1722.03	1463.89	1710.41	-0.224057	0.00328421	0.0352711	Lpcat1	13	73467197	73516422	+	4632	protein_coding	lysophosphatidylcholine acyltransferase 1 [Source:MGI Symbol;Acc:MGI:2384812]	-
224997	ENSMUSG00000003279	724.24	689.809	888.277	872.609	707.025	880.443	-0.314796	0.00330098	0.0353421	Dlgap1	17	69969073	70821413	+	17890	protein_coding	DLG associated protein 1 [Source:MGI Symbol;Acc:MGI:1346065]	-
14261	ENSMUSG00000040181	510.065	500.354	659.044	643.561	505.21	651.302	-0.365641	0.00330296	0.0353421	Fmo1	1	162829561	162866610	-	6304	protein_coding	flavin containing monooxygenase 1 [Source:MGI Symbol;Acc:MGI:1310002]	-
23936	ENSMUSG00000022594	2234.65	2182.37	2524.63	2502.84	2208.51	2513.73	-0.186	0.00330448	0.0353421	Lynx1	15	74747852	74753046	-	4662	protein_coding	Ly6/neurotoxin 1 [Source:MGI Symbol;Acc:MGI:1345180]	-
27428	ENSMUSG00000029381	8597.13	8940.8	9416.97	9468.87	8768.96	9442.92	-0.107732	0.0033073	0.0353421	Shroom3	5	92683435	92965318	+	13247	protein_coding	shroom family member 3 [Source:MGI Symbol;Acc:MGI:1351655]	-
76740	ENSMUSG00000015002	2490.11	2383.97	2032.39	2206.1	2437.04	2119.25	0.202007	0.00330756	0.0353421	Efr3a	15	65787034	65873816	+	11399	protein_coding	EFR3 homolog A [Source:MGI Symbol;Acc:MGI:1923990]	-
20675	ENSMUSG00000045179	63.6506	66.7949	112.57	133.534	65.2227	123.052	-0.91878	0.00333886	1	Sox3	X	60891366	60893430	-	2065	protein_coding	SRY (sex determining region Y)-box 3 [Source:MGI Symbol;Acc:MGI:98365]	HMG
74761	ENSMUSG00000029070	7746.45	7790.71	7050.96	7296.16	7768.58	7173.56	0.114609	0.00334056	0.0356585	Mxra8	4	155839680	155844088	+	2918	protein_coding	matrix-remodelling associated 8 [Source:MGI Symbol;Acc:MGI:1922011]	-
104009	ENSMUSG00000033684	2918.47	2770.17	2531.8	2496.35	2844.32	2514.07	0.179472	0.00334877	0.0357101	Qsox1	1	155776029	155812889	-	8291	protein_coding	quiescin Q6 sulfhydryl oxidase 1 [Source:MGI Symbol;Acc:MGI:1330818]	-
20725	ENSMUSG00000026315	274.386	233.175	161.691	169.7	253.78	165.695	0.618571	0.00335004	1	Serpinb8	1	107590006	107610484	+	4795	protein_coding	serine (or cysteine) peptidase inhibitor, clade B, member 8 [Source:MGI Symbol;Acc:MGI:894657]	-
67092	ENSMUSG00000027199	307.931	309.685	424.695	422.858	308.808	423.777	-0.456753	0.00335692	0.0357428	Gatm	2	122594467	122611303	-	3001	protein_coding	glycine amidinotransferase (L-arginine:glycine amidinotransferase) [Source:MGI Symbol;Acc:MGI:1914342]	-
14339	ENSMUSG00000031667	3599.7	3512.2	3231.77	3138.98	3555.95	3185.38	0.159615	0.00335861	0.0357428	Aktip	8	91111784	91199976	-	7040	protein_coding	thymoma viral proto-oncogene 1 interacting protein [Source:MGI Symbol;Acc:MGI:3693832]	-
70297	ENSMUSG00000038039	1340.96	1278.82	1019.27	1148.02	1309.89	1083.65	0.273777	0.003396	0.0361043	Gcc2	10	58255497	58305599	+	9630	protein_coding	GRIP and coiled-coil domain containing 2 [Source:MGI Symbol;Acc:MGI:1917547]	-
20971	ENSMUSG00000017009	21421	20295.9	19919.7	19154.7	20858.5	19537.2	0.0951945	0.00340028	0.0361134	Sdc4	2	164424247	164443887	-	2547	protein_coding	syndecan 4 [Source:MGI Symbol;Acc:MGI:1349164]	-
75965	ENSMUSG00000021969	1679.86	1702.66	1451.13	1444.77	1691.26	1447.95	0.223762	0.00341161	0.0361973	Zdhhc20	14	57832703	57890276	-	7213	protein_coding	zinc finger, DHHC domain containing 20 [Source:MGI Symbol;Acc:MGI:1923215]	-
18377	ENSMUSG00000049612	36.126	20.6457	77.7754	65.8398	28.3858	71.8076	-1.31595	0.00344981	1	Omg	11	79500982	79504084	-	2228	protein_coding	oligodendrocyte myelin glycoprotein [Source:MGI Symbol;Acc:MGI:106586]	-
56307	ENSMUSG00000036112	4705.84	4657.42	4363.61	4095.05	4681.63	4229.33	0.147241	0.00345174	0.0365596	Metap2	10	93858489	93897093	-	7654	protein_coding	methionine aminopeptidase 2 [Source:MGI Symbol;Acc:MGI:1929701]	-
58887	ENSMUSG00000052751	1853.61	1836.25	2111.19	2128.2	1844.93	2119.7	-0.200069	0.00345345	0.0365596	Repin1	6	48593883	48599082	+	3975	protein_coding	replication initiator 1 [Source:MGI Symbol;Acc:MGI:1889817]	zf-C2H2
67437	ENSMUSG00000027828	8426.82	8496.31	7690.56	7974.03	8461.56	7832.29	0.11108	0.00345615	0.0365596	Ssr3	3	65379655	65392623	-	4172	protein_coding	signal sequence receptor, gamma [Source:MGI Symbol;Acc:MGI:1914687]	-
399558	ENSMUSG00000047414	784.45	819.755	638.577	638.924	802.103	638.751	0.327343	0.00347452	0.0367172	Flrt2	12	95692226	95785215	+	7721	protein_coding	fibronectin leucine rich transmembrane protein 2 [Source:MGI Symbol;Acc:MGI:3603594]	-
228880	ENSMUSG00000039671	2302.6	2212.73	2557.38	2578.88	2257.67	2568.13	-0.184799	0.00348848	0.0368062	Zmynd8	2	165784152	165899016	-	11031	protein_coding	zinc finger, MYND-type containing 8 [Source:MGI Symbol;Acc:MGI:1918025]	-
269198	ENSMUSG00000073664	1719.43	1566.64	1416.33	1371.51	1643.03	1393.92	0.239712	0.00349261	0.0368062	Nbeal1	1	60180599	60338328	+	28441	protein_coding	neurobeachin like 1 [Source:MGI Symbol;Acc:MGI:2444343]	-
20655	ENSMUSG00000022982	4432.32	4642.85	4140.52	4058.88	4537.58	4099.7	0.145445	0.0034934	0.0368062	Sod1	16	90220754	90226329	+	3970	protein_coding	superoxide dismutase 1, soluble [Source:MGI Symbol;Acc:MGI:98351]	-
225875	ENSMUSG00000045045	2184.76	2206.66	2486.77	2502.84	2195.71	2494.8	-0.184581	0.00350635	0.0369059	Lrfn4	19	4611785	4615667	-	3366	protein_coding	leucine rich repeat and fibronectin type III domain containing 4 [Source:MGI Symbol;Acc:MGI:2385612]	-
238799	ENSMUSG00000009470	6008.1	6052.83	5352.18	5657.58	6030.46	5504.88	0.131036	0.00352799	0.0370966	Tnpo1	13	98839019	98926384	-	11212	protein_coding	transportin 1 [Source:MGI Symbol;Acc:MGI:2681523]	-
14063	ENSMUSG00000021678	92.0353	76.5105	40.9344	36.1655	84.2729	38.55	1.13395	0.00353871	1	F2rl1	13	95511732	95525227	-	2741	protein_coding	coagulation factor II (thrombin) receptor-like 1 [Source:MGI Symbol;Acc:MGI:101910]	-
66885	ENSMUSG00000030861	4898.51	4936.75	4448.55	4507.71	4917.63	4478.13	0.134771	0.00355562	0.037343	Acadsb	7	131410601	131448944	+	7179	protein_coding	acyl-Coenzyme A dehydrogenase, short/branched chain [Source:MGI Symbol;Acc:MGI:1914135]	-
65970	ENSMUSG00000023022	3919.67	3893.53	3478.4	3561.84	3906.6	3520.12	0.15028	0.00355849	0.037343	Lima1	15	99778470	99875456	-	7608	protein_coding	LIM domain and actin binding 1 [Source:MGI Symbol;Acc:MGI:1920992]	-
19944	ENSMUSG00000048758	2434.2	2267.38	1892.19	2143.97	2350.79	2018.08	0.220801	0.00357262	0.0374539	Rpl29	9	106429454	106431568	+	1126	protein_coding	ribosomal protein L29 [Source:MGI Symbol;Acc:MGI:99687]	-
234463	ENSMUSG00000031617	1660.94	1753.67	1472.62	1443.84	1707.3	1458.23	0.226244	0.00357843	0.0374777	Tmem184c	8	77595982	77610698	-	2723	protein_coding	transmembrane protein 184C [Source:MGI Symbol;Acc:MGI:2384562]	-
19896	ENSMUSG00000037805	4963.03	5150.49	4481.3	4685.75	5056.76	4583.52	0.140616	0.00358748	0.0375353	Rpl10a	17	28328471	28331033	+	2431	protein_coding	ribosomal protein L10A [Source:MGI Symbol;Acc:MGI:1343877]	-
19166	ENSMUSG00000015671	2698.27	2637.79	2352.71	2362.81	2668.03	2357.76	0.178925	0.00359377	0.0375638	Psma2	13	14613240	14674236	+	3673	protein_coding	proteasome (prosome, macropain) subunit, alpha type 2 [Source:MGI Symbol;Acc:MGI:104885]	-
319899	ENSMUSG00000032198	756.066	737.172	903.628	940.303	746.619	921.965	-0.303835	0.0036426	0.0380365	Dock6	9	21799860	21852635	-	8782	protein_coding	dedicator of cytokinesis 6 [Source:MGI Symbol;Acc:MGI:1914789]	-
80913	ENSMUSG00000020594	3775.17	3634.86	3229.73	3401.41	3705.01	3315.57	0.160747	0.00365589	0.0381375	Pum2	12	8674134	8752581	+	7260	protein_coding	pumilio RNA-binding family member 2 [Source:MGI Symbol;Acc:MGI:1931751]	-
380614	ENSMUSG00000060798	1315.16	1372.33	1593.37	1561.61	1343.74	1577.49	-0.232508	0.00367432	0.038292	Intu	3	40531286	40704774	+	7428	protein_coding	inturned planar cell polarity protein [Source:MGI Symbol;Acc:MGI:2443752]	-
52857	ENSMUSG00000001248	1364.19	1301.89	1604.63	1537.5	1333.04	1571.06	-0.235336	0.00371169	0.0386433	Gramd1a	7	31130127	31155896	-	5239	protein_coding	GRAM domain containing 1A [Source:MGI Symbol;Acc:MGI:105490]	-
72832	ENSMUSG00000042401	30.105	36.4336	57.3082	102.005	33.2693	79.6567	-1.26979	0.00371244	1	Crtac1	19	42283037	42431783	-	2616	protein_coding	cartilage acidic protein 1 [Source:MGI Symbol;Acc:MGI:1920082]	-
98193	ENSMUSG00000026554	5543.62	5656.92	6225.1	5997.91	5600.27	6111.51	-0.126297	0.00371958	0.0386873	Dcaf8	1	172148084	172197005	+	12996	protein_coding	DDB1 and CUL4 associated factor 8 [Source:MGI Symbol;Acc:MGI:91860]	-
110829	ENSMUSG00000019920	2770.52	2822.39	2391.59	2540.86	2796.45	2466.23	0.180382	0.00376303	0.0391007	Lims1	10	58323466	58424691	+	4891	protein_coding	LIM and senescent cell antigen-like domains 1 [Source:MGI Symbol;Acc:MGI:1195263]	-
665622	ENSMUSG00000069303	5.16086	31.5758	2.04672	0	18.3683	1.02336	4.19542	0.00378685	1	Hist1h2br	13	21833743	21837530	+	2212	protein_coding	histone cluster 1 H2br [Source:MGI Symbol;Acc:MGI:3710645]	-
235623	ENSMUSG00000032485	3653.03	3830.38	4140.52	4148.83	3741.7	4144.68	-0.148831	0.0037969	0.0394138	Scap	9	110333288	110384950	+	7443	protein_coding	SREBF chaperone [Source:MGI Symbol;Acc:MGI:2135958]	-
66940	ENSMUSG00000025647	4883.89	4825.02	5603.92	5144.77	4854.46	5374.35	-0.146068	0.0038055	0.0394643	Shisa5	9	109038565	109057777	+	3297	protein_coding	shisa family member 5 [Source:MGI Symbol;Acc:MGI:1915044]	-
219189	ENSMUSG00000058997	2039.4	2046.35	2295.4	2365.59	2042.88	2330.5	-0.190356	0.00381371	0.0395106	Vwa8	14	78849052	79202310	+	12639	protein_coding	von Willebrand factor A domain containing 8 [Source:MGI Symbol;Acc:MGI:1919008]	-
56403	ENSMUSG00000032423	2561.51	2485.98	2209.44	2237.62	2523.74	2223.53	0.183401	0.00381828	0.0395192	Syncrip	9	88447009	88482574	-	12297	protein_coding	synaptotagmin binding, cytoplasmic RNA interacting protein [Source:MGI Symbol;Acc:MGI:1891690]	-
16593	ENSMUSG00000021288	3762.27	3695.58	4287.88	4015.3	3728.92	4151.59	-0.154056	0.00384039	0.0397091	Klc1	12	111758849	111807844	+	4070	protein_coding	kinesin light chain 1 [Source:MGI Symbol;Acc:MGI:107978]	-
104570	ENSMUSG00000020463	2104.77	2126.51	1813.4	1871.33	2115.64	1842.36	0.199004	0.00389761	0.0402613	Ppp4r3b	11	29172890	29220797	+	5694	protein_coding	protein phosphatase 4 regulatory subunit 3B [Source:MGI Symbol;Acc:MGI:2144474]	-
235542	ENSMUSG00000043154	1226.56	1193.81	1012.1	1008.92	1210.19	1010.51	0.260901	0.0039297	0.0405531	Ppp2r3a	9	101105084	101251795	-	12455	protein_coding	protein phosphatase 2, regulatory subunit B'', alpha [Source:MGI Symbol;Acc:MGI:2442104]	-
22350	ENSMUSG00000052397	17507.4	17399.5	16584.6	16423.8	17453.4	16504.2	0.0808505	0.00394284	0.0406329	Ezr	17	6738041	6782784	-	3290	protein_coding	ezrin [Source:MGI Symbol;Acc:MGI:98931]	-
219158	ENSMUSG00000033712	1830.38	1850.83	2105.05	2115.22	1840.6	2110.14	-0.197526	0.00394513	0.0406329	Ccar2	14	70138164	70153811	-	4658	protein_coding	cell cycle activator and apoptosis regulator 2 [Source:MGI Symbol;Acc:MGI:2444228]	-
320271	ENSMUSG00000035236	1243.77	1289.75	979.356	1112.78	1266.76	1046.07	0.274353	0.00396212	0.0407681	Scai	2	39066214	39190734	-	12341	protein_coding	suppressor of cancer cell invasion [Source:MGI Symbol;Acc:MGI:2443716]	-
53376	ENSMUSG00000032010	1120.77	1082.08	1284.32	1342.76	1101.42	1313.54	-0.253351	0.00398831	0.0409977	Usp2	9	44067021	44095627	+	4818	protein_coding	ubiquitin specific peptidase 2 [Source:MGI Symbol;Acc:MGI:1858178]	-
11426	ENSMUSG00000028649	29921.8	30119.6	27970.5	29010.3	30020.7	28490.4	0.0752618	0.00399882	0.0410379	Macf1	4	123349633	123684360	-	31402	protein_coding	microtubule-actin crosslinking factor 1 [Source:MGI Symbol;Acc:MGI:108559]	-
54710	ENSMUSG00000070407	311.372	265.965	429.812	381.129	288.668	405.47	-0.484523	0.004	0.0410379	Hs3st3b1	11	63885792	63922290	-	4911	protein_coding	heparan sulfate (glucosamine) 3-O-sulfotransferase 3B1 [Source:MGI Symbol;Acc:MGI:1333853]	-
269261	ENSMUSG00000038900	3933.43	3928.75	3579.72	3521.04	3931.09	3550.38	0.147117	0.0040194	0.0411931	Rpl12	2	32961559	32965345	+	3598	protein_coding	ribosomal protein L12 [Source:MGI Symbol;Acc:MGI:98002]	-
434008	ENSMUSG00000057716	286.428	269.608	370.457	404.312	278.018	387.384	-0.477201	0.00402293	0.0411931	Tmem178b	6	39873271	40255150	+	9729	protein_coding	transmembrane protein 178B [Source:MGI Symbol;Acc:MGI:3647581]	-
54216	ENSMUSG00000029108	715.639	763.89	574.106	594.413	739.765	584.259	0.33843	0.00407363	0.0415947	Pcdh7	5	57717967	58133230	+	10604	protein_coding	protocadherin 7 [Source:MGI Symbol;Acc:MGI:1860487]	-
100504195	ENSMUSG00000038244	448.995	482.137	346.919	344.036	465.566	345.478	0.428588	0.00407364	0.0415947	Mical2	7	112225856	112413106	+	15218	protein_coding	microtubule associated monooxygenase, calponin and LIM domain containing 2 [Source:MGI Symbol;Acc:MGI:2444947]	-
217463	ENSMUSG00000020590	2447.11	2465.34	2099.94	2212.59	2456.22	2156.26	0.187311	0.00407397	0.0415947	Snx13	12	35047186	35147479	+	7866	protein_coding	sorting nexin 13 [Source:MGI Symbol;Acc:MGI:2661416]	-
68588	ENSMUSG00000054196	292.449	273.252	191.369	193.81	282.85	192.589	0.55615	0.0041336	1	Cthrc1	15	39076932	39087121	+	1593	protein_coding	collagen triple helix repeat containing 1 [Source:MGI Symbol;Acc:MGI:1915838]	-
69710	ENSMUSG00000032812	1323.76	1321.32	1563.7	1536.57	1322.54	1550.13	-0.228891	0.00413781	0.0421675	Arap1	7	101348067	101412586	+	8433	protein_coding	ArfGAP with RhoGAP domain, ankyrin repeat and PH domain 1 [Source:MGI Symbol;Acc:MGI:1916960]	-
210998	ENSMUSG00000037119	3037.16	2919.54	2597.29	2693.87	2978.35	2645.58	0.171645	0.00414019	0.0421675	Fam91a1	15	58415468	58457740	+	6627	protein_coding	family with sequence similarity 91, member A1 [Source:MGI Symbol;Acc:MGI:1277178]	-
13007	ENSMUSG00000026421	7642.37	7437.3	7049.93	6898.34	7539.84	6974.14	0.113278	0.00414206	0.0421675	Csrp1	1	135720061	135752232	+	1956	protein_coding	cysteine and glycine-rich protein 1 [Source:MGI Symbol;Acc:MGI:88549]	-
98221	ENSMUSG00000027170	1633.41	1641.94	1395.86	1411.38	1637.68	1403.62	0.222258	0.00415959	0.0423051	Eif3m	2	104999656	105017080	-	2590	protein_coding	eukaryotic translation initiation factor 3, subunit M [Source:MGI Symbol;Acc:MGI:1351744]	-
13874	ENSMUSG00000029377	182.35	171.238	109.5	105.715	176.794	107.607	0.718238	0.00416462	1	Ereg	5	91074622	91093646	+	4128	protein_coding	epiregulin [Source:MGI Symbol;Acc:MGI:107508]	-
216274	ENSMUSG00000019971	601.24	527.072	425.718	433.059	564.156	429.388	0.396956	0.00418351	0.0425075	Cep290	10	100487558	100574840	+	11617	protein_coding	centrosomal protein 290 [Source:MGI Symbol;Acc:MGI:2384917]	-
15211	ENSMUSG00000025232	3340.8	3458.76	3851.93	3710.21	3399.78	3781.07	-0.154026	0.00419139	0.0425467	Hexa	9	59539540	59565109	+	1996	protein_coding	hexosaminidase A [Source:MGI Symbol;Acc:MGI:96073]	-
11438	ENSMUSG00000027577	73.9723	71.6527	128.943	133.534	72.8125	131.239	-0.848953	0.00419773	1	Chrna4	2	181018380	181043546	-	5022	protein_coding	cholinergic receptor, nicotinic, alpha polypeptide 4 [Source:MGI Symbol;Acc:MGI:87888]	-
212880	ENSMUSG00000021500	2357.65	2354.82	2069.24	2074.42	2356.24	2071.83	0.185594	0.00420811	0.0426753	Ddx46	13	55635027	55681256	+	7295	protein_coding	DEAD (Asp-Glu-Ala-Asp) box polypeptide 46 [Source:MGI Symbol;Acc:MGI:1920895]	-
101706	ENSMUSG00000066306	4941.52	5075.2	5491.36	5446.15	5008.36	5468.75	-0.127521	0.00423863	0.0429436	Numa1	7	101934111	102014964	+	7919	protein_coding	nuclear mitotic apparatus protein 1 [Source:MGI Symbol;Acc:MGI:2443665]	-
244864	ENSMUSG00000060594	1076.9	1185.31	929.212	933.812	1131.1	931.512	0.277615	0.00425246	0.0430424	Layn	9	51054640	51077094	-	2409	protein_coding	layilin [Source:MGI Symbol;Acc:MGI:2685357]	-
55949	ENSMUSG00000025967	4182.88	4183.79	3869.33	3692.59	4183.33	3780.96	0.146234	0.00427198	0.0431619	Eef1b2	1	63176825	63180486	+	2532	protein_coding	eukaryotic translation elongation factor 1 beta 2 [Source:MGI Symbol;Acc:MGI:1929520]	-
71729	ENSMUSG00000029101	1335.8	1344.4	1569.84	1565.32	1340.1	1567.58	-0.226371	0.00427615	0.0431619	Rgs12	5	34949445	35039644	+	8487	protein_coding	regulator of G-protein signaling 12 [Source:MGI Symbol;Acc:MGI:1918979]	-
50493	ENSMUSG00000020250	7157.25	7525.96	6678.45	6829.72	7341.6	6754.09	0.119149	0.00427653	0.0431619	Txnrd1	10	82833951	82897712	+	7086	protein_coding	thioredoxin reductase 1 [Source:MGI Symbol;Acc:MGI:1354175]	-
230738	ENSMUSG00000042677	964.22	927.841	1107.28	1177.7	946.031	1142.49	-0.271499	0.00428611	0.0432172	Zc3h12a	4	125118423	125127840	-	2882	protein_coding	zinc finger CCCH type containing 12A [Source:MGI Symbol;Acc:MGI:2385891]	-
66277	ENSMUSG00000030087	1237.75	1187.73	1415.31	1450.33	1212.74	1432.82	-0.239515	0.00430027	0.0432958	Klf15	6	90462576	90475238	+	2791	protein_coding	Kruppel-like factor 15 [Source:MGI Symbol;Acc:MGI:1929988]	zf-C2H2
58203	ENSMUSG00000027514	695.856	766.319	888.277	918.975	731.087	903.626	-0.308835	0.0043021	0.0432958	Zbp1	2	173206612	173218923	-	3529	protein_coding	Z-DNA binding protein 1 [Source:MGI Symbol;Acc:MGI:1927449]	-
12380	ENSMUSG00000021585	1887.15	1822.89	1544.25	1650.63	1855.02	1597.44	0.216029	0.004324	0.0434486	Cast	13	74692368	74808810	-	11470	protein_coding	calpastatin [Source:MGI Symbol;Acc:MGI:1098236]	-
64051	ENSMUSG00000038486	392.225	314.543	494.283	473.861	353.384	484.072	-0.447283	0.00432552	0.0434486	Sv2a	3	96181151	96195521	+	4636	protein_coding	synaptic vesicle glycoprotein 2 a [Source:MGI Symbol;Acc:MGI:1927139]	-
13665	ENSMUSG00000021116	1690.18	1629.79	1421.45	1428.07	1659.99	1424.76	0.22139	0.00434113	0.043564	Eif2s1	12	78861819	78887010	+	4951	protein_coding	eukaryotic translation initiation factor 2, subunit 1 alpha [Source:MGI Symbol;Acc:MGI:95299]	-
12577	ENSMUSG00000037664	228.798	251.392	342.826	336.617	240.095	339.722	-0.50381	0.00435388	0.0436505	Cdkn1c	7	143458339	143461050	-	2039	protein_coding	cyclin-dependent kinase inhibitor 1C (P57) [Source:MGI Symbol;Acc:MGI:104564]	-
67155	ENSMUSG00000024921	4669.72	4387.82	5132.16	4889.76	4528.77	5010.96	-0.144289	0.00436626	0.0436988	Smarca2	19	26605050	26778322	+	14269	protein_coding	SWI/SNF related, matrix associated, actin dependent regulator of chromatin, subfamily a, member 2 [Source:MGI Symbol;Acc:MGI:99603]	-
68911	ENSMUSG00000047824	1197.32	1158.59	1428.61	1363.16	1177.95	1395.89	-0.24357	0.00436698	0.0436988	Pygo2	3	89430214	89435128	+	3631	protein_coding	pygopus 2 [Source:MGI Symbol;Acc:MGI:1916161]	-
72125	ENSMUSG00000021986	602.1	575.65	723.516	762.258	588.875	742.887	-0.334138	0.00439664	0.0439539	Amer2	14	60373259	60388197	+	10660	protein_coding	APC membrane recruitment 2 [Source:MGI Symbol;Acc:MGI:1919375]	-
17134	ENSMUSG00000051510	2721.49	2690.01	3194.93	2928.48	2705.75	3061.71	-0.17748	0.00441049	0.0440507	Mafg	11	120625117	120633600	-	5613	protein_coding	v-maf musculoaponeurotic fibrosarcoma oncogene family, protein G (avian) [Source:MGI Symbol;Acc:MGI:96911]	TF_bZIP
16195	ENSMUSG00000021756	15794.8	15763.6	16553.9	16844.8	15779.2	16699.3	-0.0818186	0.00441566	0.0440606	Il6st	13	112464070	112510086	+	11099	protein_coding	interleukin 6 signal transducer [Source:MGI Symbol;Acc:MGI:96560]	-
76983	ENSMUSG00000020952	1359.03	1456.13	1127.74	1230.55	1407.58	1179.15	0.253135	0.0044387	0.044218	Scfd1	12	51377510	51450101	+	13162	protein_coding	Sec1 family domain containing 1 [Source:MGI Symbol;Acc:MGI:1924233]	-
69082	ENSMUSG00000027091	2322.39	2161.72	1951.55	1964.07	2242.06	1957.81	0.197312	0.00443981	0.044218	Zc3h15	2	83644435	83664622	+	2789	protein_coding	zinc finger CCCH-type containing 15 [Source:MGI Symbol;Acc:MGI:1919747]	-
67533	ENSMUSG00000016487	2483.23	2614.72	2237.07	2251.53	2548.97	2244.3	0.182281	0.00446797	0.0444565	Ppfibp1	6	146888487	147032025	+	11135	protein_coding	PTPRF interacting protein, binding protein 1 (liprin beta 1) [Source:MGI Symbol;Acc:MGI:1914783]	-
216190	ENSMUSG00000020263	3040.61	2839.39	3279.87	3325.37	2940	3302.62	-0.166109	0.00448025	0.0445367	Appl2	10	83600033	83648738	-	5949	protein_coding	adaptor protein, phosphotyrosine interaction, PH domain and leucine zipper containing 2 [Source:MGI Symbol;Acc:MGI:2384914]	-
50797	ENSMUSG00000032458	5194.4	5055.76	4641.97	4722.84	5125.08	4682.4	0.130864	0.00449795	0.0446706	Copb2	9	98563721	98588382	+	6351	protein_coding	coatomer protein complex, subunit beta 2 (beta prime) [Source:MGI Symbol;Acc:MGI:1354962]	-
19817	ENSMUSG00000065037	6.88114	3.64336	11.257	507.244	5.26225	259.251	-5.61514	0.00451114	1	Rn7sk	9	78175303	78175633	-	331	misc_RNA	RNA, 7SK, nuclear [Source:MGI Symbol;Acc:MGI:103186]	-
14755	ENSMUSG00000025728	2425.6	2340.25	2726.23	2662.34	2382.93	2694.29	-0.175981	0.00451213	0.0447694	Pigq	17	25926421	25944510	-	5992	protein_coding	phosphatidylinositol glycan anchor biosynthesis, class Q [Source:MGI Symbol;Acc:MGI:1333114]	-
214812	ENSMUSG00000040524	2502.16	2643.86	2860.29	2935.9	2573.01	2898.1	-0.173326	0.00453122	0.0448785	Zfp609	9	65692391	65827564	-	8268	protein_coding	zinc finger protein 609 [Source:MGI Symbol;Acc:MGI:2674092]	-
67025	ENSMUSG00000059291	6315.17	6550.75	5901.72	5931.14	6432.96	5916.43	0.119871	0.00453164	0.0448785	Rpl11	4	136028265	136053428	-	2697	protein_coding	ribosomal protein L11 [Source:MGI Symbol;Acc:MGI:1914275]	-
84652	ENSMUSG00000028995	1449.34	1345.61	1174.82	1186.97	1397.48	1180.89	0.244773	0.00459656	0.0454788	Fam126a	5	23915276	24030690	-	10117	protein_coding	family with sequence similarity 126, member A [Source:MGI Symbol;Acc:MGI:2149839]	-
110147	ENSMUSG00000013787	3720.98	3968.83	4256.16	4254.55	3844.9	4255.35	-0.147941	0.00460653	0.0455348	Ehmt2	17	34898469	34914052	+	5489	protein_coding	euchromatic histone lysine N-methyltransferase 2 [Source:MGI Symbol;Acc:MGI:2148922]	-
243819	ENSMUSG00000052296	2628.6	2760.45	3058.83	2991.54	2694.52	3025.18	-0.168183	0.00463979	0.0458206	Ppp6r1	7	4631495	4659019	-	4887	protein_coding	protein phosphatase 6, regulatory subunit 1 [Source:MGI Symbol;Acc:MGI:2442163]	-
15446	ENSMUSG00000031613	89.4549	87.4406	130.99	178.046	88.4477	154.518	-0.805966	0.00465136	1	Hpgd	8	56294585	56321043	+	1683	protein_coding	hydroxyprostaglandin dehydrogenase 15 (NAD) [Source:MGI Symbol;Acc:MGI:108085]	-
16792	ENSMUSG00000028581	664.891	615.727	869.857	752.984	640.309	811.421	-0.338605	0.00466253	0.0460022	Laptm5	4	130913125	130936141	+	3788	protein_coding	lysosomal-associated protein transmembrane 5 [Source:MGI Symbol;Acc:MGI:108046]	-
56277	ENSMUSG00000022754	138.483	150.592	78.7988	87.1681	144.538	82.9835	0.797443	0.00466899	1	Tmem45a	16	56805161	56886166	-	3129	protein_coding	transmembrane protein 45a [Source:MGI Symbol;Acc:MGI:1913122]	-
260297	ENSMUSG00000015476	443.834	423.844	622.203	524.863	433.839	573.533	-0.400257	0.00469724	0.0463013	Prrt1	17	34629533	34633126	+	2306	protein_coding	proline-rich transmembrane protein 1 [Source:MGI Symbol;Acc:MGI:1932118]	-
319480	ENSMUSG00000032243	83.4339	65.5804	26.6074	38.0201	74.5071	32.3138	1.20643	0.00470246	1	Itga11	9	62677826	62783982	+	5131	protein_coding	integrin alpha 11 [Source:MGI Symbol;Acc:MGI:2442114]	-
626578	ENSMUSG00000105096	389.645	337.618	488.143	488.698	363.631	488.421	-0.421151	0.00472313	0.0464835	Gbp10	5	105215699	105239533	-	3873	protein_coding	guanylate-binding protein 10 [Source:MGI Symbol;Acc:MGI:4359647]	-
13385	ENSMUSG00000020886	2461.73	2317.17	2664.83	2752.29	2389.45	2708.56	-0.179429	0.00472452	0.0464835	Dlg4	11	70016942	70047522	+	13251	protein_coding	discs large MAGUK scaffold protein 4 [Source:MGI Symbol;Acc:MGI:1277959]	-
ENSMUSG00000064363	ENSMUSG00000064363	46254.2	43419.1	40894.5	38565.4	44836.6	39730	0.174577	0.00473174	0.0465111	mt-Nd4	MT	10167	11544	+	1378	protein_coding	mitochondrially encoded NADH dehydrogenase 4 [Source:MGI Symbol;Acc:MGI:102498]	-
269713	ENSMUSG00000063146	1838.99	2008.7	2168.5	2251.53	1923.84	2210.02	-0.202633	0.0047638	0.0467828	Clip2	5	134489383	134552434	-	5187	protein_coding	CAP-GLY domain containing linker protein 2 [Source:MGI Symbol;Acc:MGI:1313136]	-
74747	ENSMUSG00000020108	1482.89	1477.99	1863.54	1628.38	1480.44	1745.96	-0.237108	0.00477227	0.0468224	Ddit4	10	59949669	59951834	-	1755	protein_coding	DNA-damage-inducible transcript 4 [Source:MGI Symbol;Acc:MGI:1921997]	-
74194	ENSMUSG00000017144	3812.15	3597.21	3168.33	3435.72	3704.68	3302.02	0.166692	0.00478124	0.0468668	Rnd3	2	51130438	51149111	-	4432	protein_coding	Rho family GTPase 3 [Source:MGI Symbol;Acc:MGI:1921444]	-
59025	ENSMUSG00000047879	1469.98	1441.55	1230.08	1249.1	1455.77	1239.59	0.23232	0.00480359	0.0470422	Usp14	18	9995432	10045119	-	5974	protein_coding	ubiquitin specific peptidase 14 [Source:MGI Symbol;Acc:MGI:1928898]	-
242083	ENSMUSG00000027784	1685.02	1720.88	1914.71	2005.79	1702.95	1960.25	-0.203952	0.00480824	0.0470441	Ppm1l	3	69316861	69560802	+	10496	protein_coding	protein phosphatase 1 (formerly 2C)-like [Source:MGI Symbol;Acc:MGI:2139740]	-
20091	ENSMUSG00000028081	8839.69	8922.58	8417.14	8086.24	8881.13	8251.69	0.106104	0.00481691	0.0470853	Rps3a1	3	86137940	86142702	-	977	protein_coding	ribosomal protein S3A1 [Source:MGI Symbol;Acc:MGI:1202063]	-
18035	ENSMUSG00000021025	6265.28	6057.69	5750.27	5574.12	6161.48	5662.19	0.122889	0.0048427	0.0472936	Nfkbia	12	55489410	55492647	-	1610	protein_coding	nuclear factor of kappa light polypeptide gene enhancer in B cells inhibitor, alpha [Source:MGI Symbol;Acc:MGI:104741]	-
13382	ENSMUSG00000020664	3099.96	2928.04	2594.22	2751.36	3014	2672.79	0.17424	0.0048881	0.0476929	Dld	12	31331277	31351453	-	3683	protein_coding	dihydrolipoamide dehydrogenase [Source:MGI Symbol;Acc:MGI:107450]	-
110962	ENSMUSG00000025409	740.583	712.883	908.745	880.027	726.733	894.386	-0.298033	0.00493435	0.0480996	Mbd6	10	127281956	127289018	-	4455	protein_coding	methyl-CpG binding domain protein 6 [Source:MGI Symbol;Acc:MGI:106378]	-
214230	ENSMUSG00000074923	192.672	190.669	286.541	273.56	191.671	280.05	-0.546361	0.00494802	1	Pak6	2	118663303	118698020	+	5211	protein_coding	p21 (RAC1) activated kinase 6 [Source:MGI Symbol;Acc:MGI:2679420]	-
16570	ENSMUSG00000020668	1380.53	1371.12	1561.65	1652.49	1375.82	1607.07	-0.22434	0.00495203	0.0481976	Kif3c	12	3365132	3406494	+	7406	protein_coding	kinesin family member 3C [Source:MGI Symbol;Acc:MGI:107979]	-
17988	ENSMUSG00000005125	6140.56	6239.85	6737.81	6658.16	6190.21	6697.99	-0.114073	0.00495353	0.0481976	Ndrg1	15	66929318	66969640	-	6596	protein_coding	N-myc downstream regulated gene 1 [Source:MGI Symbol;Acc:MGI:1341799]	-
98170	ENSMUSG00000024736	541.89	590.224	690.769	740.929	566.057	715.849	-0.341827	0.00496852	0.0482989	Tmem132a	19	10857822	10869940	-	4069	protein_coding	transmembrane protein 132A [Source:MGI Symbol;Acc:MGI:2147810]	-
17939	ENSMUSG00000022453	1500.95	1515.64	1723.34	1769.33	1508.29	1746.33	-0.211903	0.00497738	0.0483225	Naga	15	82329532	82338925	-	2577	protein_coding	N-acetyl galactosaminidase, alpha [Source:MGI Symbol;Acc:MGI:1261422]	-
20848	ENSMUSG00000004040	11218	11318.7	12027.6	11953.2	11268.3	11990.4	-0.0897676	0.0049801	0.0483225	Stat3	11	100885098	100939540	-	9527	protein_coding	signal transducer and activator of transcription 3 [Source:MGI Symbol;Acc:MGI:103038]	STAT
14184	ENSMUSG00000054252	3047.49	3047.06	3370.95	3406.98	3047.27	3388.96	-0.153398	0.00498539	0.0483295	Fgfr3	5	33721674	33737068	+	7158	protein_coding	fibroblast growth factor receptor 3 [Source:MGI Symbol;Acc:MGI:95524]	-
11801	ENSMUSG00000015854	112.679	91.0839	149.411	197.519	101.881	173.465	-0.762424	0.00498805	1	Cd5l	3	87357881	87371073	+	2036	protein_coding	CD5 antigen-like [Source:MGI Symbol;Acc:MGI:1334419]	-
12330	ENSMUSG00000020368	18342.5	17397	17037.9	16510.9	17869.8	16774.4	0.0921142	0.0049953	0.0483811	Canx	11	50293961	50325673	-	4693	protein_coding	calnexin [Source:MGI Symbol;Acc:MGI:88261]	-
67439	ENSMUSG00000019470	1025.29	1033.5	1237.24	1213.86	1029.39	1225.55	-0.251743	0.00502017	0.0485774	Xab2	8	3608421	3621316	-	4685	protein_coding	XPA binding protein 2 [Source:MGI Symbol;Acc:MGI:1914689]	-
54381	ENSMUSG00000039007	1979.19	2062.14	1722.32	1790.66	2020.66	1756.49	0.200764	0.00503417	0.048651	Cpq	15	33083129	33594552	+	5026	protein_coding	carboxypeptidase Q [Source:MGI Symbol;Acc:MGI:1889205]	-
72972	ENSMUSG00000058690	2749.88	2753.16	2453	2442.56	2751.52	2447.78	0.168758	0.005037	0.048651	Ccser2	14	36874936	36968777	-	8715	protein_coding	coiled-coil serine rich 2 [Source:MGI Symbol;Acc:MGI:101859]	-
114874	ENSMUSG00000037697	1833.82	1811.96	2083.56	2085.54	1822.89	2084.55	-0.193155	0.00504232	0.0486579	Ddhd1	14	45588467	45658143	-	14076	protein_coding	DDHD domain containing 1 [Source:MGI Symbol;Acc:MGI:2150302]	-
66960	ENSMUSG00000026767	1315.16	1239.96	1082.72	1068.27	1277.56	1075.49	0.250054	0.00506786	0.0488597	Mindy3	2	12347263	12419470	-	6294	protein_coding	MINDY lysine 48 deubiquitinase 3 [Source:MGI Symbol;Acc:MGI:1914210]	-
232087	ENSMUSG00000053907	6365.06	6498.53	5909.91	5956.18	6431.8	5933.04	0.115892	0.0050988	0.0491132	Mat2a	6	72432799	72439558	-	4486	protein_coding	methionine adenosyltransferase II, alpha [Source:MGI Symbol;Acc:MGI:2443731]	-
241846	ENSMUSG00000039108	1040.77	1088.15	1254.64	1273.21	1064.46	1263.93	-0.249264	0.00512002	0.0492727	Lsm14b	2	180024987	180035465	+	2892	protein_coding	LSM family member 14B [Source:MGI Symbol;Acc:MGI:3040677]	-
18223	ENSMUSG00000063160	2551.18	2450.76	2850.06	2783.82	2500.97	2816.94	-0.170344	0.005147	0.0494871	Numbl	7	27258433	27282144	+	8673	protein_coding	numb-like [Source:MGI Symbol;Acc:MGI:894702]	-
68693	ENSMUSG00000071659	4456.4	4195.93	4828.22	4714.5	4326.17	4771.36	-0.139706	0.00516807	0.0496445	Hnrnpul2	19	8819401	8834142	+	5726	protein_coding	heterogeneous nuclear ribonucleoprotein U-like 2 [Source:MGI Symbol;Acc:MGI:1915943]	-
30941	ENSMUSG00000053483	902.29	941.2	1118.53	1096.09	921.745	1107.31	-0.265785	0.00518209	0.0497339	Usp21	1	171281945	171287991	-	4756	protein_coding	ubiquitin specific peptidase 21 [Source:MGI Symbol;Acc:MGI:1353665]	-
94213	ENSMUSG00000020076	2233.79	2301.39	2044.68	1926.04	2267.59	1985.36	0.191467	0.0052057	0.0499151	Ddx50	10	62615895	62651218	-	10129	protein_coding	DEAD (Asp-Glu-Ala-Asp) box polypeptide 50 [Source:MGI Symbol;Acc:MGI:2182303]	-
233208	ENSMUSG00000038406	3113.72	2890.4	3421.1	3318.88	3002.06	3369.99	-0.164743	0.00521347	0.0499443	Scaf1	7	45002948	45016363	-	5930	protein_coding	SR-related CTD-associated factor 1 [Source:MGI Symbol;Acc:MGI:2141980]	-
72193	ENSMUSG00000033228	3242.74	3365.25	2906.35	3007.3	3303.99	2956.82	0.158982	0.0052433	0.0501845	Scaf11	15	96411699	96460843	-	10340	protein_coding	SR-related CTD-associated factor 11 [Source:MGI Symbol;Acc:MGI:1919443]	-
54608	ENSMUSG00000039202	3127.48	3219.51	3452.82	3608.2	3173.5	3530.51	-0.154877	0.00526528	0.0503493	Abhd2	7	79273199	79365508	+	10573	protein_coding	abhydrolase domain containing 2 [Source:MGI Symbol;Acc:MGI:1914344]	-
435965	ENSMUSG00000001802	940.996	978.848	1132.86	1164.71	959.922	1148.79	-0.260546	0.00528155	0.0504347	Lrp3	7	35200027	35215498	-	4700	protein_coding	low density lipoprotein receptor-related protein 3 [Source:MGI Symbol;Acc:MGI:3584516]	-
668158	ENSMUSG00000084883	850.681	909.625	1045.87	1079.4	880.153	1062.64	-0.274092	0.00528377	0.0504347	Ccdc85c	12	108203602	108275425	-	4337	protein_coding	coiled-coil domain containing 85C [Source:MGI Symbol;Acc:MGI:3644008]	-
24127	ENSMUSG00000032410	1881.13	1822.89	1580.07	1632.08	1852.01	1606.08	0.206123	0.00528898	0.0504388	Xrn1	9	95954760	96057803	+	18585	protein_coding	5'-3' exoribonuclease 1 [Source:MGI Symbol;Acc:MGI:891964]	-
70461	ENSMUSG00000030527	1855.33	1850.83	2137.8	2093.89	1853.08	2115.85	-0.191085	0.00530781	0.0505727	Crtc3	7	80586627	80688877	-	9850	protein_coding	CREB regulated transcription coactivator 3 [Source:MGI Symbol;Acc:MGI:1917711]	-
12339	ENSMUSG00000021893	1574.92	1531.42	1347.77	1314.94	1553.17	1331.35	0.223284	0.00532249	0.0506466	Capn7	14	31336638	31371986	+	4895	protein_coding	calpain 7 [Source:MGI Symbol;Acc:MGI:1338030]	-
114716	ENSMUSG00000045671	2340.45	2223.66	2011.93	1999.3	2282.06	2005.62	0.18766	0.00532768	0.0506466	Spred2	11	19924375	20024026	+	4619	protein_coding	sprouty-related, EVH1 domain containing 2 [Source:MGI Symbol;Acc:MGI:2150019]	-
223691	ENSMUSG00000033047	2723.21	2659.65	2295.4	2461.11	2691.43	2378.25	0.178532	0.00532996	0.0506466	Eif3l	15	79075179	79094405	+	3639	protein_coding	eukaryotic translation initiation factor 3, subunit L [Source:MGI Symbol;Acc:MGI:2386251]	-
22032	ENSMUSG00000017386	763.807	836.757	973.216	977.396	800.282	975.306	-0.288134	0.00533697	0.0506676	Traf4	11	78158499	78165589	-	3292	protein_coding	TNF receptor associated factor 4 [Source:MGI Symbol;Acc:MGI:1202880]	-
215351	ENSMUSG00000034252	2542.58	2602.57	2282.09	2276.57	2572.58	2279.33	0.174	0.00534263	0.0506758	Senp6	9	80066903	80144953	+	7016	protein_coding	SUMO/sentrin specific peptidase 6 [Source:MGI Symbol;Acc:MGI:1922075]	-
100710	ENSMUSG00000034021	1716.85	1667.44	1462.38	1458.68	1692.14	1460.53	0.213171	0.00537924	0.0509772	Pds5b	5	150673739	150810690	+	9839	protein_coding	PDS5 cohesin associated factor B [Source:MGI Symbol;Acc:MGI:2140945]	-
22630	ENSMUSG00000076432	6523.32	6876.23	6130.96	6192.65	6699.78	6161.8	0.119561	0.00538542	0.0509843	Ywhaq	12	21390071	21417637	-	3061	protein_coding	tyrosine 3-monooxygenase/tryptophan 5-monooxygenase activation protein theta [Source:MGI Symbol;Acc:MGI:891963]	-
13822	ENSMUSG00000019978	10147.1	9846.78	10768.8	10615	9996.94	10691.9	-0.0962214	0.00538965	0.0509843	Epb41l2	10	25359798	25523519	+	11843	protein_coding	erythrocyte membrane protein band 4.1 like 2 [Source:MGI Symbol;Acc:MGI:103009]	-
242466	ENSMUSG00000060206	2062.62	2048.78	2395.69	2280.28	2055.7	2337.98	-0.185092	0.00542995	0.0513196	Zfp462	4	54945048	55083563	+	10702	protein_coding	zinc finger protein 462 [Source:MGI Symbol;Acc:MGI:107690]	-
15361	ENSMUSG00000046711	1118.19	1117.3	972.193	881.882	1117.74	927.037	0.270695	0.00543678	0.0513382	Hmga1	17	27556497	27563674	+	2125	protein_coding	high mobility group AT-hook 1 [Source:MGI Symbol;Acc:MGI:96160]	HMGI/HMGY
53378	ENSMUSG00000028249	9713.59	9465.44	8740.53	9110	9589.52	8925.26	0.103839	0.00545271	0.0514426	Sdcbp	4	6365650	6408423	+	6904	protein_coding	syndecan binding protein [Source:MGI Symbol;Acc:MGI:1337026]	-
106878	ENSMUSG00000038059	807.674	793.037	649.834	642.633	800.356	646.234	0.309183	0.00545851	0.0514513	Smim3	18	60474193	60501983	-	1984	protein_coding	small integral membrane protein 3 [Source:MGI Symbol;Acc:MGI:1917088]	-
67525	ENSMUSG00000041000	384.484	387.41	480.98	536.919	385.947	508.949	-0.400137	0.00554134	0.0521855	Trim62	4	128883580	128911328	+	5015	protein_coding	tripartite motif-containing 62 [Source:MGI Symbol;Acc:MGI:1914775]	-
193813	ENSMUSG00000024150	1621.37	1655.3	1418.38	1403.04	1638.33	1410.71	0.215339	0.0055533	0.0522515	Mcfd2	17	87254658	87265935	-	2612	protein_coding	multiple coagulation factor deficiency 2 [Source:MGI Symbol;Acc:MGI:2183439]	-
414121	ENSMUSG00000059146	468.778	507.641	658.021	596.267	488.209	627.144	-0.36306	0.00557451	0.0524043	Ntrk3	7	78175959	78738012	-	30170	protein_coding	neurotrophic tyrosine kinase, receptor, type 3 [Source:MGI Symbol;Acc:MGI:97385]	-
ENSMUSG00000070729	ENSMUSG00000070729	439.533	468.779	362.27	310.652	454.156	336.461	0.432472	0.00558341	0.0524413	Gm12966	4	129899093	129899902	+	810	processed_pseudogene	predicted gene 12966 [Source:MGI Symbol;Acc:MGI:3652043]	-
237400	ENSMUSG00000048696	650.268	678.879	848.366	797.496	664.573	822.931	-0.309236	0.00559176	0.0524731	Mex3d	10	80380355	80387659	-	3266	protein_coding	mex3 RNA binding family member D [Source:MGI Symbol;Acc:MGI:2681847]	-
71679	ENSMUSG00000034566	2879.76	3135.72	2751.82	2544.57	3007.74	2648.19	0.182411	0.00560457	0.0525465	Atp5h	11	115415689	115419962	-	1465	protein_coding	ATP synthase, H+ transporting, mitochondrial F0 complex, subunit D [Source:MGI Symbol;Acc:MGI:1918929]	-
56421	ENSMUSG00000021196	11728.9	11677	10957.1	11046.2	11702.9	11001.7	0.0891918	0.00561026	0.0525532	Pfkp	13	6579768	6648777	-	13401	protein_coding	phosphofructokinase, platelet [Source:MGI Symbol;Acc:MGI:1891833]	-
16897	ENSMUSG00000020536	3058.67	3201.3	3436.45	3522.89	3129.98	3479.67	-0.15419	0.00565874	0.0529604	Llgl1	11	60699723	60714186	+	4862	protein_coding	LLGL1 scribble cell polarity complex component [Source:MGI Symbol;Acc:MGI:102682]	-
21937	ENSMUSG00000030341	4752.29	4793.44	5177.18	5226.38	4772.87	5201.78	-0.124449	0.00568418	0.0531514	Tnfrsf1a	6	125349362	125362484	+	2591	protein_coding	tumor necrosis factor receptor superfamily, member 1a [Source:MGI Symbol;Acc:MGI:1314884]	-
18163	ENSMUSG00000022240	2982.98	3004.55	3333.09	3319.81	2993.77	3326.45	-0.152199	0.00569523	0.0532075	Ctnnd2	15	30172593	31029341	+	10316	protein_coding	catenin (cadherin associated protein), delta 2 [Source:MGI Symbol;Acc:MGI:1195966]	-
330166	ENSMUSG00000097767	1690.18	1565.43	1910.61	1858.35	1627.8	1884.48	-0.208912	0.00570906	0.0532896	Miat	5	112213228	112229395	-	9293	lincRNA	myocardial infarction associated transcript (non-protein coding) [Source:MGI Symbol;Acc:MGI:2444886]	-
320213	ENSMUSG00000022772	1435.58	1397.83	1207.57	1208.3	1416.71	1207.93	0.230721	0.00571591	0.0533064	Senp5	16	31959672	32003287	-	7260	protein_coding	SUMO/sentrin specific peptidase 5 [Source:MGI Symbol;Acc:MGI:2443596]	-
93694	ENSMUSG00000030157	163.427	163.951	260.957	229.976	163.689	245.466	-0.583799	0.00573391	1	Clec2d	6	129180615	129186534	+	1213	protein_coding	C-type lectin domain family 2, member d [Source:MGI Symbol;Acc:MGI:2135589]	-
320129	ENSMUSG00000042249	1335.8	1361.4	1535.04	1607.97	1348.6	1571.51	-0.221591	0.00575976	0.053627	Grk3	5	112910482	113015791	-	8693	protein_coding	G protein-coupled receptor kinase 3 [Source:MGI Symbol;Acc:MGI:87941]	-
12702	ENSMUSG00000053113	2929.65	2960.83	2536.91	2703.14	2945.24	2620.03	0.168077	0.00576044	0.053627	Socs3	11	117966079	117970047	-	2891	protein_coding	suppressor of cytokine signaling 3 [Source:MGI Symbol;Acc:MGI:1201791]	-
22158	ENSMUSG00000001521	1966.29	1972.27	2168.5	2325.72	1969.28	2247.11	-0.190966	0.00576659	0.0536369	Tulp3	6	128321161	128355851	-	9342	protein_coding	tubby-like protein 3 [Source:MGI Symbol;Acc:MGI:1329045]	Tub
108686	ENSMUSG00000032740	1130.23	1083.29	948.656	894.864	1106.76	921.76	0.26548	0.00578389	0.0537505	Ccdc88a	11	29373658	29510808	+	10891	protein_coding	coiled coil domain containing 88A [Source:MGI Symbol;Acc:MGI:1925177]	-
216197	ENSMUSG00000046841	2684.51	2709.44	2388.52	2411.96	2696.97	2400.24	0.167835	0.00579388	0.0537959	Ckap4	10	84526305	84534062	-	3089	protein_coding	cytoskeleton-associated protein 4 [Source:MGI Symbol;Acc:MGI:2444926]	-
17258	ENSMUSG00000030557	1597.29	1736.67	1410.19	1443.84	1666.98	1427.01	0.221967	0.00580316	0.0538348	Mef2a	7	67231163	67372858	-	14681	protein_coding	myocyte enhancer factor 2A [Source:MGI Symbol;Acc:MGI:99532]	SRF
12053	ENSMUSG00000022508	525.547	545.289	648.811	706.618	535.418	677.715	-0.341776	0.00582113	0.0539541	Bcl6	16	23965052	23988852	-	6700	protein_coding	B cell leukemia/lymphoma 6 [Source:MGI Symbol;Acc:MGI:107187]	ZBTB
13030	ENSMUSG00000021939	38708.2	38545.5	40181.2	40395	38626.8	40288.1	-0.060712	0.00588297	0.0544794	Ctsb	14	63122462	63145923	+	6051	protein_coding	cathepsin B [Source:MGI Symbol;Acc:MGI:88561]	-
69237	ENSMUSG00000021149	1303.12	1141.58	1036.66	998.724	1222.35	1017.69	0.267697	0.00590532	0.0545975	Gtpbp4	13	8966331	8996083	-	9566	protein_coding	GTP binding protein 4 [Source:MGI Symbol;Acc:MGI:1916487]	-
620695	ENSMUSG00000087006	359.54	365.55	266.074	259.65	362.545	262.862	0.463642	0.00590693	0.0545975	Gm13889	2	93955810	93957201	-	1392	protein_coding	predicted gene 13889 [Source:MGI Symbol;Acc:MGI:3652053]	-
18087	ENSMUSG00000032525	3222.1	3102.93	2740.56	2907.15	3162.51	2823.86	0.163879	0.00591124	0.0545975	Nktr	9	121719169	121756843	+	21283	protein_coding	natural killer tumor recognition sequence [Source:MGI Symbol;Acc:MGI:97346]	-
56461	ENSMUSG00000079056	431.792	420.2	536.241	568.448	425.996	552.344	-0.374271	0.00592381	0.0546262	Kcnip3	2	127456498	127522094	-	3546	protein_coding	Kv channel interacting protein 3, calsenilin [Source:MGI Symbol;Acc:MGI:1929258]	-
74189	ENSMUSG00000027525	29.2449	34.0047	80.8455	62.1305	31.6248	71.488	-1.18126	0.00592859	1	Phactr3	2	178118975	178338492	+	6407	protein_coding	phosphatase and actin regulator 3 [Source:MGI Symbol;Acc:MGI:1921439]	-
223658	ENSMUSG00000022558	1488.05	1516.85	1719.25	1749.85	1502.45	1734.55	-0.207957	0.00592867	0.0546262	Mroh1	15	76380261	76453038	+	16468	protein_coding	maestro heat-like repeat family member 1 [Source:MGI Symbol;Acc:MGI:2442558]	-
108654	ENSMUSG00000038121	1398.59	1480.42	1208.59	1239.83	1439.5	1224.21	0.23202	0.00593222	0.0546262	Fam210a	18	68260187	68300333	-	9813	protein_coding	family with sequence similarity 210, member A [Source:MGI Symbol;Acc:MGI:1914000]	-
403178	ENSMUSG00000064247	584.037	563.506	772.638	679.726	573.771	726.182	-0.337921	0.00593672	0.0546262	Plcxd1	5	110099969	110105953	+	3811	protein_coding	phosphatidylinositol-specific phospholipase C, X domain containing 1 [Source:MGI Symbol;Acc:MGI:2685422]	-
214459	ENSMUSG00000039735	1328.92	1263.03	1113.42	1078.47	1295.98	1095.95	0.243473	0.00594022	0.0546262	Fnbp1l	3	122538719	122619715	-	12376	protein_coding	formin binding protein 1-like [Source:MGI Symbol;Acc:MGI:1925642]	-
12140	ENSMUSG00000019874	11737.5	11505.7	12344.8	12366.7	11621.6	12355.8	-0.0879439	0.00595841	0.0547458	Fabp7	10	57784881	57788450	+	1250	protein_coding	fatty acid binding protein 7, brain [Source:MGI Symbol;Acc:MGI:101916]	-
67958	ENSMUSG00000032407	1896.62	1802.25	1616.91	1596.85	1849.43	1606.88	0.204259	0.00598251	0.0549194	U2surp	9	95456898	95511996	-	14642	protein_coding	U2 snRNP-associated SURP domain containing [Source:MGI Symbol;Acc:MGI:1915208]	-
71805	ENSMUSG00000032939	1880.27	1952.84	1558.58	1739.65	1916.56	1649.12	0.215184	0.00601053	0.0551287	Nup93	8	94214564	94317227	+	4257	protein_coding	nucleoporin 93 [Source:MGI Symbol;Acc:MGI:1919055]	-
237930	ENSMUSG00000038756	181.49	173.667	246.63	277.269	177.578	261.949	-0.560145	0.00601294	1	Ttll6	11	96133786	96165451	+	3857	protein_coding	tubulin tyrosine ligase-like family, member 6 [Source:MGI Symbol;Acc:MGI:2683461]	-
27392	ENSMUSG00000056536	1576.64	1537.5	1334.46	1342.76	1557.07	1338.61	0.218727	0.00602607	0.0552134	Pign	1	105518422	105663677	-	13595	protein_coding	phosphatidylinositol glycan anchor biosynthesis, class N [Source:MGI Symbol;Acc:MGI:1351629]	-
16190	ENSMUSG00000030748	560.813	616.942	447.209	464.588	588.877	455.898	0.366448	0.00603022	0.0552134	Il4ra	7	125552120	125579474	+	6002	protein_coding	interleukin 4 receptor, alpha [Source:MGI Symbol;Acc:MGI:105367]	-
26374	ENSMUSG00000040782	1554.28	1751.24	1395.86	1416.02	1652.76	1405.94	0.230485	0.00605776	0.0553832	Cop1	1	159232320	159347640	+	17516	protein_coding	COP1, E3 ubiquitin ligase [Source:MGI Symbol;Acc:MGI:1347046]	-
20544	ENSMUSG00000028854	1150.87	1097.86	1321.16	1334.41	1124.37	1327.79	-0.238547	0.006063	0.0553832	Slc9a1	4	133369706	133423702	+	5324	protein_coding	solute carrier family 9 (sodium/hydrogen exchanger), member 1 [Source:MGI Symbol;Acc:MGI:102462]	-
60531	ENSMUSG00000029831	496.303	490.639	399.111	346.818	493.471	372.964	0.405429	0.00607658	0.0553832	Npvf	6	50650672	50654439	-	812	protein_coding	neuropeptide VF precursor [Source:MGI Symbol;Acc:MGI:1926488]	-
360213	ENSMUSG00000042766	852.402	835.543	1009.03	1027.47	843.972	1018.25	-0.270335	0.00607784	0.0553832	Trim46	3	89234177	89246309	-	3792	protein_coding	tripartite motif-containing 46 [Source:MGI Symbol;Acc:MGI:2673000]	-
19170	ENSMUSG00000014769	3100.82	3010.63	2669.95	2793.09	3055.72	2731.52	0.162209	0.00607849	0.0553832	Psmb1	17	15475021	15499751	-	4595	protein_coding	proteasome (prosome, macropain) subunit, beta type 1 [Source:MGI Symbol;Acc:MGI:104884]	-
243846	ENSMUSG00000041375	1064	1060.22	1283.29	1233.34	1062.11	1258.32	-0.244161	0.00608086	0.0553832	Ccdc9	7	16274042	16286795	-	5507	protein_coding	coiled-coil domain containing 9 [Source:MGI Symbol;Acc:MGI:1921443]	-
68465	ENSMUSG00000030168	4649.07	4642.85	5000.14	5141.07	4645.96	5070.6	-0.126334	0.00608549	0.0553832	Adipor2	6	119353150	119417704	-	5979	protein_coding	adiponectin receptor 2 [Source:MGI Symbol;Acc:MGI:93830]	-
65973	ENSMUSG00000028207	1954.24	2026.92	1772.46	1697.92	1990.58	1735.19	0.197487	0.0060927	0.0554011	Asph	4	9448069	9669344	-	16102	protein_coding	aspartate-beta-hydroxylase [Source:MGI Symbol;Acc:MGI:1914186]	-
18642	ENSMUSG00000033065	5105.81	4980.47	5471.91	5506.43	5043.14	5489.17	-0.121654	0.00612558	0.0556521	Pfkm	15	98092589	98132451	+	3340	protein_coding	phosphofructokinase, muscle [Source:MGI Symbol;Acc:MGI:97548]	-
22117	ENSMUSG00000044986	3837.96	4078.13	3576.65	3567.4	3958.04	3572.02	0.146633	0.00614129	0.0557468	Tst	15	78399556	78405907	-	3163	protein_coding	thiosulfate sulfurtransferase, mitochondrial [Source:MGI Symbol;Acc:MGI:98852]	-
16500	ENSMUSG00000050556	1120.77	1102.72	1353.91	1275.99	1111.74	1314.95	-0.241266	0.00615837	0.055833	Kcnb1	2	167095969	167190155	-	11488	protein_coding	potassium voltage gated channel, Shab-related subfamily, member 1 [Source:MGI Symbol;Acc:MGI:96666]	-
22289	ENSMUSG00000037369	1020.13	1067.5	826.876	896.719	1043.82	861.797	0.274616	0.00616135	0.055833	Kdm6a	X	18162575	18279936	+	8383	protein_coding	lysine (K)-specific demethylase 6A [Source:MGI Symbol;Acc:MGI:1095419]	-
19012	ENSMUSG00000021759	1231.72	1375.97	1057.13	1122.06	1303.85	1089.59	0.25592	0.00617591	0.0559169	Plpp1	13	112800792	112867894	+	1750	protein_coding	phospholipid phosphatase 1 [Source:MGI Symbol;Acc:MGI:108412]	-
53599	ENSMUSG00000019818	4248.25	4222.65	3689.22	3967.08	4235.45	3828.15	0.145521	0.00618313	0.0559343	Cd164	10	41519414	41531048	+	4449	protein_coding	CD164 antigen [Source:MGI Symbol;Acc:MGI:1859568]	-
76561	ENSMUSG00000028007	917.773	916.911	732.726	771.531	917.342	752.129	0.28606	0.00618844	0.0559344	Snx7	3	117781647	117868936	-	6147	protein_coding	sorting nexin 7 [Source:MGI Symbol;Acc:MGI:1923811]	-
ENSMUSG00000107962	ENSMUSG00000107962	345.777	279.324	421.625	435.841	312.551	428.733	-0.449812	0.00621587	0.0561342	Gm43980	6	49254851	49256462	+	1612	TEC	predicted gene, 43980 [Source:MGI Symbol;Acc:MGI:5690372]	-
94332	ENSMUSG00000005338	1400.31	1470.7	1649.66	1675.67	1435.51	1662.66	-0.213507	0.00623517	0.0562605	Cadm3	1	173333258	173367695	-	7248	protein_coding	cell adhesion molecule 3 [Source:MGI Symbol;Acc:MGI:2137858]	-
78134	ENSMUSG00000049929	471.358	421.415	330.546	337.545	446.387	334.045	0.420944	0.00624126	0.0562672	Lpar4	X	106920625	106933900	+	4238	protein_coding	lysophosphatidic acid receptor 4 [Source:MGI Symbol;Acc:MGI:1925384]	-
246104	ENSMUSG00000017692	358.68	360.692	464.606	484.061	359.686	474.334	-0.399653	0.00633188	0.0570355	Rhbdl3	11	80300912	80355955	+	4734	protein_coding	rhomboid like 3 [Source:MGI Symbol;Acc:MGI:2179276]	-
23934	ENSMUSG00000022577	242.56	234.389	309.055	363.51	238.475	336.282	-0.495831	0.00634447	0.0571002	Ly6h	15	75551268	75567255	-	4227	protein_coding	lymphocyte antigen 6 complex, locus H [Source:MGI Symbol;Acc:MGI:1346030]	-
56228	ENSMUSG00000028277	2209.71	2278.31	1937.22	2009.5	2244.01	1973.36	0.184334	0.00640377	0.0575848	Ube2j1	4	33031416	33052363	+	3530	protein_coding	ubiquitin-conjugating enzyme E2J 1 [Source:MGI Symbol;Acc:MGI:1926245]	-
70572	ENSMUSG00000030662	3986.76	3916.61	3524.46	3643.44	3951.69	3583.95	0.141117	0.00647321	0.0581597	Ipo5	14	120911224	120947999	+	6001	protein_coding	importin 5 [Source:MGI Symbol;Acc:MGI:1917822]	-
17188	ENSMUSG00000030678	2397.22	2383.97	2742.61	2632.66	2390.59	2687.64	-0.168519	0.0065033	0.0583463	Maz	7	127022130	127027037	-	2976	protein_coding	MYC-associated zinc finger protein (purine-binding transcription factor) [Source:MGI Symbol;Acc:MGI:1338823]	zf-C2H2
75717	ENSMUSG00000032030	1511.27	1499.85	1246.45	1329.78	1505.56	1288.12	0.224711	0.0065064	0.0583463	Cul5	9	53614582	53670014	-	8165	protein_coding	cullin 5 [Source:MGI Symbol;Acc:MGI:1922967]	-
65114	ENSMUSG00000031696	5097.21	4754.58	4453.67	4519.76	4925.89	4486.71	0.136134	0.00651055	0.0583463	Vps35	8	85260392	85299802	-	8899	protein_coding	VPS35 retromer complex component [Source:MGI Symbol;Acc:MGI:1890467]	-
14609	ENSMUSG00000050953	5728.55	5550.05	6162.68	6073.95	5639.3	6118.31	-0.116726	0.00651688	0.0583535	Gja1	10	56377330	56402513	+	10257	protein_coding	gap junction protein, alpha 1 [Source:MGI Symbol;Acc:MGI:95713]	-
11950	ENSMUSG00000000563	4214.7	4251.8	3858.07	3856.73	4233.25	3857.4	0.133912	0.00653835	0.0584961	Atp5f1	3	105942698	105960099	-	4105	protein_coding	ATP synthase, H+ transporting, mitochondrial F0 complex, subunit B1 [Source:MGI Symbol;Acc:MGI:1100495]	-
19763	ENSMUSG00000024325	799.933	813.683	1021.31	938.448	806.808	979.881	-0.280293	0.00655148	0.0585639	Ring1	17	34020792	34024680	-	3243	protein_coding	ring finger protein 1 [Source:MGI Symbol;Acc:MGI:1101770]	-
225182	ENSMUSG00000041238	370.722	388.625	272.214	283.76	379.673	277.987	0.448104	0.00659345	0.0588892	Rbbp8	18	11633276	11743207	+	3867	protein_coding	retinoblastoma binding protein 8, endonuclease [Source:MGI Symbol;Acc:MGI:2442995]	-
53860	ENSMUSG00000059248	7460.88	7397.23	6861.64	6953.05	7429.05	6907.34	0.10516	0.00659986	0.0588967	2021-09-09	11	117199661	117362325	+	7565	protein_coding	septin 9 [Source:MGI Symbol;Acc:MGI:1858222]	-
13040	ENSMUSG00000038642	654.569	584.151	743.983	809.551	619.36	776.767	-0.323955	0.00661387	0.0589718	Ctss	3	95526786	95556403	+	1358	protein_coding	cathepsin S [Source:MGI Symbol;Acc:MGI:107341]	-
67089	ENSMUSG00000021832	1898.34	1938.27	1682.41	1668.25	1918.3	1675.33	0.194891	0.0066566	0.0593027	Psmc6	14	45329788	45349705	+	3498	protein_coding	proteasome (prosome, macropain) 26S subunit, ATPase, 6 [Source:MGI Symbol;Acc:MGI:1914339]	-
105853	ENSMUSG00000024479	861.863	780.893	647.788	680.653	821.378	664.22	0.308479	0.00667032	0.0593647	Mal2	15	54571192	54602847	+	2950	protein_coding	mal, T cell differentiation protein 2 [Source:MGI Symbol;Acc:MGI:2146021]	-
109042	ENSMUSG00000037060	1450.2	1327.4	1143.09	1210.15	1388.8	1176.62	0.240911	0.0066748	0.0593647	Cavin3	7	105480083	105482300	-	1662	protein_coding	caveolae associated 3 [Source:MGI Symbol;Acc:MGI:1923422]	-
12631	ENSMUSG00000056201	22219.2	21952.4	21448.6	20224.9	22085.8	20836.7	0.0843512	0.00669933	0.0595327	Cfl1	19	5490455	5495201	+	2354	protein_coding	cofilin 1, non-muscle [Source:MGI Symbol;Acc:MGI:101757]	-
110355	ENSMUSG00000024858	2198.53	2186.01	2486.77	2453.69	2192.27	2470.23	-0.171952	0.00672103	0.0596753	Grk2	19	4286001	4306222	-	4476	protein_coding	G protein-coupled receptor kinase 2 [Source:MGI Symbol;Acc:MGI:87940]	-
64138	ENSMUSG00000016256	5426.64	5710.35	6038.85	6054.48	5568.5	6046.66	-0.120091	0.00672805	0.0596874	Ctsz	2	174427493	174439039	-	1441	protein_coding	cathepsin Z [Source:MGI Symbol;Acc:MGI:1891190]	-
53382	ENSMUSG00000024583	2359.37	2569.78	2135.75	2194.97	2464.58	2165.36	0.184535	0.00673572	0.0597053	Txnl1	18	63662801	63692359	-	2558	protein_coding	thioredoxin-like 1 [Source:MGI Symbol;Acc:MGI:1860078]	-
353502	ENSMUSG00000023904	2310.34	2133.79	1965.88	1934.39	2222.07	1950.13	0.190384	0.00675632	0.0598376	Hcfc1r1	17	23673596	23675227	+	958	protein_coding	host cell factor C1 regulator 1 (XPO1-dependent) [Source:MGI Symbol;Acc:MGI:2663619]	-
16504	ENSMUSG00000062785	602.96	584.151	802.315	693.636	593.556	747.975	-0.331728	0.00677289	0.0599341	Kcnc3	7	44590664	44604754	+	5995	protein_coding	potassium voltage gated channel, Shaw-related subfamily, member 3 [Source:MGI Symbol;Acc:MGI:96669]	-
234686	ENSMUSG00000014778	709.618	695.881	831.992	892.082	702.75	862.037	-0.294642	0.00679318	0.0599977	Fhod1	8	105329163	105347953	-	4666	protein_coding	formin homology 2 domain containing 1 [Source:MGI Symbol;Acc:MGI:2679008]	-
52398	ENSMUSG00000058013	6436.45	6334.58	5993.83	5810.59	6385.52	5902.21	0.114135	0.00679648	0.0599977	2021-09-11	5	93093437	93176447	+	9472	protein_coding	septin 11 [Source:MGI Symbol;Acc:MGI:1277214]	-
50767	ENSMUSG00000004565	1519.01	1575.14	1694.69	1905.64	1547.08	1800.16	-0.220229	0.00679712	0.0599977	Pnpla6	8	3515384	3544267	+	9698	protein_coding	patatin-like phospholipase domain containing 6 [Source:MGI Symbol;Acc:MGI:1354723]	-
106648	ENSMUSG00000073424	75.6926	61.9371	121.78	125.188	68.8148	123.484	-0.836276	0.00680461	1	Cyp4f15	17	32685627	32703352	+	2282	protein_coding	cytochrome P450, family 4, subfamily f, polypeptide 15 [Source:MGI Symbol;Acc:MGI:2146921]	-
217995	ENSMUSG00000050244	842.08	915.697	676.442	746.493	878.888	711.467	0.302026	0.0068211	0.060159	Heatr1	13	12395027	12440289	+	7828	protein_coding	HEAT repeat containing 1 [Source:MGI Symbol;Acc:MGI:2442524]	-
13383	ENSMUSG00000022770	3246.18	3464.83	2997.42	3018.43	3355.51	3007.93	0.156153	0.00683643	0.0602439	Dlg1	16	31663443	31875129	+	10736	protein_coding	discs large MAGUK scaffold protein 1 [Source:MGI Symbol;Acc:MGI:107231]	-
11740	ENSMUSG00000016319	5883.38	6073.47	5529.22	5492.52	5978.43	5510.87	0.116772	0.00684276	0.0602494	Slc25a5	X	36795651	36798807	+	1646	protein_coding	solute carrier family 25 (mitochondrial carrier, adenine nucleotide translocator), member 5 [Source:MGI Symbol;Acc:MGI:1353496]	-
74006	ENSMUSG00000022789	2984.7	3092	2710.88	2733.74	3038.35	2722.31	0.157472	0.00686255	0.0603733	Dnm1l	16	16312230	16358959	-	5203	protein_coding	dynamin 1-like [Source:MGI Symbol;Acc:MGI:1921256]	-
219094	ENSMUSG00000047153	947.878	869.548	1092.95	1092.38	908.713	1092.67	-0.263381	0.00693784	0.0609848	Khnyn	14	55884947	55898775	+	6502	protein_coding	KH and NYN domain containing [Source:MGI Symbol;Acc:MGI:2451333]	-
21898	ENSMUSG00000039005	607.261	598.725	474.839	473.861	602.993	474.35	0.346593	0.00699591	0.0614441	Tlr4	4	66827584	66930284	+	5556	protein_coding	toll-like receptor 4 [Source:MGI Symbol;Acc:MGI:96824]	-
268721	ENSMUSG00000021819	3784.63	3868.03	4212.15	4183.14	3826.33	4197.65	-0.134173	0.00702559	0.0616535	Zswim8	14	20707552	20723619	+	8590	protein_coding	zinc finger SWIM-type containing 8 [Source:MGI Symbol;Acc:MGI:1919156]	-
210274	ENSMUSG00000037541	490.282	422.629	620.157	565.666	456.455	592.911	-0.372385	0.00703903	0.0617202	Shank2	7	144001928	144424494	+	10768	protein_coding	SH3 and multiple ankyrin repeat domains 2 [Source:MGI Symbol;Acc:MGI:2671987]	-
29813	ENSMUSG00000000552	1241.19	1083.29	1442.94	1335.34	1162.24	1389.14	-0.253398	0.00705881	0.0618422	Zfp385a	15	103313895	103340093	-	2515	protein_coding	zinc finger protein 385A [Source:MGI Symbol;Acc:MGI:1352495]	-
140792	ENSMUSG00000036103	2470.33	2501.77	2198.18	2219.08	2486.05	2208.63	0.170288	0.00708361	0.062008	Colec12	18	9707648	9877995	+	3322	protein_coding	collectin sub-family member 12 [Source:MGI Symbol;Acc:MGI:2152907]	-
238384	ENSMUSG00000041771	895.409	989.778	1137.98	1117.42	942.594	1127.7	-0.261472	0.00710636	0.0621291	Slc24a4	12	102128733	102267091	+	4522	protein_coding	solute carrier family 24 (sodium/potassium/calcium exchanger), member 4 [Source:MGI Symbol;Acc:MGI:2447362]	-
232157	ENSMUSG00000043131	3535.19	3685.86	3217.45	3298.48	3610.52	3257.96	0.14702	0.00710992	0.0621291	Mob1a	6	83326016	83343776	+	4794	protein_coding	MOB kinase activator 1A [Source:MGI Symbol;Acc:MGI:2442631]	-
100273	ENSMUSG00000028559	2119.39	2142.29	1847.17	1901.93	2130.84	1874.55	0.184354	0.00711509	0.0621291	Osbpl9	4	109061145	109202272	-	7006	protein_coding	oxysterol binding protein-like 9 [Source:MGI Symbol;Acc:MGI:1923784]	-
20430	ENSMUSG00000030447	6892.33	6706.2	6108.44	6438.39	6799.27	6273.41	0.116378	0.00713557	0.0622564	Cyfip1	7	55841745	55932602	+	11941	protein_coding	cytoplasmic FMR1 interacting protein 1 [Source:MGI Symbol;Acc:MGI:1338801]	-
230103	ENSMUSG00000028469	3438.85	3523.13	3777.23	3897.53	3480.99	3837.38	-0.141496	0.00717213	0.0625236	Npr2	4	43631935	43651244	+	4667	protein_coding	natriuretic peptide receptor 2 [Source:MGI Symbol;Acc:MGI:97372]	-
236920	ENSMUSG00000031216	2462.59	2472.62	2836.76	2699.43	2467.61	2768.09	-0.165546	0.00717914	0.0625332	Stard8	X	99003248	99074728	+	5499	protein_coding	START domain containing 8 [Source:MGI Symbol;Acc:MGI:2448556]	-
227298	ENSMUSG00000049339	2425.6	2393.69	2708.84	2690.16	2409.64	2699.5	-0.163432	0.00719185	0.0625922	Retreg2	1	75142778	75147913	+	2999	protein_coding	reticulophagy regulator family member 2 [Source:MGI Symbol;Acc:MGI:2388278]	-
227800	ENSMUSG00000035437	2777.4	2673.01	2380.34	2475.95	2725.21	2428.14	0.167181	0.00724693	0.0630197	Rabgap1	2	37443279	37566454	+	12615	protein_coding	RAB GTPase activating protein 1 [Source:MGI Symbol;Acc:MGI:2385139]	-
12753	ENSMUSG00000029238	2104.77	2045.14	1802.14	1845.37	2074.95	1823.75	0.186742	0.0072912	0.0633524	Clock	5	76209868	76304792	-	13727	protein_coding	circadian locomotor output cycles kaput [Source:MGI Symbol;Acc:MGI:99698]	bHLH
65106	ENSMUSG00000035199	4643.05	4680.5	4258.21	4281.44	4661.78	4269.82	0.126456	0.0073157	0.063513	Arl6ip5	6	97210689	97233315	+	1442	protein_coding	ADP-ribosylation factor-like 6 interacting protein 5 [Source:MGI Symbol;Acc:MGI:1929501]	-
12162	ENSMUSG00000008999	257.183	287.825	372.503	370.928	272.504	371.716	-0.451609	0.00734229	0.0636915	Bmp7	2	172868012	172940321	-	4019	protein_coding	bone morphogenetic protein 7 [Source:MGI Symbol;Acc:MGI:103302]	-
77569	ENSMUSG00000037736	7326.7	7291.57	6882.1	6706.38	7309.13	6794.24	0.105677	0.00735204	0.0636923	Limch1	5	66745827	67057158	+	10263	protein_coding	LIM and calponin homology domains 1 [Source:MGI Symbol;Acc:MGI:1924819]	-
217366	ENSMUSG00000025145	784.45	839.186	971.17	987.596	811.818	979.383	-0.272913	0.00735445	0.0636923	Lrrc45	11	120713925	120721128	+	3293	protein_coding	leucine rich repeat containing 45 [Source:MGI Symbol;Acc:MGI:2387183]	-
74213	ENSMUSG00000022119	1817.48	1634.65	1478.76	1496.7	1726.07	1487.73	0.2168	0.00736194	0.063705	Rbm26	14	105106751	105177327	-	7649	protein_coding	RNA binding motif protein 26 [Source:MGI Symbol;Acc:MGI:1921463]	-
53605	ENSMUSG00000058799	4926.9	4584.56	4307.33	4355.62	4755.73	4331.48	0.136292	0.00739744	0.0639597	Nap1l1	10	111473223	111498150	+	4994	protein_coding	nucleosome assembly protein 1-like 1 [Source:MGI Symbol;Acc:MGI:1855693]	-
69553	ENSMUSG00000074577	413.729	452.991	584.339	534.137	433.36	559.238	-0.370085	0.00741965	0.0640992	Ripor3	2	167980164	168010618	-	4244	protein_coding	RIPOR family member 3 [Source:MGI Symbol;Acc:MGI:1916803]	-
319156	ENSMUSG00000061482	76.5527	95.9417	33.7709	49.148	86.2472	41.4595	1.04797	0.00745291	1	Hist1h4d	13	23581598	23582735	+	1138	protein_coding	histone cluster 1, H4d [Source:MGI Symbol;Acc:MGI:2448423]	-
20462	ENSMUSG00000022858	2391.2	2336.61	2151.1	2028.05	2363.9	2089.58	0.178993	0.00747123	0.0644639	Tra2b	16	22244549	22266005	-	9235	protein_coding	transformer 2 beta [Source:MGI Symbol;Acc:MGI:106016]	-
19679	ENSMUSG00000029406	2586.45	2659.65	2962.63	2890.46	2623.05	2926.54	-0.158567	0.00747408	0.0644639	Pitpnm2	5	124118690	124249760	-	12843	protein_coding	phosphatidylinositol transfer protein, membrane-associated 2 [Source:MGI Symbol;Acc:MGI:1336192]	-
17207	ENSMUSG00000031442	481.68	461.492	636.531	571.23	471.586	603.88	-0.354657	0.00748921	0.0645417	Mcf2l	8	12873806	13020905	+	12760	protein_coding	mcf.2 transforming sequence-like [Source:MGI Symbol;Acc:MGI:103263]	-
66580	ENSMUSG00000045624	831.758	652.161	583.316	579.575	741.96	581.446	0.356672	0.00749894	0.0645672	Esf1	2	140119883	140170564	-	4471	protein_coding	ESF1 nucleolar pre-rRNA processing protein homolog [Source:MGI Symbol;Acc:MGI:1913830]	-
107895	ENSMUSG00000036155	4476.18	4381.74	3979.85	4106.18	4428.96	4043.01	0.131838	0.0075099	0.0645672	Mgat5	1	127205015	127488336	+	10291	protein_coding	mannoside acetylglucosaminyltransferase 5 [Source:MGI Symbol;Acc:MGI:894701]	-
57752	ENSMUSG00000030852	947.878	1091.79	1246.45	1193.46	1019.84	1219.96	-0.261977	0.00751051	0.0645672	Tacc2	7	130577438	130764785	+	15408	protein_coding	transforming, acidic coiled-coil containing protein 2 [Source:MGI Symbol;Acc:MGI:1928899]	-
94282	ENSMUSG00000033720	5316.54	5378.81	5823.95	5756.81	5347.68	5790.38	-0.114974	0.00752442	0.064607	Sfxn5	6	85213049	85333422	-	9635	protein_coding	sideroflexin 5 [Source:MGI Symbol;Acc:MGI:2137681]	-
74440	ENSMUSG00000034390	1675.56	1747.6	1959.74	1947.37	1711.58	1953.55	-0.19197	0.00752739	0.064607	Cmip	8	117257064	117459430	+	6495	protein_coding	c-Maf inducing protein [Source:MGI Symbol;Acc:MGI:1921690]	-
20740	ENSMUSG00000057738	20855.9	22148	19714	20657.9	21501.9	20186	0.0903154	0.00753727	0.0646393	Sptan1	2	29965560	30031451	+	13362	protein_coding	spectrin alpha, non-erythrocytic 1 [Source:MGI Symbol;Acc:MGI:98386]	-
12038	ENSMUSG00000027792	184.071	172.452	113.593	112.206	178.261	112.899	0.660744	0.00756111	1	Bche	3	73635808	73708415	-	6741	protein_coding	butyrylcholinesterase [Source:MGI Symbol;Acc:MGI:894278]	-
18606	ENSMUSG00000022425	1476.87	1530.21	1696.73	1765.62	1503.54	1731.18	-0.204724	0.00757386	0.0649003	Enpp2	15	54838901	54952892	-	5779	protein_coding	ectonucleotide pyrophosphatase/phosphodiesterase 2 [Source:MGI Symbol;Acc:MGI:1321390]	-
67768	ENSMUSG00000044442	528.988	521	398.087	414.512	524.994	406.3	0.369802	0.0075863	0.0649542	N6amt1	16	87354185	87368742	+	6135	protein_coding	N-6 adenine-specific DNA methyltransferase 1 (putative) [Source:MGI Symbol;Acc:MGI:1915018]	-
109222	ENSMUSG00000049404	147.084	165.165	90.0558	99.2233	156.125	94.6395	0.718339	0.00761013	1	Rarres1	3	67478972	67515523	-	1325	protein_coding	retinoic acid receptor responder (tazarotene induced) 1 [Source:MGI Symbol;Acc:MGI:1924461]	-
241638	ENSMUSG00000037703	916.052	791.823	1064.3	1017.27	853.938	1040.78	-0.281218	0.00761078	0.065062	Lzts3	2	130632839	130642803	-	4252	protein_coding	leucine zipper, putative tumor suppressor family member 3 [Source:MGI Symbol;Acc:MGI:2656976]	-
74178	ENSMUSG00000042608	2316.37	2391.26	2658.69	2618.75	2353.81	2638.72	-0.165648	0.00761122	0.065062	Stk40	4	126103957	126141029	+	4117	protein_coding	serine/threonine kinase 40 [Source:MGI Symbol;Acc:MGI:1921428]	-
226025	ENSMUSG00000052387	1022.71	936.343	839.156	777.095	979.526	808.125	0.280311	0.00762287	0.0650759	Trpm3	19	22139119	22989884	+	8061	protein_coding	transient receptor potential cation channel, subfamily M, member 3 [Source:MGI Symbol;Acc:MGI:2443101]	-
224807	ENSMUSG00000036026	2322.39	2306.24	2721.12	2508.4	2314.32	2614.76	-0.175382	0.00762517	0.0650759	Tmem63b	17	45660171	45686905	-	5098	protein_coding	transmembrane protein 63b [Source:MGI Symbol;Acc:MGI:2387609]	-
66244	ENSMUSG00000020982	1834.69	1708.73	1539.13	1538.42	1771.71	1538.78	0.205174	0.00764057	0.0651547	Nemf	12	69310522	69357165	-	10549	protein_coding	nuclear export mediator factor [Source:MGI Symbol;Acc:MGI:1918305]	-
56336	ENSMUSG00000017929	1235.17	1178.02	1462.38	1370.58	1206.59	1416.48	-0.229544	0.00764914	0.0651751	B4galt5	2	167298444	167349183	-	4308	protein_coding	UDP-Gal:betaGlcNAc beta 1,4-galactosyltransferase, polypeptide 5 [Source:MGI Symbol;Acc:MGI:1927169]	-
26451	ENSMUSG00000046364	4998.29	5129.85	4746.35	4522.54	5064.07	4634.45	0.12763	0.00768772	0.065451	Rpl27a	7	109519147	109522367	+	2774	protein_coding	ribosomal protein L27A [Source:MGI Symbol;Acc:MGI:1347076]	-
76846	ENSMUSG00000006333	8493.05	8533.95	8085.58	7794.13	8513.5	7939.85	0.100768	0.00775779	0.0659943	Rps9	7	3703993	3706897	+	2522	protein_coding	ribosomal protein S9 [Source:MGI Symbol;Acc:MGI:1924096]	-
11568	ENSMUSG00000020473	6851.04	6766.93	7344.66	7290.59	6808.98	7317.63	-0.103574	0.00776828	0.0659947	Aebp1	11	5861947	5872088	+	4058	protein_coding	AE binding protein 1 [Source:MGI Symbol;Acc:MGI:1197012]	-
15184	ENSMUSG00000008855	2351.63	2392.47	2624.92	2688.3	2372.05	2656.61	-0.164124	0.00777033	0.0659947	Hdac5	11	102194432	102230166	-	8780	protein_coding	histone deacetylase 5 [Source:MGI Symbol;Acc:MGI:1333784]	-
14824	ENSMUSG00000034708	3727	3606.92	4014.65	4049.61	3666.96	4032.13	-0.136124	0.00777898	0.066015	Grn	11	102430315	102437048	+	3474	protein_coding	granulin [Source:MGI Symbol;Acc:MGI:95832]	-
22027	ENSMUSG00000020048	13059.6	12614.5	12196.4	11975.4	12837	12085.9	0.0877432	0.00786186	0.0666648	Hsp90b1	10	86690209	86705509	-	4032	protein_coding	heat shock protein 90, beta (Grp94), member 1 [Source:MGI Symbol;Acc:MGI:98817]	-
72780	ENSMUSG00000019880	189.231	166.38	118.71	105.715	177.806	112.212	0.668372	0.00787765	1	Rspo3	10	29452416	29535867	-	3090	protein_coding	R-spondin 3 [Source:MGI Symbol;Acc:MGI:1920030]	-
68135	ENSMUSG00000022312	3604	3547.41	3244.05	3240.99	3575.71	3242.52	0.141536	0.00791923	0.0670793	Eif3h	15	51786558	51865523	-	1612	protein_coding	eukaryotic translation initiation factor 3, subunit H [Source:MGI Symbol;Acc:MGI:1915385]	-
212632	ENSMUSG00000041025	715.639	761.461	951.726	854.99	738.55	903.358	-0.291676	0.00792346	0.0670793	Iffo2	4	139530548	139620382	+	6216	protein_coding	intermediate filament family orphan 2 [Source:MGI Symbol;Acc:MGI:2140675]	-
11981	ENSMUSG00000027546	2028.22	2104.65	2392.62	2281.21	2066.43	2336.91	-0.178167	0.00794232	0.0671852	Atp9a	2	168634438	168742409	-	5917	protein_coding	ATPase, class II, type 9A [Source:MGI Symbol;Acc:MGI:1330826]	-
231659	ENSMUSG00000041638	2939.97	3003.34	3283.97	3295.7	2971.65	3289.83	-0.147381	0.00797299	0.0673906	Gcn1l1	5	115565254	115622654	+	17815	protein_coding	GCN1 general control of amino-acid synthesis 1-like 1 (yeast) [Source:MGI Symbol;Acc:MGI:2444248]	-
14325	ENSMUSG00000050708	11797.7	12544.1	11419.7	11340.2	12170.9	11379.9	0.0959521	0.00803279	0.0678417	Ftl1	7	45457944	45459884	-	1340	protein_coding	ferritin light polypeptide 1 [Source:MGI Symbol;Acc:MGI:95589]	-
66645	ENSMUSG00000021938	1167.21	1181.66	1012.1	971.832	1174.44	991.968	0.243616	0.00806056	0.0680218	Pspc1	14	56720710	56778316	-	5734	protein_coding	paraspeckle protein 1 [Source:MGI Symbol;Acc:MGI:1913895]	-
108000	ENSMUSG00000026605	513.505	495.496	386.83	392.257	504.501	389.544	0.37391	0.00811057	0.0683352	Cenpf	1	189640606	189688086	-	15433	protein_coding	centromere protein F [Source:MGI Symbol;Acc:MGI:1313302]	-
229363	ENSMUSG00000027823	1493.21	1603.08	1336.51	1324.21	1548.14	1330.36	0.216958	0.00811149	0.0683352	Gmps	3	63976106	64022579	+	8105	protein_coding	guanine monophosphate synthetase [Source:MGI Symbol;Acc:MGI:2448526]	-
223732	ENSMUSG00000055745	1076.04	1095.44	1247.48	1305.67	1085.74	1276.57	-0.23448	0.00811711	0.0683352	Rtl6	15	84553398	84557823	-	4426	protein_coding	retrotransposon Gag like 6 [Source:MGI Symbol;Acc:MGI:2675858]	-
16000	ENSMUSG00000020053	498.883	502.783	388.877	383.911	500.833	386.394	0.374163	0.00815872	0.0686308	Igf1	10	87858265	87937042	+	9904	protein_coding	insulin-like growth factor 1 [Source:MGI Symbol;Acc:MGI:96432]	-
14827	ENSMUSG00000027248	14107.2	14241.9	13202.4	13570.4	14174.5	13386.4	0.0821971	0.00819127	0.0688497	Pdia3	2	121413775	121438687	+	3139	protein_coding	protein disulfide isomerase associated 3 [Source:MGI Symbol;Acc:MGI:95834]	-
21454	ENSMUSG00000068039	3394.12	3410.18	2966.72	3159.38	3402.15	3063.05	0.150912	0.00820663	0.068924	Tcp1	17	12915701	12925067	+	5030	protein_coding	t-complex protein 1 [Source:MGI Symbol;Acc:MGI:98535]	-
13429	ENSMUSG00000026825	453.295	462.706	592.526	572.157	458.001	582.341	-0.346923	0.00821344	0.0689263	Dnm1	2	32308471	32353338	-	5249	protein_coding	dynamin 1 [Source:MGI Symbol;Acc:MGI:107384]	-
76014	ENSMUSG00000017478	1430.42	1362.62	1640.45	1593.14	1396.52	1616.79	-0.209657	0.00823002	0.0690106	Zc3h18	8	122376609	122417360	+	9190	protein_coding	zinc finger CCCH-type containing 18 [Source:MGI Symbol;Acc:MGI:1923264]	-
100986	ENSMUSG00000040407	2490.97	2551.56	2289.26	2194.97	2521.27	2242.11	0.168997	0.00832152	0.0697225	Akap9	5	3928054	4081310	+	21350	protein_coding	A kinase (PRKA) anchor protein (yotiao) 9 [Source:MGI Symbol;Acc:MGI:2178217]	-
224014	ENSMUSG00000022788	1255.81	1220.52	1021.31	1078.47	1238.17	1049.89	0.238267	0.00838474	0.0701964	Fgd4	16	16416917	16600549	-	17517	protein_coding	FYVE, RhoGEF and PH domain containing 4 [Source:MGI Symbol;Acc:MGI:2183747]	-
70247	ENSMUSG00000026229	3972.14	4023.48	3718.89	3549.78	3997.81	3634.34	0.13754	0.00842415	0.0704162	Psmd1	1	86064387	86139151	+	7265	protein_coding	proteasome (prosome, macropain) 26S subunit, non-ATPase, 1 [Source:MGI Symbol;Acc:MGI:1917497]	-
19704	ENSMUSG00000058301	2294.86	2404.62	2615.71	2649.36	2349.74	2632.53	-0.16536	0.00842433	0.0704162	Upf1	8	70331525	70353278	-	4618	protein_coding	UPF1 regulator of nonsense transcripts homolog (yeast) [Source:MGI Symbol;Acc:MGI:107995]	-
12569	ENSMUSG00000048895	92.8954	77.7249	132.014	156.717	85.3102	144.365	-0.753764	0.00844965	1	Cdk5r1	11	80477023	80481184	+	4162	protein_coding	cyclin-dependent kinase 5, regulatory subunit 1 (p35) [Source:MGI Symbol;Acc:MGI:101764]	-
13644	ENSMUSG00000022203	400.827	406.841	493.26	552.683	403.834	522.972	-0.374242	0.00845136	0.0705862	Efs	14	54916535	54926126	-	2917	protein_coding	embryonal Fyn-associated substrate [Source:MGI Symbol;Acc:MGI:105311]	-
208431	ENSMUSG00000068270	256.323	257.464	160.668	191.028	256.893	175.848	0.54514	0.00845892	1	Shroom4	X	6399854	6637448	+	8880	protein_coding	shroom family member 4 [Source:MGI Symbol;Acc:MGI:2685570]	-
320365	ENSMUSG00000056602	145.364	149.378	224.116	216.066	147.371	220.091	-0.579347	0.00846766	1	Fry	5	150118645	150497753	+	29729	protein_coding	FRY microtubule binding protein [Source:MGI Symbol;Acc:MGI:2443895]	-
18645	ENSMUSG00000027805	5542.76	5512.4	4990.93	5191.14	5527.58	5091.04	0.118545	0.0084715	0.0706985	Pfn2	3	57841895	57848079	-	3541	protein_coding	profilin 2 [Source:MGI Symbol;Acc:MGI:97550]	-
330474	ENSMUSG00000059273	2020.48	1841.11	2194.09	2212.59	1930.79	2203.34	-0.188101	0.008492	0.0707731	Zc3h4	7	16400910	16437696	+	9147	protein_coding	zinc finger CCCH-type containing 4 [Source:MGI Symbol;Acc:MGI:2682314]	-
52635	ENSMUSG00000021171	1409.77	1447.63	1189.15	1258.37	1428.7	1223.76	0.222222	0.00849385	0.0707731	Esyt2	12	116281196	116391050	+	9143	protein_coding	extended synaptotagmin-like protein 2 [Source:MGI Symbol;Acc:MGI:1261845]	-
21827	ENSMUSG00000028047	1299.68	1346.83	1539.13	1523.59	1323.25	1531.36	-0.211731	0.0085459	0.0711507	Thbs3	3	89215180	89226837	+	4823	protein_coding	thrombospondin 3 [Source:MGI Symbol;Acc:MGI:98739]	-
57330	ENSMUSG00000029714	1156.89	1015.28	1278.18	1305.67	1086.09	1291.92	-0.246999	0.00857013	0.0712962	Gigyf1	5	137518548	137527935	+	5505	protein_coding	GRB10 interacting GYF protein 1 [Source:MGI Symbol;Acc:MGI:1888677]	-
665113	ENSMUSG00000027692	1775.34	1726.95	1946.43	2047.52	1751.14	1996.98	-0.189089	0.00858667	0.0713776	Tnik	3	28263214	28675858	+	19282	protein_coding	TRAF2 and NCK interacting kinase [Source:MGI Symbol;Acc:MGI:1916264]	-
20316	ENSMUSG00000002064	2004.99	2012.35	1755.06	1781.38	2008.67	1768.22	0.183718	0.00868438	0.072133	Sdf2	11	78245746	78255496	+	1515	protein_coding	stromal cell derived factor 2 [Source:MGI Symbol;Acc:MGI:108019]	-
74772	ENSMUSG00000036622	1540.52	1674.73	1829.77	1858.35	1607.62	1844.06	-0.200383	0.00873564	0.0724808	Atp13a2	4	140986873	141007330	+	6000	protein_coding	ATPase type 13A2 [Source:MGI Symbol;Acc:MGI:1922022]	-
19889	ENSMUSG00000060090	1282.47	1304.32	1034.62	1152.66	1293.4	1093.64	0.240779	0.00873999	0.0724808	Rp2	X	20364481	20405653	+	5141	protein_coding	retinitis pigmentosa 2 homolog [Source:MGI Symbol;Acc:MGI:1277953]	-
69050	ENSMUSG00000002250	688.975	632.73	821.759	803.06	660.852	812.409	-0.2951	0.00877376	0.0727037	Ppard	17	28232700	28301474	+	7514	protein_coding	peroxisome proliferator activator receptor delta [Source:MGI Symbol;Acc:MGI:101884]	THR-like
216148	ENSMUSG00000020312	92.8954	65.5804	130.99	144.662	79.2379	137.826	-0.787363	0.00878124	1	Shc2	10	79618051	79637918	-	5426	protein_coding	SHC (Src homology 2 domain containing) transforming protein 2 [Source:MGI Symbol;Acc:MGI:106180]	-
54366	ENSMUSG00000038816	6935.33	7115.47	6398.05	6631.27	7025.4	6514.66	0.108088	0.00883099	0.0731206	Ctnnal1	4	56810935	56865188	-	7661	protein_coding	catenin (cadherin associated protein), alpha-like 1 [Source:MGI Symbol;Acc:MGI:1859649]	-
16782	ENSMUSG00000026479	927.234	880.478	736.82	757.621	903.856	747.22	0.27571	0.00887718	0.0734455	Lamc2	1	153122756	153186447	-	8039	protein_coding	laminin, gamma 2 [Source:MGI Symbol;Acc:MGI:99913]	-
ENSMUSG00000064043	ENSMUSG00000064043	391.365	380.124	551.592	461.806	385.744	506.699	-0.391451	0.00890376	0.0735739	Trerf1	17	47140875	47361958	+	9070	processed_transcript	transcriptional regulating factor 1 [Source:MGI Symbol;Acc:MGI:2442086]	zf-C2H2
17758	ENSMUSG00000032479	10117	10304.6	10816.9	10875.6	10210.8	10846.3	-0.0875562	0.00890664	0.0735739	Map4	9	109931460	110083955	+	15143	protein_coding	microtubule-associated protein 4 [Source:MGI Symbol;Acc:MGI:97178]	-
213391	ENSMUSG00000042129	3528.31	3597.21	3856.02	3968	3562.76	3912.01	-0.135645	0.00892427	0.0736618	Rassf4	6	116633008	116673952	-	9209	protein_coding	Ras association (RalGDS/AF-6) domain family member 4 [Source:MGI Symbol;Acc:MGI:2386853]	-
67115	ENSMUSG00000025794	4780.67	4721.79	4387.15	4344.5	4751.23	4365.82	0.122438	0.00896882	0.0739717	Rpl14	9	120571444	120574654	+	1651	protein_coding	ribosomal protein L14 [Source:MGI Symbol;Acc:MGI:1914365]	-
74103	ENSMUSG00000053702	5380.19	5288.94	4878.36	4961.17	5334.57	4919.76	0.117085	0.00898933	0.074083	Nebl	2	17343909	17731464	-	15235	protein_coding	nebulette [Source:MGI Symbol;Acc:MGI:1921353]	-
20135	ENSMUSG00000020649	729.401	759.033	603.783	602.758	744.217	603.271	0.301848	0.00900296	0.0741375	Rrm2	12	24708241	24714146	+	2771	protein_coding	ribonucleotide reductase M2 [Source:MGI Symbol;Acc:MGI:98181]	-
107568	ENSMUSG00000041058	1692.76	1709.95	1451.13	1509.68	1701.35	1480.4	0.200099	0.00901393	0.07417	Wwp1	4	19608303	19708993	-	6453	protein_coding	WW domain containing E3 ubiquitin protein ligase 1 [Source:MGI Symbol;Acc:MGI:1861728]	-
11647	ENSMUSG00000028766	269.225	242.89	189.322	163.208	256.058	176.265	0.542634	0.00902647	1	Alpl	4	137741733	137796384	-	4033	protein_coding	alkaline phosphatase, liver/bone/kidney [Source:MGI Symbol;Acc:MGI:87983]	-
268595	ENSMUSG00000094910	247.721	278.11	362.27	353.309	262.915	357.789	-0.448144	0.00907835	0.0746419	D430019H16Rik	12	105453856	105493095	+	5786	protein_coding	RIKEN cDNA D430019H16 gene [Source:MGI Symbol;Acc:MGI:2443127]	-
72584	ENSMUSG00000031095	1593.84	1560.57	1370.28	1365.94	1577.21	1368.11	0.205789	0.00909556	0.0746972	Cul4b	X	38533274	38576196	-	3873	protein_coding	cullin 4B [Source:MGI Symbol;Acc:MGI:1919834]	-
224902	ENSMUSG00000042625	2056.6	2052.42	2354.75	2275.64	2054.51	2315.2	-0.172031	0.00910597	0.0746972	Safb2	17	56560965	56584585	-	8165	protein_coding	scaffold attachment factor B2 [Source:MGI Symbol;Acc:MGI:2146808]	-
238505	ENSMUSG00000021311	1791.68	1788.89	1573.93	1558.83	1790.28	1566.38	0.192879	0.00910898	0.0746972	Mtr	13	12182712	12258113	-	8524	protein_coding	5-methyltetrahydrofolate-homocysteine methyltransferase [Source:MGI Symbol;Acc:MGI:894292]	-
103677	ENSMUSG00000038290	1441.6	1379.62	1631.24	1622.81	1410.61	1627.02	-0.204567	0.00911472	0.0746972	Smg6	11	74925823	75164448	+	8453	protein_coding	Smg-6 homolog, nonsense mediated mRNA decay factor (C. elegans) [Source:MGI Symbol;Acc:MGI:2144117]	-
68350	ENSMUSG00000041241	994.325	1029.86	1187.1	1197.17	1012.09	1192.13	-0.237358	0.00912046	0.0746972	Mul1	4	138434671	138442265	+	4000	protein_coding	mitochondrial ubiquitin ligase activator of NFKB 1 [Source:MGI Symbol;Acc:MGI:1915600]	-
56348	ENSMUSG00000027195	3741.62	3809.74	3343.32	3506.2	3775.68	3424.76	0.139945	0.00913192	0.0747331	Hsd17b12	2	94032689	94157964	-	2407	protein_coding	hydroxysteroid (17-beta) dehydrogenase 12 [Source:MGI Symbol;Acc:MGI:1926967]	-
58178	ENSMUSG00000043531	2357.65	2318.39	2577.85	2655.85	2338.02	2616.85	-0.162274	0.00915594	0.0748716	Sorcs1	19	50143299	50678646	-	8441	protein_coding	sortilin-related VPS10 domain containing receptor 1 [Source:MGI Symbol;Acc:MGI:1929666]	-
107358	ENSMUSG00000025016	9013.44	8954.16	8399.75	8449.75	8983.8	8424.75	0.0928059	0.00921512	0.0752886	Tm9sf3	19	41210842	41264004	-	6144	protein_coding	transmembrane 9 superfamily member 3 [Source:MGI Symbol;Acc:MGI:1914262]	-
52915	ENSMUSG00000041164	1584.38	1611.58	1847.17	1802.71	1597.98	1824.94	-0.191927	0.00922119	0.0752886	Zmiz2	11	6389074	6406158	+	4655	protein_coding	zinc finger, MIZ-type containing 2 [Source:MGI Symbol;Acc:MGI:106374]	zf-MIZ
72981	ENSMUSG00000030753	2559.79	2422.83	2091.75	2302.54	2491.31	2197.14	0.181842	0.00924738	0.075444	Thap12	7	98703103	98718062	+	4125	protein_coding	THAP domain containing 12 [Source:MGI Symbol;Acc:MGI:1920231]	THAP
12070	ENSMUSG00000046432	3320.15	3185.51	3063.94	2730.96	3252.83	2897.45	0.168401	0.00927648	0.0755978	Bex3	X	136270253	136271978	+	973	protein_coding	brain expressed X-linked 3 [Source:MGI Symbol;Acc:MGI:1338016]	-
76156	ENSMUSG00000029861	113.539	102.014	174.995	166.918	107.776	170.956	-0.661435	0.00927775	1	Fam131b	6	42315312	42324643	-	4104	protein_coding	family with sequence similarity 131, member B [Source:MGI Symbol;Acc:MGI:1923406]	-
71844	ENSMUSG00000114797	856.702	862.261	709.189	708.473	859.482	708.831	0.277856	0.00928055	0.0755978	Gm49336	14	60205282	60251507	-	12748	protein_coding	predicted gene, 49336 [Source:MGI Symbol;Acc:MGI:6121524]	-
12343	ENSMUSG00000015733	5088.61	5269.51	4609.22	4874	5179.06	4741.61	0.12619	0.0093048	0.0757369	Capza2	6	17636234	17666972	+	5890	protein_coding	capping protein (actin filament) muscle Z-line, alpha 2 [Source:MGI Symbol;Acc:MGI:106222]	-
240843	ENSMUSG00000004031	68.8114	95.9417	143.271	135.389	82.3766	139.33	-0.769336	0.00932868	1	Brinp2	1	158245269	158356326	-	8767	protein_coding	bone morphogenic protein/retinoic acid inducible neural-specific 2 [Source:MGI Symbol;Acc:MGI:2443333]	-
20324	ENSMUSG00000045954	323.414	325.473	245.607	224.412	324.443	235.009	0.465918	0.00937846	0.0761622	Cavin2	1	51289126	51302960	+	3055	protein_coding	caveolae associated 2 [Source:MGI Symbol;Acc:MGI:99513]	-
99929	ENSMUSG00000034640	1476.01	1418.48	1219.85	1271.36	1447.24	1245.6	0.217179	0.00938206	0.0761622	Tiparp	3	65528410	65555518	+	4358	protein_coding	TCDD-inducible poly(ADP-ribose) polymerase [Source:MGI Symbol;Acc:MGI:2159210]	-
231997	ENSMUSG00000038074	1374.51	1367.47	1225.99	1114.64	1370.99	1170.31	0.229199	0.00939194	0.0761622	Fkbp14	6	54577604	54597308	-	4149	protein_coding	FK506 binding protein 14 [Source:MGI Symbol;Acc:MGI:2387639]	-
17237	ENSMUSG00000022517	3377.78	3296.02	3597.11	3764.92	3336.9	3681.02	-0.141253	0.00939223	0.0761622	Mgrn1	16	4886249	4938296	+	5087	protein_coding	mahogunin, ring finger 1 [Source:MGI Symbol;Acc:MGI:2447670]	-
272359	ENSMUSG00000044030	1007.23	1117.3	1294.55	1217.57	1062.26	1256.06	-0.244233	0.00939912	0.0761622	Irf2bp1	7	19004044	19006777	+	2734	protein_coding	interferon regulatory factor 2 binding protein 1 [Source:MGI Symbol;Acc:MGI:2442159]	-
20133	ENSMUSG00000030978	1888.87	1833.82	1572.91	1679.38	1861.35	1626.14	0.195139	0.00940034	0.0761622	Rrm1	7	102441695	102469771	+	11012	protein_coding	ribonucleotide reductase M1 [Source:MGI Symbol;Acc:MGI:98180]	-
319554	ENSMUSG00000058258	591.778	649.732	486.096	496.117	620.755	491.106	0.335363	0.00942299	0.0762872	Idi1	13	8885501	8892451	+	3505	protein_coding	isopentenyl-diphosphate delta isomerase [Source:MGI Symbol;Acc:MGI:2442264]	-
12293	ENSMUSG00000040118	447.274	467.564	341.803	357.018	457.419	349.411	0.387011	0.0094572	0.0765055	Cacna2d1	5	15934691	16374511	+	12416	protein_coding	calcium channel, voltage-dependent, alpha2/delta subunit 1 [Source:MGI Symbol;Acc:MGI:88295]	-
57438	ENSMUSG00000026977	1674.7	1706.31	1415.31	1518.02	1690.5	1466.67	0.203878	0.0094652	0.0765115	2021-03-07	2	60209887	60250676	+	10391	protein_coding	membrane-associated ring finger (C3HC4) 7 [Source:MGI Symbol;Acc:MGI:1931053]	-
64933	ENSMUSG00000031539	2459.15	2416.76	2676.09	2768.98	2437.95	2722.53	-0.159029	0.00949624	0.0767037	Ap3m2	8	22787354	22805622	-	4525	protein_coding	adaptor-related protein complex 3, mu 2 subunit [Source:MGI Symbol;Acc:MGI:1929214]	-
11988	ENSMUSG00000031596	8708.95	8385.79	9014.79	9291.75	8547.37	9153.27	-0.0981646	0.00957679	0.0772952	Slc7a2	8	40862396	40922308	+	9135	protein_coding	solute carrier family 7 (cationic amino acid transporter, y+ system), member 2 [Source:MGI Symbol;Acc:MGI:99828]	-
20370	ENSMUSG00000000632	1657.5	1607.93	1870.7	1854.64	1632.72	1862.67	-0.189131	0.00959515	0.0773843	Sez6	11	77930800	77979048	+	5779	protein_coding	seizure related gene 6 [Source:MGI Symbol;Acc:MGI:104745]	-
14815	ENSMUSG00000024431	3450.03	3439.33	2981.05	3223.37	3444.68	3102.21	0.150612	0.0096326	0.077627	Nr3c1	18	39410545	39491301	-	7425	protein_coding	nuclear receptor subfamily 3, group C, member 1 [Source:MGI Symbol;Acc:MGI:95824]	ESR-like
66235	ENSMUSG00000067194	3626.36	3606.92	3273.73	3304.97	3616.64	3289.35	0.136916	0.00964089	0.0776345	Eif1ax	X	159372178	159389928	+	5266	protein_coding	eukaryotic translation initiation factor 1A, X-linked [Source:MGI Symbol;Acc:MGI:1913485]	-
14312	ENSMUSG00000024335	6177.55	6371.02	6930.2	6618.29	6274.28	6774.24	-0.111042	0.00969243	0.0779901	Brd2	17	34112023	34122634	-	7285	protein_coding	bromodomain containing 2 [Source:MGI Symbol;Acc:MGI:99495]	-
22791	ENSMUSG00000029014	708.758	706.811	592.526	550.828	707.784	571.677	0.308815	0.00981115	0.0788853	Dnajc2	5	21757267	21785251	-	5029	protein_coding	DnaJ heat shock protein family (Hsp40) member C2 [Source:MGI Symbol;Acc:MGI:99470]	MYB
110637	ENSMUSG00000032017	174.609	161.522	257.887	232.757	168.066	245.322	-0.542287	0.00981226	1	Grik4	9	42518135	42944493	-	5962	protein_coding	glutamate receptor, ionotropic, kainate 4 [Source:MGI Symbol;Acc:MGI:95817]	-
12748	ENSMUSG00000068917	757.786	711.669	892.371	887.446	734.727	889.908	-0.274459	0.00984017	0.0790583	Clk2	3	89164795	89176921	+	5299	protein_coding	CDC-like kinase 2 [Source:MGI Symbol;Acc:MGI:1098669]	-
268515	ENSMUSG00000039741	718.219	762.676	896.464	891.155	740.448	893.81	-0.273396	0.00985085	0.079084	Bahcc1	11	120232947	120292296	+	11118	protein_coding	BAH domain and coiled-coil containing 1 [Source:MGI Symbol;Acc:MGI:2679272]	-
19041	ENSMUSG00000039457	225.357	255.035	165.784	162.281	240.196	164.033	0.547261	0.00985679	1	Ppl	16	5086291	5132421	-	6893	protein_coding	periplakin [Source:MGI Symbol;Acc:MGI:1194898]	-
432467	ENSMUSG00000020069	896.269	802.753	1039.73	1006.14	849.511	1022.94	-0.264611	0.00989146	0.0793497	Hnrnph3	10	63014664	63024217	-	3151	protein_coding	heterogeneous nuclear ribonucleoprotein H3 [Source:MGI Symbol;Acc:MGI:1926462]	-
21753	ENSMUSG00000029552	491.142	562.291	367.387	435.841	526.716	401.614	0.386782	0.00990691	0.0794132	Tes	6	17065149	17105828	+	6835	protein_coding	testis derived transcript [Source:MGI Symbol;Acc:MGI:105081]	-
20525	ENSMUSG00000028645	2131.43	2034.21	2377.27	2318.3	2082.82	2347.78	-0.17126	0.00991797	0.0794416	Slc2a1	4	119108711	119137983	+	3506	protein_coding	solute carrier family 2 (facilitated glucose transporter), member 1 [Source:MGI Symbol;Acc:MGI:95755]	-
15228	ENSMUSG00000020950	2051.44	1886.04	2389.55	2132.84	1968.74	2261.19	-0.19728	0.00994702	0.0796138	Foxg1	12	49382660	49386861	+	4202	protein_coding	forkhead box G1 [Source:MGI Symbol;Acc:MGI:1347464]	Fork
30046	ENSMUSG00000039967	1254.95	1220.52	1011.08	1091.46	1237.74	1051.27	0.235675	0.00999196	0.079913	Zfp292	4	34803113	34882960	-	9986	protein_coding	zinc finger protein 292 [Source:MGI Symbol;Acc:MGI:1353423]	zf-C2H2
22141	ENSMUSG00000031028	256.323	238.033	358.176	321.78	247.178	339.978	-0.456722	0.0100058	0.0799297	Tub	7	108950338	109034460	+	8391	protein_coding	tubby bipartite transcription factor [Source:MGI Symbol;Acc:MGI:2651573]	Tub
217692	ENSMUSG00000042700	2816.97	2889.18	2545.1	2582.59	2853.07	2563.84	0.153426	0.0100119	0.0799297	Sipa1l1	12	82169320	82451786	+	12806	protein_coding	signal-induced proliferation-associated 1 like 1 [Source:MGI Symbol;Acc:MGI:2443679]	-
114249	ENSMUSG00000040998	893.689	916.911	772.638	727.019	905.3	749.828	0.271666	0.0100274	0.0799297	Npnt	3	132881745	132950291	-	5026	protein_coding	nephronectin [Source:MGI Symbol;Acc:MGI:2148811]	-
71994	ENSMUSG00000053931	36287.7	36227.1	34619.3	35007.3	36257.4	34813.3	0.0586172	0.0100289	0.0799297	Cnn3	3	121426497	121458207	+	3037	protein_coding	calponin 3, acidic [Source:MGI Symbol;Acc:MGI:1919244]	-
77980	ENSMUSG00000036529	2533.98	2487.2	2841.87	2754.14	2510.59	2798.01	-0.155619	0.0100435	0.0799297	Sbf1	15	89288236	89315311	-	6826	protein_coding	SET binding factor 1 [Source:MGI Symbol;Acc:MGI:1925230]	-
56364	ENSMUSG00000031310	1940.48	2011.13	2228.88	2222.79	1975.81	2225.83	-0.172929	0.0100449	0.0799297	Zmym3	X	101404384	101420849	-	8021	protein_coding	zinc finger, MYM-type 3 [Source:MGI Symbol;Acc:MGI:1927231]	-
76505	ENSMUSG00000068099	1605.89	1527.78	1888.1	1724.82	1566.83	1806.46	-0.203397	0.010047	0.0799297	1500009C09Rik	15	82252397	82260753	+	1904	protein_coding	RIKEN cDNA 1500009C09 gene [Source:MGI Symbol;Acc:MGI:1923755]	-
13655	ENSMUSG00000033730	494.582	499.14	661.091	591.631	496.861	626.361	-0.33365	0.0100801	0.080096	Egr3	14	70077203	70082614	+	4406	protein_coding	early growth response 3 [Source:MGI Symbol;Acc:MGI:1306780]	zf-C2H2
23994	ENSMUSG00000000346	6900.07	6730.49	6467.64	6175.03	6815.28	6321.33	0.109373	0.0100831	0.080096	Dazap2	15	100615349	100620761	+	2900	protein_coding	DAZ associated protein 2 [Source:MGI Symbol;Acc:MGI:1344344]	-
66576	ENSMUSG00000063882	2340.45	2308.67	2033.42	2101.31	2324.56	2067.36	0.169267	0.0101028	0.0801922	Uqcrh	4	116066965	116075071	-	1237	protein_coding	ubiquinol-cytochrome c reductase hinge protein [Source:MGI Symbol;Acc:MGI:1913826]	-
66616	ENSMUSG00000002365	1568.9	1685.66	1394.84	1422.51	1627.28	1408.68	0.206126	0.0101487	0.0804515	Snx9	17	5841329	5931954	+	3617	protein_coding	sorting nexin 9 [Source:MGI Symbol;Acc:MGI:1913866]	-
213827	ENSMUSG00000032096	5272.68	5076.41	4617.4	4876.78	5174.54	4747.09	0.124864	0.0101507	0.0804515	Arcn1	9	44741564	44767845	-	14915	protein_coding	archain 1 [Source:MGI Symbol;Acc:MGI:2387591]	-
105859	ENSMUSG00000042109	1138.83	1171.95	1367.21	1324.21	1155.39	1345.71	-0.220627	0.0102627	0.0812778	Csdc2	15	81936759	81950941	+	4623	protein_coding	cold shock domain containing C2, RNA binding [Source:MGI Symbol;Acc:MGI:2146027]	CSD
242291	ENSMUSG00000066324	4019.45	3984.62	3689.22	3626.75	4002.03	3657.98	0.130041	0.0102858	0.0813569	Impad1	4	4762484	4793355	-	6543	protein_coding	inositol monophosphatase domain containing 1 [Source:MGI Symbol;Acc:MGI:1915720]	-
14775	ENSMUSG00000063856	7989.87	8353	7667.02	7565.08	8171.43	7616.05	0.100688	0.0102881	0.0813569	Gpx1	9	108338903	108340343	+	1441	protein_coding	glutathione peroxidase 1 [Source:MGI Symbol;Acc:MGI:104887]	-
140571	ENSMUSG00000031385	59.3499	57.0792	112.57	98.296	58.2146	105.433	-0.854484	0.0103146	1	Plxnb3	X	73757090	73772514	+	6493	protein_coding	plexin B3 [Source:MGI Symbol;Acc:MGI:2154240]	-
73667	ENSMUSG00000071398	1753.83	1662.58	1908.57	1986.32	1708.21	1947.44	-0.187864	0.0103375	0.0816865	2410004P03Rik	12	17003319	17011727	-	3537	protein_coding	RIKEN cDNA 2410004P03 gene [Source:MGI Symbol;Acc:MGI:1920917]	-
68041	ENSMUSG00000008035	5719.95	5647.2	6315.16	5990.49	5683.58	6152.83	-0.113833	0.0103655	0.0818461	Mid1ip1	X	10715013	10719690	+	2128	protein_coding	Mid1 interacting protein 1 (gastrulation specific G12-like (zebrafish)) [Source:MGI Symbol;Acc:MGI:1915291]	-
99890	ENSMUSG00000049300	280.407	270.823	193.415	197.519	275.615	195.467	0.496448	0.0104984	1	Prmt6	3	110246109	110250998	-	4197	protein_coding	protein arginine N-methyltransferase 6 [Source:MGI Symbol;Acc:MGI:2139971]	-
320678	ENSMUSG00000038271	1148.29	1116.08	1309.9	1330.71	1132.19	1320.3	-0.221004	0.0105314	0.0830945	Iffo1	6	125145241	125161782	+	5691	protein_coding	intermediate filament family orphan 1 [Source:MGI Symbol;Acc:MGI:2444516]	-
66818	ENSMUSG00000044600	2262.18	2156.87	2018.07	1887.1	2209.52	1952.58	0.18001	0.010561	0.0832142	Smim7	8	72565188	72571088	-	3266	protein_coding	small integral membrane protein 7 [Source:MGI Symbol;Acc:MGI:1914068]	-
19330	ENSMUSG00000073639	4735.09	4791.01	4386.13	4381.59	4763.05	4383.86	0.119391	0.0105624	0.0832142	Rab18	18	6765205	6790231	+	2257	protein_coding	RAB18, member RAS oncogene family [Source:MGI Symbol;Acc:MGI:102790]	-
224814	ENSMUSG00000032842	397.386	337.618	479.956	483.134	367.502	481.545	-0.384988	0.0105846	0.083273	Abcc10	17	46303221	46328352	-	6856	protein_coding	ATP-binding cassette, sub-family C (CFTR/MRP), member 10 [Source:MGI Symbol;Acc:MGI:2386976]	-
66882	ENSMUSG00000051223	5565.99	5750.43	5083.03	5336.73	5658.21	5209.88	0.11806	0.0105856	0.083273	Bzw1	1	58392898	58407353	+	4033	protein_coding	basic leucine zipper and W2 domains 1 [Source:MGI Symbol;Acc:MGI:1914132]	-
77531	ENSMUSG00000058589	705.317	619.371	850.413	784.513	662.344	817.463	-0.299368	0.0106404	0.0836089	Anks1b	10	89873509	90973300	+	14501	protein_coding	ankyrin repeat and sterile alpha motif domain containing 1B [Source:MGI Symbol;Acc:MGI:1924781]	-
68510	ENSMUSG00000029547	1925.86	2022.06	2189.99	2260.81	1973.96	2225.4	-0.174575	0.0106472	0.0836089	Ints1	5	139751282	139775674	-	9270	protein_coding	integrator complex subunit 1 [Source:MGI Symbol;Acc:MGI:1915760]	-
66171	ENSMUSG00000031807	1355.59	1418.48	1184.03	1200.88	1387.03	1192.45	0.21673	0.0106521	0.0836089	Pgls	8	71592176	71601092	+	3770	protein_coding	6-phosphogluconolactonase [Source:MGI Symbol;Acc:MGI:1913421]	-
70701	ENSMUSG00000067219	33.5456	29.1469	7.16353	11.1278	31.3462	9.14569	1.77397	0.0107367	1	Nipal1	5	72647795	72671078	+	4393	protein_coding	NIPA-like domain containing 1 [Source:MGI Symbol;Acc:MGI:1917951]	-
30945	ENSMUSG00000022280	1612.77	1655.3	1454.2	1389.13	1634.03	1421.66	0.20054	0.0107386	0.0842252	Rnf19a	15	36239933	36283147	-	4434	protein_coding	ring finger protein 19A [Source:MGI Symbol;Acc:MGI:1353623]	-
27057	ENSMUSG00000056234	2906.42	2986.34	2574.78	2717.05	2946.38	2645.91	0.154106	0.0107912	0.084575	Ncoa4	14	32159865	32179855	+	9365	protein_coding	nuclear receptor coactivator 4 [Source:MGI Symbol;Acc:MGI:1350932]	-
26404	ENSMUSG00000023050	760.366	739.601	889.301	916.193	749.984	902.747	-0.266816	0.0108409	0.0849017	Map3k12	15	102497646	102517064	-	8989	protein_coding	mitogen-activated protein kinase kinase kinase 12 [Source:MGI Symbol;Acc:MGI:1346881]	-
245638	ENSMUSG00000042473	506.624	456.634	361.246	382.056	481.629	371.651	0.376167	0.0108501	0.0849108	Tbc1d8b	X	139684996	139753405	+	5211	protein_coding	TBC1 domain family, member 8B [Source:MGI Symbol;Acc:MGI:1918101]	-
67313	ENSMUSG00000041605	138.483	133.59	218.999	191.028	136.036	205.014	-0.589539	0.0108586	1	Inava	1	136213531	136234264	-	4977	protein_coding	innate immunity activator [Source:MGI Symbol;Acc:MGI:1921579]	-
58807	ENSMUSG00000030235	372.442	359.478	269.144	276.342	365.96	272.743	0.424851	0.0108798	0.0850802	Slco1c1	6	141524368	141570177	+	5186	protein_coding	solute carrier organic anion transporter family, member 1c1 [Source:MGI Symbol;Acc:MGI:1889679]	-
277360	ENSMUSG00000039621	4431.46	4588.2	4982.74	4826.7	4509.83	4904.72	-0.121776	0.0108982	0.0851607	Prex1	2	166566342	166713832	-	10266	protein_coding	phosphatidylinositol-3,4,5-trisphosphate-dependent Rac exchange factor 1 [Source:MGI Symbol;Acc:MGI:3040696]	-
17311	ENSMUSG00000019966	458.456	435.988	367.387	312.507	447.222	339.947	0.398297	0.0109235	0.085239	Kitl	10	100015630	100100416	+	5911	protein_coding	kit ligand [Source:MGI Symbol;Acc:MGI:96974]	-
74148	ENSMUSG00000020741	2493.55	2550.35	2769.21	2836.67	2521.95	2802.94	-0.15322	0.0109244	0.085239	Cluh	11	74649495	74670847	+	6502	protein_coding	clustered mitochondria (cluA/CLU1) homolog [Source:MGI Symbol;Acc:MGI:1921398]	-
93707	ENSMUSG00000023036	553.072	503.998	646.764	674.162	528.535	660.463	-0.318906	0.0109431	0.0853219	Pcdhgc4	18	37815079	37841873	+	5596	protein_coding	protocadherin gamma subfamily C, 4 [Source:MGI Symbol;Acc:MGI:1935203]	-
66105	ENSMUSG00000078578	6379.68	6361.3	5802.46	6021.09	6370.49	5911.77	0.107629	0.0109747	0.0855052	Ube2d3	3	135438149	135468198	+	24499	protein_coding	ubiquitin-conjugating enzyme E2D 3 [Source:MGI Symbol;Acc:MGI:1913355]	-
234577	ENSMUSG00000034361	2916.74	2926.83	3292.15	3166.8	2921.79	3229.48	-0.144271	0.0110103	0.0857197	Cpne2	8	94532990	94570531	+	3200	protein_coding	copine II [Source:MGI Symbol;Acc:MGI:2387578]	-
72515	ENSMUSG00000041057	1132.81	1082.08	896.464	970.905	1107.44	933.684	0.246759	0.0110474	0.0859452	Wdr43	17	71616215	71659031	+	3450	protein_coding	WD repeat domain 43 [Source:MGI Symbol;Acc:MGI:1919765]	-
74153	ENSMUSG00000032596	1026.15	1082.08	1216.78	1251.88	1054.11	1234.33	-0.229507	0.0110726	0.0860236	Uba7	9	107975505	107984060	+	6692	protein_coding	ubiquitin-like modifier activating enzyme 7 [Source:MGI Symbol;Acc:MGI:1349462]	-
210146	ENSMUSG00000041037	1804.58	1764.6	2084.59	1967.77	1784.59	2026.18	-0.182127	0.0110738	0.0860236	Irgq	7	24530689	24538600	+	6083	protein_coding	immunity-related GTPase family, Q [Source:MGI Symbol;Acc:MGI:2667176]	-
66475	ENSMUSG00000049517	5376.75	5354.52	4904.97	5015.88	5365.64	4960.42	0.113227	0.0111838	0.0868142	Rps23	13	90922958	90924950	+	1268	protein_coding	ribosomal protein S23 [Source:MGI Symbol;Acc:MGI:1913725]	-
226499	ENSMUSG00000006010	1719.43	1599.43	1467.5	1421.58	1659.43	1444.54	0.202159	0.0111947	0.0868351	Odr4	1	150361305	150393080	-	4100	protein_coding	odr4 GPCR localization factor homolog [Source:MGI Symbol;Acc:MGI:2385108]	-
50781	ENSMUSG00000030772	3738.18	3921.47	4153.82	4220.24	3829.82	4187.03	-0.13	0.0112559	0.0872454	Dkk3	7	112116017	112159057	-	3359	protein_coding	dickkopf WNT signaling pathway inhibitor 3 [Source:MGI Symbol;Acc:MGI:1354952]	-
67443	ENSMUSG00000031812	7524.53	7587.9	6932.25	7166.33	7556.21	7049.29	0.0997762	0.0112663	0.0872619	Map1lc3b	8	121590361	121598760	+	7517	protein_coding	microtubule-associated protein 1 light chain 3 beta [Source:MGI Symbol;Acc:MGI:1914693]	-
102632488	ENSMUSG00000100789	190.952	194.312	281.424	262.432	192.632	271.928	-0.497468	0.0112676	1	Gm29508	12	103312367	103314769	-	796	antisense	predicted gene 29508 [Source:MGI Symbol;Acc:MGI:5580214]	-
71228	ENSMUSG00000021782	2389.48	2368.18	2655.62	2642.86	2378.83	2649.24	-0.15503	0.0112776	0.0872855	Dlg5	14	24133953	24245920	-	8491	protein_coding	discs large MAGUK scaffold protein 5 [Source:MGI Symbol;Acc:MGI:1918478]	-
54723	ENSMUSG00000029345	1088.94	1065.07	1279.2	1238.9	1077.01	1259.05	-0.22439	0.0113657	0.0878494	Tfip11	5	112326358	112338073	+	4086	protein_coding	tuftelin interacting protein 11 [Source:MGI Symbol;Acc:MGI:1930075]	-
70495	ENSMUSG00000031007	2180.46	2213.95	1893.22	2000.23	2197.2	1946.72	0.173798	0.0113671	0.0878494	Atp6ap2	X	12587801	12617049	+	2618	protein_coding	ATPase, H+ transporting, lysosomal accessory protein 2 [Source:MGI Symbol;Acc:MGI:1917745]	-
320683	ENSMUSG00000045639	807.674	859.832	967.076	1022.83	833.753	994.955	-0.257296	0.0113998	0.0879918	Zfp629	7	127607031	127615797	-	6723	protein_coding	zinc finger protein 629 [Source:MGI Symbol;Acc:MGI:2444524]	zf-C2H2
107029	ENSMUSG00000024556	1333.22	1396.62	1191.19	1155.44	1364.92	1173.32	0.217235	0.0114022	0.0879918	Me2	18	73770040	73815392	-	2455	protein_coding	malic enzyme 2, NAD(+)-dependent, mitochondrial [Source:MGI Symbol;Acc:MGI:2147351]	-
226844	ENSMUSG00000066595	2134.87	2102.22	2374.2	2372.09	2118.55	2373.14	-0.163263	0.011442	0.0882348	Flvcr1	1	191005847	191026158	-	5177	protein_coding	feline leukemia virus subgroup C cellular receptor 1 [Source:MGI Symbol;Acc:MGI:2444881]	-
13823	ENSMUSG00000024044	1044.21	1043.21	907.721	850.353	1043.71	879.037	0.248304	0.011488	0.0885249	Epb41l3	17	69075683	69289989	+	11919	protein_coding	erythrocyte membrane protein band 4.1 like 3 [Source:MGI Symbol;Acc:MGI:103008]	-
209378	ENSMUSG00000025780	6211.95	6202.21	6720.41	6608.09	6207.08	6664.25	-0.102375	0.0115077	0.0886115	Itih5	2	10153571	10256529	+	7900	protein_coding	inter-alpha (globulin) inhibitor H5 [Source:MGI Symbol;Acc:MGI:1925751]	-
105278	ENSMUSG00000021483	337.176	329.117	412.414	461.806	333.146	437.11	-0.391873	0.0115296	0.0887155	Cdk20	13	64432314	64441773	+	6775	protein_coding	cyclin-dependent kinase 20 [Source:MGI Symbol;Acc:MGI:2145349]	-
386750	ENSMUSG00000048304	40.4267	42.5058	90.0558	73.2583	41.4663	81.657	-0.978275	0.0115366	1	Slitrk3	3	73047265	73057803	-	4848	protein_coding	SLIT and NTRK-like family, member 3 [Source:MGI Symbol;Acc:MGI:2679447]	-
21402	ENSMUSG00000036309	14299	13498.6	13252.5	12905.5	13898.8	13079	0.088719	0.0115401	0.0887322	Skp1a	11	52231995	52246858	+	2211	protein_coding	S-phase kinase-associated protein 1A [Source:MGI Symbol;Acc:MGI:103575]	-
20334	ENSMUSG00000020986	2299.16	2369.4	2023.18	2126.35	2334.28	2074.77	0.168874	0.0115629	0.0888266	Sec23a	12	58958383	59012017	-	4840	protein_coding	SEC23 homolog A, COPII coat complex component [Source:MGI Symbol;Acc:MGI:1349635]	-
208146	ENSMUSG00000041215	1444.18	1547.21	1666.03	1765.62	1495.7	1715.83	-0.200388	0.0115696	0.0888266	Yeats2	16	20141063	20232573	+	11585	protein_coding	YEATS domain containing 2 [Source:MGI Symbol;Acc:MGI:2447762]	-
212517	ENSMUSG00000071550	2470.33	2453.19	2787.64	2692.01	2461.76	2739.82	-0.153942	0.0115855	0.0888266	Cfap44	16	44394796	44482428	+	8405	protein_coding	cilia and flagella associated protein 44 [Source:MGI Symbol;Acc:MGI:1277238]	-
53872	ENSMUSG00000027184	8622.07	8259.49	7760.15	8003.7	8440.78	7881.93	0.0995172	0.0115861	0.0888266	Caprin1	2	103762941	103797649	-	10219	protein_coding	cell cycle associated protein 1 [Source:MGI Symbol;Acc:MGI:1858234]	-
18763	ENSMUSG00000032855	4336.84	4583.34	4765.79	4956.53	4460.09	4861.16	-0.125774	0.0116384	0.0891629	Pkd1	17	24549834	24596508	+	17415	protein_coding	polycystin 1, transient receptor poteintial channel interacting [Source:MGI Symbol;Acc:MGI:97603]	-
75580	ENSMUSG00000018750	2287.98	2351.18	2588.08	2581.66	2319.58	2584.87	-0.157001	0.0116941	0.0895018	Zbtb4	11	69765912	69784023	+	8117	protein_coding	zinc finger and BTB domain containing 4 [Source:MGI Symbol;Acc:MGI:1922830]	ZBTB
19943	ENSMUSG00000030432	4222.44	4053.84	3840.67	3728.76	4138.14	3784.71	0.129996	0.0116996	0.0895018	Rpl28	7	4792874	4795066	+	1840	protein_coding	ribosomal protein L28 [Source:MGI Symbol;Acc:MGI:101839]	-
67260	ENSMUSG00000008206	4852.07	4631.92	5389.02	4993.62	4741.99	5191.32	-0.129223	0.0117088	0.0895075	Cers4	8	4493026	4531680	+	12264	protein_coding	ceramide synthase 4 [Source:MGI Symbol;Acc:MGI:1914510]	Homeobox
230872	ENSMUSG00000040860	625.324	625.443	790.035	739.075	625.383	764.555	-0.289394	0.0117608	0.0898396	Crocc	4	141016637	141060550	-	8266	protein_coding	ciliary rootlet coiled-coil, rootletin [Source:MGI Symbol;Acc:MGI:3529431]	-
72386	ENSMUSG00000087259	271.805	250.177	349.989	355.164	260.991	352.577	-0.431293	0.0118114	0.0900925	2610035D17Rik	11	113043895	113201838	-	2121	lincRNA	RIKEN cDNA 2610035D17 gene [Source:MGI Symbol;Acc:MGI:1919636]	-
231128	ENSMUSG00000037210	1476.01	1443.98	1675.24	1664.54	1459.99	1669.89	-0.19308	0.0118173	0.0900925	Fam193a	5	34369933	34486456	+	7418	protein_coding	family with sequence similarity 193, member A [Source:MGI Symbol;Acc:MGI:2447768]	-
223227	ENSMUSG00000061517	1187	1304.32	1471.59	1420.66	1245.66	1446.12	-0.217678	0.0118195	0.0900925	Sox21	14	118233232	118237030	-	3799	protein_coding	SRY (sex determining region Y)-box 21 [Source:MGI Symbol;Acc:MGI:2654070]	HMG
382014	ENSMUSG00000034863	1045.07	969.133	1212.68	1162.86	1007.1	1187.77	-0.235536	0.0118425	0.0902026	Ano8	8	71476019	71485963	-	6847	protein_coding	anoctamin 8 [Source:MGI Symbol;Acc:MGI:2687327]	-
69046	ENSMUSG00000044792	1836.41	1810.75	1596.44	1613.54	1823.58	1604.99	0.184502	0.0118625	0.0902905	Isca1	13	59755409	59769810	-	10680	protein_coding	iron-sulfur cluster assembly 1 [Source:MGI Symbol;Acc:MGI:1916296]	-
16564	ENSMUSG00000022629	4926.04	4696.29	4459.81	4390.86	4811.16	4425.34	0.121832	0.011901	0.0904919	Kif21a	15	90933276	91049948	-	6476	protein_coding	kinesin family member 21A [Source:MGI Symbol;Acc:MGI:109188]	-
207304	ENSMUSG00000035247	4295.55	4256.65	3792.58	4022.72	4276.1	3907.65	0.129804	0.0119061	0.0904919	Hectd1	12	51743722	51829536	-	14950	protein_coding	HECT domain E3 ubiquitin protein ligase 1 [Source:MGI Symbol;Acc:MGI:2384768]	-
19250	ENSMUSG00000026604	5210.75	5360.59	5676.58	5727.13	5285.67	5701.86	-0.110139	0.0119248	0.0905684	Ptpn14	1	189728268	189876695	+	13413	protein_coding	protein tyrosine phosphatase, non-receptor type 14 [Source:MGI Symbol;Acc:MGI:102467]	-
69192	ENSMUSG00000024422	945.297	1031.07	1136.95	1191.61	988.183	1164.28	-0.239431	0.0119869	0.0909748	Dhx16	17	35879819	35892670	+	4094	protein_coding	DEAH (Asp-Glu-Ala-His) box polypeptide 16 [Source:MGI Symbol;Acc:MGI:1916442]	-
58202	ENSMUSG00000013465	1467.4	1463.41	1684.45	1663.61	1465.41	1674.03	-0.191847	0.0120582	0.0914497	Nelfb	2	25199712	25211489	-	3432	protein_coding	negative elongation factor complex member B [Source:MGI Symbol;Acc:MGI:1931035]	-
74108	ENSMUSG00000022685	1183.56	1127.01	978.333	989.451	1155.28	983.892	0.232901	0.0121	0.0917014	Parn	16	13537960	13668170	-	5381	protein_coding	poly(A)-specific ribonuclease (deadenylation nuclease) [Source:MGI Symbol;Acc:MGI:1921358]	-
268448	ENSMUSG00000037791	1353.87	1369.9	1618.96	1517.1	1361.88	1568.03	-0.203224	0.0121172	0.0917659	Phf12	11	77982754	78030539	+	4909	protein_coding	PHD finger protein 12 [Source:MGI Symbol;Acc:MGI:1924057]	-
70152	ENSMUSG00000054619	2563.23	2466.55	2949.33	2692.01	2514.89	2820.67	-0.164055	0.0121469	0.0918732	Mettl7a1	15	100304140	100328662	+	2595	protein_coding	methyltransferase like 7A1 [Source:MGI Symbol;Acc:MGI:1916523]	-
12286	ENSMUSG00000034656	2146.92	2233.38	2520.54	2389.71	2190.15	2455.12	-0.165482	0.0121488	0.0918732	Cacna1a	8	84388440	84640246	+	11418	protein_coding	calcium channel, voltage-dependent, P/Q type, alpha 1A subunit [Source:MGI Symbol;Acc:MGI:109482]	-
213109	ENSMUSG00000048874	2740.42	2726.44	2437.65	2484.29	2733.43	2460.97	0.151472	0.0121769	0.092006	Phf3	1	30802339	30873921	-	14190	protein_coding	PHD finger protein 3 [Source:MGI Symbol;Acc:MGI:2446126]	-
70349	ENSMUSG00000030754	3278.87	3434.47	2981.05	3092.61	3356.67	3036.83	0.143063	0.0121838	0.092006	Copb1	7	114215559	114254711	-	5582	protein_coding	coatomer protein complex, subunit beta 1 [Source:MGI Symbol;Acc:MGI:1917599]	-
68842	ENSMUSG00000034377	4246.53	4266.37	3932.78	3883.62	4256.45	3908.2	0.123122	0.0121943	0.0920194	Tulp4	17	6106437	6251128	+	18054	protein_coding	tubby like protein 4 [Source:MGI Symbol;Acc:MGI:1916092]	Tub
66141	ENSMUSG00000025492	17150.4	17009.6	17878.1	17969.6	17080	17923.9	-0.069435	0.012221	0.0921551	Ifitm3	7	141009586	141010770	-	678	protein_coding	interferon induced transmembrane protein 3 [Source:MGI Symbol;Acc:MGI:1913391]	-
68083	ENSMUSG00000038683	1549.98	1576.36	1363.12	1361.31	1563.17	1362.21	0.19807	0.012242	0.0922472	Pak1ip1	13	41001023	41013015	+	4045	protein_coding	PAK1 interacting protein 1 [Source:MGI Symbol;Acc:MGI:1915333]	-
547253	ENSMUSG00000034422	4302.44	4376.89	4749.42	4669.99	4339.66	4709.7	-0.1184	0.0122874	0.0924619	Parp14	16	35832874	35871544	-	9306	protein_coding	poly (ADP-ribose) polymerase family, member 14 [Source:MGI Symbol;Acc:MGI:1919489]	-
110616	ENSMUSG00000021189	669.191	723.813	531.124	589.776	696.502	560.45	0.310703	0.012288	0.0924619	Atxn3	12	101918901	101958246	-	5407	protein_coding	ataxin 3 [Source:MGI Symbol;Acc:MGI:1099442]	-
666060	ENSMUSG00000035615	332.015	309.685	437.998	406.166	320.85	422.082	-0.392834	0.0123217	0.0926496	Frmpd1	4	45184875	45285936	+	5324	protein_coding	FERM and PDZ domain containing 1 [Source:MGI Symbol;Acc:MGI:2446274]	-
228913	ENSMUSG00000052056	863.584	800.324	959.913	1032.11	831.954	996.01	-0.257942	0.0123609	0.0928309	Zfp217	2	170108643	170148103	-	6139	protein_coding	zinc finger protein 217 [Source:MGI Symbol;Acc:MGI:2685408]	zf-C2H2
68743	ENSMUSG00000036777	737.143	686.165	532.148	613.886	711.654	573.017	0.313205	0.0123634	0.0928309	Anln	9	22332012	22389188	-	9063	protein_coding	anillin, actin binding protein [Source:MGI Symbol;Acc:MGI:1920174]	-
53328	ENSMUSG00000006373	5096.35	5230.65	4625.59	4874	5163.5	4749.79	0.119549	0.0123798	0.0928611	Pgrmc1	X	36598206	36606079	+	1857	protein_coding	progesterone receptor membrane component 1 [Source:MGI Symbol;Acc:MGI:1858305]	-
14708	ENSMUSG00000048240	376.743	384.981	485.073	490.553	380.862	487.813	-0.357855	0.0123921	0.0928611	Gng7	10	80948624	81014945	-	3786	protein_coding	guanine nucleotide binding protein (G protein), gamma 7 [Source:MGI Symbol;Acc:MGI:95787]	-
13167	ENSMUSG00000026385	26443.4	27402.9	29453.4	27503.4	26923.1	28478.4	-0.081188	0.0123938	0.0928611	Dbi	1	120113280	120121078	-	1422	protein_coding	diazepam binding inhibitor [Source:MGI Symbol;Acc:MGI:94865]	-
66895	ENSMUSG00000021411	2466.89	2600.14	2765.12	2869.13	2533.52	2817.13	-0.154751	0.0124356	0.093071	Pxdc1	13	34627834	34653486	-	2914	protein_coding	PX domain containing 1 [Source:MGI Symbol;Acc:MGI:1914145]	-
56374	ENSMUSG00000028618	6866.52	7069.33	6259.9	6650.74	6967.92	6455.32	0.109305	0.0124394	0.093071	Tmem59	4	107178399	107200996	+	2056	protein_coding	transmembrane protein 59 [Source:MGI Symbol;Acc:MGI:1929278]	-
75339	ENSMUSG00000079184	1057.98	965.489	856.553	843.862	1011.73	850.207	0.253421	0.0124649	0.0931953	Mphosph8	14	56668248	56697430	+	3586	protein_coding	M-phase phosphoprotein 8 [Source:MGI Symbol;Acc:MGI:1922589]	-
329165	ENSMUSG00000026782	1260.97	1148.87	1035.64	1017.27	1204.92	1026.46	0.233771	0.0124902	0.0933184	Abi2	1	60409619	60481158	+	8543	protein_coding	abl-interactor 2 [Source:MGI Symbol;Acc:MGI:106913]	-
100182	ENSMUSG00000039158	369.001	403.198	505.54	484.061	386.1	494.801	-0.360392	0.0125365	0.0935982	Akna	4	63367125	63403354	-	5765	protein_coding	AT-hook transcription factor [Source:MGI Symbol;Acc:MGI:2140340]	-
234214	ENSMUSG00000031626	12110	11840.9	11122.9	11476.5	11975.4	11299.7	0.0840546	0.01257	0.0937823	Sorbs2	8	45507788	45827906	+	27851	protein_coding	sorbin and SH3 domain containing 2 [Source:MGI Symbol;Acc:MGI:1924574]	-
192157	ENSMUSG00000038485	1850.17	1873.9	2064.12	2130.06	1862.03	2097.09	-0.172114	0.0126323	0.0941196	Socs7	11	97362551	97398542	+	7265	protein_coding	suppressor of cytokine signaling 7 [Source:MGI Symbol;Acc:MGI:2651588]	-
27368	ENSMUSG00000005374	1035.61	987.35	1186.08	1186.04	1011.48	1186.06	-0.228249	0.0126331	0.0941196	Tbl2	5	135149657	135165760	+	7855	protein_coding	transducin (beta)-like 2 [Source:MGI Symbol;Acc:MGI:1351652]	-
70796	ENSMUSG00000039199	1407.19	1430.62	1609.75	1634.87	1418.91	1622.31	-0.193881	0.0126462	0.094151	Zdhhc1	8	105472423	105496902	-	4219	protein_coding	zinc finger, DHHC domain containing 1 [Source:MGI Symbol;Acc:MGI:1918046]	-
227059	ENSMUSG00000025986	1472.56	1600.65	1196.31	1411.38	1536.61	1303.85	0.234303	0.0126788	0.0942886	Slc39a10	1	46807544	46892852	-	6095	protein_coding	solute carrier family 39 (zinc transporter), member 10 [Source:MGI Symbol;Acc:MGI:1914515]	-
67788	ENSMUSG00000025066	2865.14	2590.43	2524.63	2315.52	2727.78	2420.08	0.175187	0.0126826	0.0942886	Sfr1	19	47731756	47735588	+	1583	protein_coding	SWI5 dependent recombination repair 1 [Source:MGI Symbol;Acc:MGI:1915038]	-
73674	ENSMUSG00000025995	785.311	827.042	623.227	696.418	806.176	659.822	0.286808	0.0127149	0.0944398	Wdr75	1	45795166	45823619	+	4900	protein_coding	WD repeat domain 75 [Source:MGI Symbol;Acc:MGI:1920924]	-
66694	ENSMUSG00000038462	2401.52	2422.83	2094.82	2210.73	2412.18	2152.78	0.163493	0.0127208	0.0944398	Uqcrfs1	13	30540308	30545362	-	1363	protein_coding	ubiquinol-cytochrome c reductase, Rieske iron-sulfur polypeptide 1 [Source:MGI Symbol;Acc:MGI:1913944]	-
11674	ENSMUSG00000030695	20346.7	20616.5	19586.1	19525.7	20481.6	19555.9	0.0665028	0.0127675	0.0947198	Aldoa	7	126795234	126800751	-	2911	protein_coding	aldolase A, fructose-bisphosphate [Source:MGI Symbol;Acc:MGI:87994]	-
105239	ENSMUSG00000034928	2324.11	2400.97	2611.62	2643.79	2362.54	2627.7	-0.154488	0.0127904	0.0947919	Rnf44	13	54679399	54693907	-	5202	protein_coding	ring finger protein 44 [Source:MGI Symbol;Acc:MGI:2145310]	-
74239	ENSMUSG00000036555	1190.44	1227.81	1377.44	1416.95	1209.12	1397.19	-0.209717	0.0127952	0.0947919	Iqce	5	140661827	140702378	-	12037	protein_coding	IQ motif containing E [Source:MGI Symbol;Acc:MGI:1921489]	-
22240	ENSMUSG00000024501	6193.89	5902.24	6622.17	6429.11	6048.06	6525.64	-0.10837	0.0128654	0.0952457	Dpysl3	18	43320979	43438286	-	6265	protein_coding	dihydropyrimidinase-like 3 [Source:MGI Symbol;Acc:MGI:1349762]	-
211007	ENSMUSG00000040365	1547.4	1597	1762.23	1811.98	1572.2	1787.11	-0.185979	0.0128988	0.0953981	Trim41	11	48806404	48817353	-	3511	protein_coding	tripartite motif-containing 41 [Source:MGI Symbol;Acc:MGI:2384814]	-
16784	ENSMUSG00000016534	12575.3	12687.4	11865.9	12053.3	12631.3	11959.6	0.0785574	0.0129124	0.0953981	Lamp2	X	38401357	38456454	-	9552	protein_coding	lysosomal-associated membrane protein 2 [Source:MGI Symbol;Acc:MGI:96748]	-
544963	ENSMUSG00000021676	881.647	861.047	702.026	746.493	871.347	724.259	0.266852	0.0129131	0.0953981	Iqgap2	13	95627177	95891922	-	5771	protein_coding	IQ motif containing GTPase activating protein 2 [Source:MGI Symbol;Acc:MGI:2449975]	-
67488	ENSMUSG00000023055	3200.59	3136.93	3647.26	3365.25	3168.76	3506.25	-0.145031	0.0129781	0.0958114	Calcoco1	15	102706777	102722178	-	5731	protein_coding	calcium binding and coiled coil domain 1 [Source:MGI Symbol;Acc:MGI:1914738]	-
ENSMUSG00000043483	ENSMUSG00000043483	847.241	754.175	625.274	684.363	800.708	654.818	0.292295	0.0129946	0.0958657	Gm6863	12	96922423	96923058	-	636	processed_pseudogene	predicted gene 6863 [Source:MGI Symbol;Acc:MGI:3647386]	-
22152	ENSMUSG00000062380	854.982	814.897	1021.31	968.123	834.94	994.718	-0.250769	0.0130303	0.0958752	Tubb3	8	123411424	123422015	+	1868	protein_coding	tubulin, beta 3 class III [Source:MGI Symbol;Acc:MGI:107813]	-
99031	ENSMUSG00000042359	737.143	693.452	610.947	551.756	715.297	581.351	0.301537	0.0130339	0.0958752	Osbpl6	2	76406508	76600647	+	10063	protein_coding	oxysterol binding protein-like 6 [Source:MGI Symbol;Acc:MGI:2139014]	-
ENSMUSG00000097518	ENSMUSG00000097518	260.623	285.396	351.013	378.347	273.01	364.68	-0.421171	0.0130345	0.0958752	Gm26694	17	25794894	25964784	+	1902	lincRNA	predicted gene, 26694 [Source:MGI Symbol;Acc:MGI:5477188]	-
68659	ENSMUSG00000027955	586.618	619.371	464.606	497.971	602.994	481.289	0.323199	0.0130425	0.0958752	Fam198b	3	79884533	79946280	+	9598	protein_coding	family with sequence similarity 198, member B [Source:MGI Symbol;Acc:MGI:1915909]	-
627626	ENSMUSG00000042256	330.295	335.189	258.91	231.83	332.742	245.37	0.440062	0.0130485	0.0958752	Ptchd4	17	42315947	42505077	+	4503	protein_coding	patched domain containing 4 [Source:MGI Symbol;Acc:MGI:1920485]	-
12496	ENSMUSG00000015085	1254.95	1301.89	1532.99	1422.51	1278.42	1477.75	-0.209568	0.0130504	0.0958752	Entpd2	2	25395874	25401321	+	2128	protein_coding	ectonucleoside triphosphate diphosphohydrolase 2 [Source:MGI Symbol;Acc:MGI:1096863]	-
78896	ENSMUSG00000026051	8882.7	9300.27	8359.84	8636.14	9091.49	8497.99	0.0963195	0.0130905	0.0961034	1500015O10Rik	1	43730602	43742578	+	902	protein_coding	RIKEN cDNA 1500015O10 gene [Source:MGI Symbol;Acc:MGI:1926146]	-
13205	ENSMUSG00000000787	7629.47	7868.44	7065.28	7377.76	7748.95	7221.52	0.100795	0.0131131	0.0961589	Ddx3x	X	13280970	13294052	+	5277	protein_coding	DEAD/H (Asp-Glu-Ala-Asp/His) box polypeptide 3, X-linked [Source:MGI Symbol;Acc:MGI:103064]	-
18081	ENSMUSG00000037966	1788.24	1725.74	1566.77	1521.73	1756.99	1544.25	0.187383	0.0131274	0.0961589	Ninj1	13	49187485	49196244	+	1570	protein_coding	ninjurin 1 [Source:MGI Symbol;Acc:MGI:1196617]	-
15370	ENSMUSG00000023034	795.632	859.832	1020.29	954.213	827.732	987.252	-0.256066	0.0131332	0.0961589	Nr4a1	15	101254269	101274795	+	3509	protein_coding	nuclear receptor subfamily 4, group A, member 1 [Source:MGI Symbol;Acc:MGI:1352454]	NGFIB-like
11865	ENSMUSG00000055116	605.541	595.082	458.466	500.753	600.311	479.609	0.323549	0.0131345	0.0961589	Arntl	7	113207465	113314126	+	7523	protein_coding	aryl hydrocarbon receptor nuclear translocator-like [Source:MGI Symbol;Acc:MGI:1096381]	bHLH
19347	ENSMUSG00000035901	6968.88	7213.85	7427.55	7795.06	7091.36	7611.31	-0.10309	0.0131558	0.0962477	Dennd5a	7	109893780	109960470	-	8677	protein_coding	DENN/MADD domain containing 5A [Source:MGI Symbol;Acc:MGI:1201681]	-
224903	ENSMUSG00000071054	2812.67	2784.74	3043.48	3135.27	2798.7	3089.37	-0.142487	0.0131836	0.0963843	Safb	17	56584825	56606294	+	7268	protein_coding	scaffold attachment factor B [Source:MGI Symbol;Acc:MGI:2146974]	-
20020	ENSMUSG00000005198	5084.31	4701.14	5561.97	5170.74	4892.72	5366.35	-0.131459	0.0132092	0.096505	Polr2a	11	69733997	69758637	-	7067	protein_coding	polymerase (RNA) II (DNA directed) polypeptide A [Source:MGI Symbol;Acc:MGI:98086]	-
20194	ENSMUSG00000041959	2661.28	2592.86	2471.42	2194.04	2627.07	2332.73	0.172733	0.0132276	0.0965727	S100a10	3	93555080	93564643	+	1212	protein_coding	S100 calcium binding protein A10 (calpactin) [Source:MGI Symbol;Acc:MGI:1339468]	-
20589	ENSMUSG00000024831	218.476	227.103	297.798	312.507	222.789	305.153	-0.45551	0.0132513	0.0966787	Ighmbp2	19	3260924	3283017	-	4101	protein_coding	immunoglobulin mu binding protein 2 [Source:MGI Symbol;Acc:MGI:99954]	-
20969	ENSMUSG00000020592	794.772	811.254	664.161	663.962	803.013	664.061	0.273544	0.0132803	0.0967752	Sdc1	12	8771323	8793715	+	3809	protein_coding	syndecan 1 [Source:MGI Symbol;Acc:MGI:1349162]	-
18208	ENSMUSG00000020902	8000.19	8110.11	8577.81	8567.52	8055.15	8572.66	-0.0901599	0.0132992	0.0967752	Ntn1	11	68209364	68400823	-	6277	protein_coding	netrin 1 [Source:MGI Symbol;Acc:MGI:105088]	-
56490	ENSMUSG00000022708	16063.2	15628.8	16730.9	16615.7	15846	16673.3	-0.0728646	0.0132995	0.0967752	Zbtb20	16	42875881	43642602	+	30730	protein_coding	zinc finger and BTB domain containing 20 [Source:MGI Symbol;Acc:MGI:1929213]	ZBTB
17938	ENSMUSG00000061315	4135.57	4031.98	3629.86	3833.54	4083.77	3731.7	0.130287	0.0133012	0.0967752	Naca	10	128035575	128048637	+	6805	protein_coding	nascent polypeptide-associated complex alpha polypeptide [Source:MGI Symbol;Acc:MGI:106095]	-
240641	ENSMUSG00000024795	218.476	166.38	125.873	127.043	192.428	126.458	0.611908	0.0133167	1	Kif20b	19	34922361	34975745	+	6957	protein_coding	kinesin family member 20B [Source:MGI Symbol;Acc:MGI:2444576]	-
72565	ENSMUSG00000034485	2966.63	2914.69	2749.77	2539	2940.66	2644.39	0.154176	0.0133371	0.0969698	Uaca	9	60794542	60880370	+	5807	protein_coding	uveal autoantigen with coiled-coil domains and ankyrin repeats [Source:MGI Symbol;Acc:MGI:1919815]	-
69993	ENSMUSG00000004633	15.4826	15.7879	32.7476	51.93	15.6352	42.3388	-1.44065	0.0133812	1	Chn2	6	54039554	54301810	+	5812	protein_coding	chimerin 2 [Source:MGI Symbol;Acc:MGI:1917243]	-
243538	ENSMUSG00000048794	990.885	898.695	1108.3	1127.62	944.79	1117.96	-0.240091	0.0133818	0.0972272	Cfap100	6	90403479	90428797	-	4122	protein_coding	cilia and flagella associated protein 100 [Source:MGI Symbol;Acc:MGI:2141635]	-
269642	ENSMUSG00000048142	371.582	352.191	471.769	460.878	361.886	466.324	-0.363874	0.0134168	0.0974147	Nat8l	5	33995984	34005916	+	6670	protein_coding	N-acetyltransferase 8-like [Source:MGI Symbol;Acc:MGI:2447776]	-
57296	ENSMUSG00000030591	2839.33	2798.1	2481.65	2598.35	2818.71	2540	0.150232	0.0134283	0.0974311	Psmd8	7	29174188	29180701	-	3057	protein_coding	proteasome (prosome, macropain) 26S subunit, non-ATPase, 8 [Source:MGI Symbol;Acc:MGI:1888669]	-
269529	ENSMUSG00000048232	713.059	729.886	884.184	848.498	721.472	866.341	-0.264414	0.01346	0.0975943	Fbxo10	4	45034247	45084604	-	4691	protein_coding	F-box protein 10 [Source:MGI Symbol;Acc:MGI:2686937]	-
67878	ENSMUSG00000037720	3515.4	3741.73	3171.4	3387.5	3628.57	3279.45	0.144174	0.0134899	0.0977438	Tmem33	5	67260565	67291461	+	8961	protein_coding	transmembrane protein 33 [Source:MGI Symbol;Acc:MGI:1915128]	-
17000	ENSMUSG00000030339	1884.57	1811.96	2015	2169.93	1848.27	2092.46	-0.178466	0.0135594	0.0981394	Ltbr	6	125306571	125313885	-	2354	protein_coding	lymphotoxin B receptor [Source:MGI Symbol;Acc:MGI:104875]	-
24128	ENSMUSG00000027433	2472.91	2422.83	2138.82	2242.26	2447.87	2190.54	0.160402	0.0135631	0.0981394	Xrn2	2	147012996	147078000	+	3981	protein_coding	5'-3' exoribonuclease 2 [Source:MGI Symbol;Acc:MGI:894687]	-
50490	ENSMUSG00000030562	306.211	244.105	174.995	210.502	275.158	192.748	0.517118	0.0136089	1	Nox4	7	87246096	87398710	+	8471	protein_coding	NADPH oxidase 4 [Source:MGI Symbol;Acc:MGI:1354184]	-
108664	ENSMUSG00000033793	2120.25	2235.81	1960.76	1906.57	2178.03	1933.67	0.170537	0.0136273	0.0985369	Atp6v1h	1	5070018	5162529	+	9746	protein_coding	ATPase, H+ transporting, lysosomal V1 subunit H [Source:MGI Symbol;Acc:MGI:1914864]	-
213208	ENSMUSG00000044244	45.5876	38.8625	13.3037	18.5464	42.225	15.9251	1.40619	0.0136794	1	Il20rb	9	100457719	100486788	-	4206	protein_coding	interleukin 20 receptor beta [Source:MGI Symbol;Acc:MGI:2143266]	-
72145	ENSMUSG00000043940	4216.42	4613.7	4723.83	4943.55	4415.06	4833.69	-0.132776	0.0137097	0.0990644	Wdfy3	5	101832956	102069921	-	15346	protein_coding	WD repeat and FYVE domain containing 3 [Source:MGI Symbol;Acc:MGI:1096875]	-
59125	ENSMUSG00000026393	2329.27	2215.16	1975.09	2070.71	2272.21	2022.9	0.168579	0.01373	0.0991433	Nek7	1	138482875	138620141	-	7376	protein_coding	NIMA (never in mitosis gene a)-related expressed kinase 7 [Source:MGI Symbol;Acc:MGI:1890645]	-
18706	ENSMUSG00000027665	2569.25	2677.87	2311.77	2394.34	2623.56	2353.06	0.155663	0.0137427	0.0991669	Pik3ca	3	32397671	32468486	+	9088	protein_coding	phosphatidylinositol-4,5-bisphosphate 3-kinase catalytic subunit alpha [Source:MGI Symbol;Acc:MGI:1206581]	-
108911	ENSMUSG00000040945	3665.07	3537.7	3940.96	3931.84	3601.38	3936.4	-0.127349	0.0137525	0.0991703	Rcc2	4	140700541	140723220	+	4155	protein_coding	regulator of chromosome condensation 2 [Source:MGI Symbol;Acc:MGI:1919784]	-
231670	ENSMUSG00000032898	1917.26	1900.62	2108.12	2181.99	1908.94	2145.05	-0.168242	0.0138011	0.0994127	Fbxo21	5	117976730	118010201	+	5545	protein_coding	F-box protein 21 [Source:MGI Symbol;Acc:MGI:1924223]	-
100226	ENSMUSG00000028879	2928.79	3023.99	2699.63	2684.59	2976.39	2692.11	0.144029	0.013805	0.0994127	Stx12	4	132853501	132884509	-	3188	protein_coding	syntaxin 12 [Source:MGI Symbol;Acc:MGI:1931027]	-
28185	ENSMUSG00000022752	1868.23	2064.57	1611.79	1803.64	1966.4	1707.72	0.200733	0.013837	0.0995726	Tomm70a	16	57121703	57156705	+	9777	protein_coding	translocase of outer mitochondrial membrane 70A [Source:MGI Symbol;Acc:MGI:106295]	-
27984	ENSMUSG00000040659	4991.41	5007.19	5636.67	5231.02	4999.3	5433.84	-0.119895	0.0138474	0.0995726	Efhd2	4	141858142	141874920	-	2381	protein_coding	EF hand domain containing 2 [Source:MGI Symbol;Acc:MGI:106504]	-
16646	ENSMUSG00000022905	1706.52	1764.6	1453.17	1578.3	1735.56	1515.74	0.193925	0.0138573	0.0995726	Kpna1	16	35978750	36037131	+	8486	protein_coding	karyopherin (importin) alpha 1 [Source:MGI Symbol;Acc:MGI:103560]	-
216152	ENSMUSG00000035835	226.218	257.464	332.592	322.708	241.841	327.65	-0.442119	0.0138733	0.0995726	Plppr3	10	79860475	79874634	-	4357	protein_coding	phospholipid phosphatase related 3 [Source:MGI Symbol;Acc:MGI:2388640]	-
233726	ENSMUSG00000066232	4212.98	4143.71	3666.7	3955.95	4178.35	3811.33	0.13251	0.0138771	0.0995726	Ipo7	7	110018274	110056609	+	11169	protein_coding	importin 7 [Source:MGI Symbol;Acc:MGI:2152414]	-
22195	ENSMUSG00000038965	4010.85	3880.17	3642.14	3587.8	3945.51	3614.97	0.127176	0.0138838	0.0995726	Ube2l3	16	17152013	17202649	-	5841	protein_coding	ubiquitin-conjugating enzyme E2L 3 [Source:MGI Symbol;Acc:MGI:109240]	-
64383	ENSMUSG00000015149	5917.78	5705.5	6312.09	6200.99	5811.64	6256.54	-0.10541	0.0138967	0.0995979	Sirt2	7	28766735	28788661	+	5035	protein_coding	sirtuin 2 [Source:MGI Symbol;Acc:MGI:1927664]	-
54616	ENSMUSG00000021978	5503.19	5601.05	5956.98	5976.58	5552.12	5966.78	-0.104398	0.0139232	0.09972	Extl3	14	65052060	65149855	-	6063	protein_coding	exostoses (multiple)-like 3 [Source:MGI Symbol;Acc:MGI:1860765]	-
72014	ENSMUSG00000000202	141.063	134.804	183.182	229.048	137.934	206.115	-0.579454	0.013957	1	Btbd17	11	114791217	114795945	-	3187	protein_coding	BTB (POZ) domain containing 17 [Source:MGI Symbol;Acc:MGI:1919264]	-
245643	ENSMUSG00000042425	217.616	245.319	307.008	323.635	231.468	315.322	-0.450327	0.0139625	0.0999334	Frmpd3	X	140342263	140435467	+	10256	protein_coding	FERM and PDZ domain containing 3 [Source:MGI Symbol;Acc:MGI:3646547]	-
11938	ENSMUSG00000029467	9827.99	10094.5	10492.5	10622.5	9961.26	10557.5	-0.0845361	0.0139784	0.0999345	Atp2a2	5	122453513	122502225	-	6081	protein_coding	ATPase, Ca++ transporting, cardiac muscle, slow twitch 2 [Source:MGI Symbol;Acc:MGI:88110]	-
12042	ENSMUSG00000028191	1402.03	1366.26	1192.22	1207.37	1384.15	1199.79	0.206811	0.0139816	0.0999345	Bcl10	3	145922804	145934356	+	4564	protein_coding	B cell leukemia/lymphoma 10 [Source:MGI Symbol;Acc:MGI:1337994]	-
381677	ENSMUSG00000037428	584.897	538.002	447.209	446.969	561.45	447.089	0.33082	0.0140045	0.0999733	Vgf	5	137026392	137033351	+	2973	protein_coding	VGF nerve growth factor inducible [Source:MGI Symbol;Acc:MGI:1343180]	-
76800	ENSMUSG00000051306	807.674	778.464	950.702	938.448	793.069	944.575	-0.250972	0.0140059	0.0999733	Usp42	5	143710325	143732280	-	6238	protein_coding	ubiquitin specific peptidase 42 [Source:MGI Symbol;Acc:MGI:1924050]	-
76795	ENSMUSG00000036644	3902.47	3844.96	4182.48	4248.98	3873.71	4215.73	-0.121769	0.0140159	0.099977	Tbc1d9b	11	50131396	50172785	+	6429	protein_coding	TBC1 domain family, member 9B [Source:MGI Symbol;Acc:MGI:1924045]	-
27387	ENSMUSG00000059013	83.4339	127.517	167.831	166.918	105.476	167.374	-0.679347	0.0140699	1	Sh2d3c	2	32721055	32755512	+	5233	protein_coding	SH2 domain containing 3C [Source:MGI Symbol;Acc:MGI:1351631]	-
23836	ENSMUSG00000050840	79.1332	120.231	162.714	156.717	99.682	159.716	-0.693095	0.0141021	1	Cdh20	1	104768529	104995481	+	4012	protein_coding	cadherin 20 [Source:MGI Symbol;Acc:MGI:1346069]	-
81840	ENSMUSG00000029093	1846.73	1881.19	2055.93	2136.55	1863.96	2096.24	-0.170253	0.0141174	0.100626	Sorcs2	5	36017180	36398139	-	8802	protein_coding	sortilin-related VPS10 domain containing receptor 2 [Source:MGI Symbol;Acc:MGI:1932289]	-
22625	ENSMUSG00000051590	536.729	541.646	629.367	704.764	539.187	667.065	-0.308116	0.014126	0.100626	Map3k19	1	127815253	127855031	-	4883	protein_coding	mitogen-activated protein kinase kinase kinase 19 [Source:MGI Symbol;Acc:MGI:1203481]	-
319981	ENSMUSG00000107667	365.561	377.695	446.185	510.954	371.628	478.57	-0.366823	0.0141645	0.100832	C530044C16Rik	6	50776115	50815033	+	1810	lincRNA	RIKEN cDNA C530044C16 gene [Source:MGI Symbol;Acc:MGI:2443109]	-
77116	ENSMUSG00000031918	1457.94	1480.42	1271.01	1286.19	1469.18	1278.6	0.199921	0.0141759	0.100842	Mtmr2	9	13748410	13806481	+	4913	protein_coding	myotubularin related protein 2 [Source:MGI Symbol;Acc:MGI:1924366]	-
56200	ENSMUSG00000020075	2219.17	2193.3	2027.28	1898.23	2206.23	1962.75	0.169509	0.0141849	0.100842	Ddx21	10	62580251	62602281	-	5177	protein_coding	DEAD (Asp-Glu-Ala-Asp) box polypeptide 21 [Source:MGI Symbol;Acc:MGI:1860494]	-
20536	ENSMUSG00000006576	2017.9	2107.07	2352.71	2267.3	2062.48	2310	-0.164467	0.0141979	0.100866	Slc4a3	1	75546266	75562172	+	8599	protein_coding	solute carrier family 4 (anion exchanger), member 3 [Source:MGI Symbol;Acc:MGI:109350]	-
30877	ENSMUSG00000042354	692.415	684.951	594.573	521.154	688.683	557.863	0.305282	0.0142342	0.100995	Gnl3	14	31012433	31019152	-	6101	protein_coding	guanine nucleotide binding protein-like 3 (nucleolar) [Source:MGI Symbol;Acc:MGI:1353651]	-
21672	ENSMUSG00000005161	7634.63	7732.42	7185.02	7216.41	7683.52	7200.71	0.0932939	0.0142351	0.100995	Prdx2	8	84969587	84974834	+	3050	protein_coding	peroxiredoxin 2 [Source:MGI Symbol;Acc:MGI:109486]	-
21849	ENSMUSG00000005566	2990.72	2951.12	3179.58	3375.45	2970.92	3277.51	-0.141742	0.0142923	0.101326	Trim28	7	12999114	13031035	+	4158	protein_coding	tripartite motif-containing 28 [Source:MGI Symbol;Acc:MGI:109274]	-
63985	ENSMUSG00000062014	6028.74	6153.63	5529.22	5772.57	6091.19	5650.9	0.107493	0.014301	0.101326	Gmfb	14	46808149	46822242	-	6844	protein_coding	glia maturation factor, beta [Source:MGI Symbol;Acc:MGI:1927133]	-
18655	ENSMUSG00000062070	13000.2	12961.8	12036.8	12514.2	12981	12275.5	0.080469	0.0143151	0.101358	Pgk1	X	106187100	106203699	+	2244	protein_coding	phosphoglycerate kinase 1 [Source:MGI Symbol;Acc:MGI:97555]	-
53861	ENSMUSG00000028180	3127.48	3093.21	2842.9	2807.93	3110.34	2825.41	0.139004	0.0143418	0.101479	Zranb2	3	157534160	157548410	+	6759	protein_coding	zinc finger, RAN-binding domain containing 2 [Source:MGI Symbol;Acc:MGI:1858211]	-
66317	ENSMUSG00000061559	1215.38	1220.52	961.959	1103.51	1217.95	1032.74	0.236879	0.0143641	0.101538	Wdr61	9	54714735	54734519	-	4669	protein_coding	WD repeat domain 61 [Source:MGI Symbol;Acc:MGI:1917493]	-
56426	ENSMUSG00000027835	1266.13	1310.39	1099.09	1120.2	1288.26	1109.65	0.214231	0.0143694	0.101538	Pdcd10	3	75516490	75556856	-	2939	protein_coding	programmed cell death 10 [Source:MGI Symbol;Acc:MGI:1928396]	-
ENSMUSG00000111774	ENSMUSG00000111774	121.28	134.804	61.4017	89.0228	128.042	75.2122	0.761746	0.0143929	1	Gm38398	9	83098224	83106330	+	584	lincRNA	predicted gene, 38398 [Source:MGI Symbol;Acc:MGI:5618692]	-
16648	ENSMUSG00000021929	1913.82	1990.49	1713.11	1741.51	1952.15	1727.31	0.175361	0.014474	0.102142	Kpna3	14	61365211	61439874	-	4298	protein_coding	karyopherin (importin) alpha 3 [Source:MGI Symbol;Acc:MGI:1100863]	-
72061	ENSMUSG00000021458	659.73	708.026	549.545	561.956	683.878	555.751	0.297215	0.0144789	0.102142	2010111I01Rik	13	62964893	63326096	+	11294	protein_coding	RIKEN cDNA 2010111I01 gene [Source:MGI Symbol;Acc:MGI:1919311]	-
68010	ENSMUSG00000024232	864.444	909.625	696.909	774.313	887.034	735.611	0.267911	0.0144839	0.102142	Bambi	18	3507957	3516404	+	5040	protein_coding	BMP and activin membrane-bound inhibitor [Source:MGI Symbol;Acc:MGI:1915260]	-
20977	ENSMUSG00000031144	147.945	170.023	248.677	212.356	158.984	230.517	-0.539488	0.0144961	1	Syp	X	7638471	7653256	+	5211	protein_coding	synaptophysin [Source:MGI Symbol;Acc:MGI:98467]	-
226414	ENSMUSG00000026356	3344.24	3509.77	3027.1	3184.42	3427	3105.76	0.140506	0.0144971	0.102167	Dars	1	128363707	128417368	-	4358	protein_coding	aspartyl-tRNA synthetase [Source:MGI Symbol;Acc:MGI:2442544]	-
21858	ENSMUSG00000017466	28644.5	29111.6	29976.3	30185.2	28878.1	30080.8	-0.0591484	0.014518	0.102202	Timp2	11	118301069	118355740	-	3896	protein_coding	tissue inhibitor of metalloproteinase 2 [Source:MGI Symbol;Acc:MGI:98753]	-
12361	ENSMUSG00000031012	2377.44	2368.18	2107.1	2146.75	2372.81	2126.92	0.157782	0.0145215	0.102202	Cask	X	13517080	13851367	-	9145	protein_coding	calcium/calmodulin-dependent serine protein kinase (MAGUK family) [Source:MGI Symbol;Acc:MGI:1309489]	-
67978	ENSMUSG00000029386	1527.61	1479.2	1665.01	1765.62	1503.41	1715.31	-0.189729	0.0145481	0.102305	Tctn2	5	124598749	124627738	+	8318	processed_transcript	tectonic family member 2 [Source:MGI Symbol;Acc:MGI:1915228]	-
19885	ENSMUSG00000028150	671.772	674.021	807.432	813.26	672.896	810.346	-0.268315	0.0145555	0.102305	Rorc	3	94372794	94398276	+	3559	protein_coding	RAR-related orphan receptor gamma [Source:MGI Symbol;Acc:MGI:104856]	THR-like
93710	ENSMUSG00000103332	350.078	325.473	440.045	435.841	337.776	437.943	-0.372235	0.014578	0.102395	Pcdhga2	18	37668953	37841870	+	4689	protein_coding	protocadherin gamma subfamily A, 2 [Source:MGI Symbol;Acc:MGI:1935214]	-
78926	ENSMUSG00000034201	2568.39	2676.65	2950.35	2854.29	2622.52	2902.32	-0.147157	0.0146325	0.102709	Gas2l1	11	5054132	5065327	-	6100	protein_coding	growth arrest-specific 2 like 1 [Source:MGI Symbol;Acc:MGI:1926176]	-
11750	ENSMUSG00000021814	3275.42	3300.88	2953.42	3030.48	3288.15	2991.95	0.135788	0.0146615	0.102842	Anxa7	14	20455260	20480133	-	5991	protein_coding	annexin A7 [Source:MGI Symbol;Acc:MGI:88031]	-
21676	ENSMUSG00000055320	5304.5	5372.74	5021.63	4868.43	5338.62	4945.03	0.110395	0.0146708	0.102842	Tead1	7	112679318	112906807	+	13570	protein_coding	TEA domain family member 1 [Source:MGI Symbol;Acc:MGI:101876]	TEA
56772	ENSMUSG00000053192	458.456	400.769	530.101	561.956	429.613	546.029	-0.342278	0.0147274	0.10317	Mllt11	3	95219135	95232171	-	2385	protein_coding	myeloid/lymphoid or mixed-lineage leukemia; translocated to, 11 [Source:MGI Symbol;Acc:MGI:1929671]	-
320452	ENSMUSG00000051048	2977.82	2936.55	3345.37	3175.15	2957.18	3260.26	-0.140033	0.0147444	0.10322	P4ha3	7	100285520	100319699	+	3135	protein_coding	procollagen-proline, 2-oxoglutarate 4-dioxygenase (proline 4-hydroxylase), alpha polypeptide III [Source:MGI Symbol;Acc:MGI:2444049]	-
192950	ENSMUSG00000041073	247.721	263.536	327.476	357.946	255.629	342.711	-0.425611	0.0147608	0.103267	Nacad	11	6597823	6606053	-	4892	protein_coding	NAC alpha domain containing [Source:MGI Symbol;Acc:MGI:3603030]	-
225028	ENSMUSG00000024242	1831.24	1911.55	1596.44	1697	1871.4	1646.72	0.182958	0.0147906	0.103407	Map4k3	17	80580512	80728093	-	4231	protein_coding	mitogen-activated protein kinase kinase kinase kinase 3 [Source:MGI Symbol;Acc:MGI:2154405]	-
13609	ENSMUSG00000045092	3314.99	3478.19	3676.94	3758.43	3396.59	3717.68	-0.131731	0.0148611	0.103824	S1pr1	3	115710433	115715072	-	3046	protein_coding	sphingosine-1-phosphate receptor 1 [Source:MGI Symbol;Acc:MGI:1096355]	-
29875	ENSMUSG00000030536	4469.3	4344.1	4024.88	4091.34	4406.7	4058.11	0.119483	0.01487	0.103824	Iqgap1	7	80711583	80825974	-	16538	protein_coding	IQ motif containing GTPase activating protein 1 [Source:MGI Symbol;Acc:MGI:1352757]	-
56747	ENSMUSG00000058153	55.0492	49.7925	108.476	83.4589	52.4208	95.9676	-0.867031	0.0149137	1	Sez6l	5	112419151	112577185	-	6070	protein_coding	seizure related 6 homolog like [Source:MGI Symbol;Acc:MGI:1935121]	-
269209	ENSMUSG00000033276	813.695	737.172	940.469	918.047	775.434	929.258	-0.257982	0.0149494	0.104289	Stk36	1	74601445	74636894	+	6437	protein_coding	serine/threonine kinase 36 [Source:MGI Symbol;Acc:MGI:1920831]	-
66409	ENSMUSG00000005846	1603.31	1569.07	1355.95	1418.8	1586.19	1387.38	0.193413	0.0149562	0.104289	Rsl1d1	16	11192970	11203331	-	2258	protein_coding	ribosomal L1 domain containing 1 [Source:MGI Symbol;Acc:MGI:1913659]	-
237823	ENSMUSG00000020899	899.71	965.489	1058.16	1138.75	932.599	1098.45	-0.238697	0.0149967	0.104502	Pfas	11	68985697	69008460	-	7933	protein_coding	phosphoribosylformylglycinamidine synthase (FGAR amidotransferase) [Source:MGI Symbol;Acc:MGI:2684864]	-
69019	ENSMUSG00000021917	2078.11	2091.29	1851.26	1862.99	2084.7	1857.12	0.166543	0.0150837	0.105039	Spcs1	14	30999826	31001672	-	1546	protein_coding	signal peptidase complex subunit 1 homolog (S. cerevisiae) [Source:MGI Symbol;Acc:MGI:1916269]	-
22084	ENSMUSG00000002496	2026.5	2087.64	2307.68	2286.77	2057.07	2297.23	-0.160103	0.0151307	0.105251	Tsc2	17	24595816	24632630	-	9620	protein_coding	tuberous sclerosis 2 [Source:MGI Symbol;Acc:MGI:102548]	-
12153	ENSMUSG00000022098	3577.33	3476.98	3850.91	3851.16	3527.16	3851.03	-0.125957	0.0151341	0.105251	Bmp1	14	70474558	70520234	-	8870	protein_coding	bone morphogenetic protein 1 [Source:MGI Symbol;Acc:MGI:88176]	-
11803	ENSMUSG00000006651	1556	1624.94	1777.58	1826.82	1590.47	1802.2	-0.181775	0.0151721	0.105446	Aplp1	7	30434982	30445535	-	3017	protein_coding	amyloid beta (A4) precursor-like protein 1 [Source:MGI Symbol;Acc:MGI:88046]	-
330192	ENSMUSG00000066278	442.974	477.28	582.292	566.593	460.127	574.443	-0.322301	0.0151979	0.105556	Vps37b	5	124004641	124032270	-	2789	protein_coding	vacuolar protein sorting 37B [Source:MGI Symbol;Acc:MGI:1916724]	-
546071	ENSMUSG00000031833	516.946	513.713	656.998	616.668	515.33	636.833	-0.304752	0.0152258	0.10568	Mast3	8	70778117	70805054	-	5955	protein_coding	microtubule associated serine/threonine kinase 3 [Source:MGI Symbol;Acc:MGI:2683541]	-
434325	ENSMUSG00000043664	100.637	105.657	166.808	153.008	103.147	159.908	-0.633668	0.0152429	1	Tmem221	8	71554238	71558871	-	1604	protein_coding	transmembrane protein 221 [Source:MGI Symbol;Acc:MGI:3525074]	-
69582	ENSMUSG00000028917	1093.24	1212.02	1367.21	1311.23	1152.63	1339.22	-0.219038	0.0153034	0.106148	Plekhm2	4	141625734	141664899	-	5186	protein_coding	pleckstrin homology domain containing, family M (with RUN domain) member 2 [Source:MGI Symbol;Acc:MGI:1916832]	-
76025	ENSMUSG00000025575	1876.83	1872.69	2093.8	2111.51	1874.76	2102.65	-0.165503	0.0153241	0.106222	Cant1	11	118406289	118419086	-	4358	protein_coding	calcium activated nucleotidase 1 [Source:MGI Symbol;Acc:MGI:1923275]	-
76972	ENSMUSG00000086859	424.05	496.711	593.549	563.811	460.381	578.68	-0.334257	0.0153795	0.106536	Snhg20	11	117076008	117078955	+	2795	lincRNA	small nucleolar RNA host gene 20 [Source:MGI Symbol;Acc:MGI:1924222]	-
ENSMUSG00000101111	ENSMUSG00000101111	300.19	301.184	226.163	215.138	300.687	220.651	0.446876	0.0154493	0.106911	Gm28437	1	24613189	24613971	-	783	unprocessed_pseudogene	predicted gene 28437 [Source:MGI Symbol;Acc:MGI:5579143]	-
66854	ENSMUSG00000022043	6211.95	6294.51	6642.64	6739.77	6253.23	6691.2	-0.0980981	0.0154538	0.106911	Trim35	14	66297031	66311424	+	4618	protein_coding	tripartite motif-containing 35 [Source:MGI Symbol;Acc:MGI:1914104]	-
107182	ENSMUSG00000040565	1835.55	1802.25	1564.72	1645.07	1818.9	1604.89	0.180669	0.0154786	0.107007	Btaf1	19	36926079	37012752	+	7204	protein_coding	B-TFIID TATA-box binding protein associated factor 1 [Source:MGI Symbol;Acc:MGI:2147538]	-
217305	ENSMUSG00000034641	202.134	204.028	134.06	142.807	203.081	138.434	0.552004	0.0154863	1	Cd300ld	11	114982274	114989922	-	2645	protein_coding	CD300 molecule like family member d [Source:MGI Symbol;Acc:MGI:2442358]	-
72555	ENSMUSG00000022494	778.429	805.182	994.707	896.719	791.806	945.713	-0.25652	0.015488	0.107007	Shisa9	16	11984113	12270902	+	5242	protein_coding	shisa family member 9 [Source:MGI Symbol;Acc:MGI:1919805]	-
56296	ENSMUSG00000028610	67.9513	58.2937	138.154	88.0955	63.1225	113.125	-0.834085	0.0155162	1	Dmrtb1	4	107676290	107684230	-	2083	protein_coding	DMRT-like family B with proline-rich C-terminal, 1 [Source:MGI Symbol;Acc:MGI:1927125]	DM
17246	ENSMUSG00000020184	4701.54	4464.33	4296.07	4131.21	4582.93	4213.64	0.122634	0.0155233	0.107181	Mdm2	10	117688875	117710758	-	5083	protein_coding	transformed mouse 3T3 cell double minute 2 [Source:MGI Symbol;Acc:MGI:96952]	-
108147	ENSMUSG00000026192	1527.61	1595.79	1371.3	1358.52	1561.7	1364.91	0.19321	0.0155489	0.107288	Atic	1	71557150	71579631	+	7985	protein_coding	5-aminoimidazole-4-carboxamide ribonucleotide formyltransferase/IMP cyclohydrolase [Source:MGI Symbol;Acc:MGI:1351352]	-
13866	ENSMUSG00000062312	1143.99	1182.88	1349.81	1334.41	1163.43	1342.11	-0.207052	0.0155625	0.107311	Erbb2	11	98412470	98437716	+	5210	protein_coding	erb-b2 receptor tyrosine kinase 2 [Source:MGI Symbol;Acc:MGI:95410]	-
100213	ENSMUSG00000035969	1558.58	1584.86	1840	1730.38	1571.72	1785.19	-0.183777	0.0156165	0.107613	Rusc2	4	43381979	43427088	+	7923	protein_coding	RUN and SH3 domain containing 2 [Source:MGI Symbol;Acc:MGI:2140371]	-
67087	ENSMUSG00000028988	1241.19	1332.25	1027.45	1162.86	1286.72	1095.16	0.230038	0.0156331	0.107658	Ctnnbip1	4	149518236	149566437	+	2792	protein_coding	catenin beta interacting protein 1 [Source:MGI Symbol;Acc:MGI:1915756]	-
20874	ENSMUSG00000025060	1793.4	1751.24	1558.58	1571.81	1772.32	1565.19	0.179876	0.0156629	0.107792	Slk	19	47579678	47645246	+	8284	protein_coding	STE20-like kinase [Source:MGI Symbol;Acc:MGI:103241]	-
239985	ENSMUSG00000069729	1728.89	1702.66	1900.38	1970.56	1715.77	1935.47	-0.173641	0.0156852	0.107875	Arid1b	17	4994332	5347656	+	12600	protein_coding	AT rich interactive domain 1B (SWI-like) [Source:MGI Symbol;Acc:MGI:1926129]	ARID
70083	ENSMUSG00000002274	920.353	978.848	1188.12	1056.22	949.601	1122.17	-0.241811	0.015716	0.108017	Metrn	17	25794571	25797136	-	1434	protein_coding	meteorin, glial cell differentiation regulator [Source:MGI Symbol;Acc:MGI:1917333]	-
237615	ENSMUSG00000014498	2208.85	2229.73	2430.48	2506.55	2219.29	2468.51	-0.154042	0.0157268	0.108021	Ankrd52	10	128377115	128408704	+	8401	protein_coding	ankyrin repeat domain 52 [Source:MGI Symbol;Acc:MGI:2444029]	-
12801	ENSMUSG00000044288	59.3499	72.8671	118.71	106.642	66.1085	112.676	-0.776039	0.0157391	1	Cnr1	4	33924593	33948831	+	6444	protein_coding	cannabinoid receptor 1 (brain) [Source:MGI Symbol;Acc:MGI:104615]	-
75553	ENSMUSG00000021012	2771.38	2872.18	2436.62	2631.74	2821.78	2534.18	0.153716	0.0157835	0.10834	Zc3h14	12	98746964	98787753	+	7891	protein_coding	zinc finger CCCH type containing 14 [Source:MGI Symbol;Acc:MGI:1919824]	-
93704	ENSMUSG00000104063	324.274	347.333	465.629	407.094	335.804	436.361	-0.379104	0.0158091	0.108445	Pcdhgb7	18	37751600	37841873	+	4713	protein_coding	protocadherin gamma subfamily B, 7 [Source:MGI Symbol;Acc:MGI:1935199]	-
19249	ENSMUSG00000034573	3419.93	3462.4	3728.1	3777.9	3441.17	3753	-0.12559	0.015923	0.109152	Ptpn13	5	103425192	103598303	+	12102	protein_coding	protein tyrosine phosphatase, non-receptor type 13 [Source:MGI Symbol;Acc:MGI:103293]	-
140481	ENSMUSG00000038886	4052.99	4076.92	4299.14	4545.73	4064.95	4422.43	-0.122108	0.0159329	0.109152	Man2a2	7	80349097	80371375	-	10317	protein_coding	mannosidase 2, alpha 2 [Source:MGI Symbol;Acc:MGI:2150656]	-
110279	ENSMUSG00000009681	3758.82	3863.17	4054.56	4250.84	3811	4152.7	-0.124891	0.0159554	0.109236	Bcr	10	75060592	75184921	+	8191	protein_coding	breakpoint cluster region [Source:MGI Symbol;Acc:MGI:88141]	-
245537	ENSMUSG00000031302	364.701	330.331	461.536	436.768	347.516	449.152	-0.366587	0.0159918	0.109414	Nlgn3	X	101299168	101325963	+	9271	protein_coding	neuroligin 3 [Source:MGI Symbol;Acc:MGI:2444609]	-
22217	ENSMUSG00000029640	1727.17	1734.24	1521.74	1531.93	1730.7	1526.84	0.180645	0.0160139	0.109494	Usp12	5	146734809	146795006	-	4639	protein_coding	ubiquitin specific peptidase 12 [Source:MGI Symbol;Acc:MGI:1270128]	-
110052	ENSMUSG00000021377	2164.98	2108.29	1869.68	1940.88	2136.63	1905.28	0.16574	0.0160301	0.109534	Dek	13	47084775	47106201	-	3185	protein_coding	DEK oncogene (DNA binding) [Source:MGI Symbol;Acc:MGI:1926209]	-
228432	ENSMUSG00000074968	967.661	1008	850.413	819.751	987.828	835.082	0.241547	0.016059	0.10966	Ano3	2	110655201	110950923	-	7218	protein_coding	anoctamin 3 [Source:MGI Symbol;Acc:MGI:3613666]	-
11739	ENSMUSG00000031633	10474	10303.4	9914.32	9710.9	10388.7	9812.61	0.0827877	0.0160944	0.109831	Slc25a4	8	46206797	46211284	-	2353	protein_coding	solute carrier family 25 (mitochondrial carrier, adenine nucleotide translocator), member 4 [Source:MGI Symbol;Acc:MGI:1353495]	-
75616	ENSMUSG00000071180	1339.24	1295.82	1141.05	1142.46	1317.53	1141.75	0.207477	0.0161781	0.110331	Smim15	13	108044446	108049172	+	2208	protein_coding	small integral membrane protein 15 [Source:MGI Symbol;Acc:MGI:1922866]	-
100038882	ENSMUSG00000035692	5044.74	5094.63	5754.36	5270.89	5069.68	5512.62	-0.120585	0.0161887	0.110332	Isg15	4	156199424	156200818	-	756	protein_coding	ISG15 ubiquitin-like modifier [Source:MGI Symbol;Acc:MGI:1855694]	-
232944	ENSMUSG00000030397	1259.25	1248.46	1421.45	1455.89	1253.85	1438.67	-0.198287	0.0162003	0.11034	Mark4	7	19424775	19458821	-	4668	protein_coding	MAP/microtubule affinity regulating kinase 4 [Source:MGI Symbol;Acc:MGI:1920955]	-
54683	ENSMUSG00000024953	8635.84	8774.42	8432.49	7789.49	8705.13	8110.99	0.102107	0.0162379	0.1105	Prdx5	19	6906697	6910106	-	2139	protein_coding	peroxiredoxin 5 [Source:MGI Symbol;Acc:MGI:1859821]	-
17127	ENSMUSG00000032402	4207.82	4113.35	3802.81	3855.8	4160.58	3829.3	0.120181	0.0162448	0.1105	Smad3	9	63646767	63757994	-	5542	protein_coding	SMAD family member 3 [Source:MGI Symbol;Acc:MGI:1201674]	MH1
328232	ENSMUSG00000051335	73.9723	57.0792	138.154	93.6594	65.5258	115.907	-0.812096	0.0163423	1	Gfod1	13	43195245	43304172	-	7208	protein_coding	glucose-fructose oxidoreductase domain containing 1 [Source:MGI Symbol;Acc:MGI:2145304]	-
20723	ENSMUSG00000045827	1522.45	1468.27	1200.4	1377.07	1495.36	1288.74	0.214399	0.0163569	0.11119	Serpinb9	13	33003250	33017957	+	3494	protein_coding	serine (or cysteine) peptidase inhibitor, clade B, member 9 [Source:MGI Symbol;Acc:MGI:106603]	-
57266	ENSMUSG00000021508	1585.24	1648.01	1442.94	1390.98	1616.63	1416.96	0.189451	0.0163731	0.11119	Cxcl14	13	56288643	56296551	-	1827	protein_coding	chemokine (C-X-C motif) ligand 14 [Source:MGI Symbol;Acc:MGI:1888514]	-
19877	ENSMUSG00000024290	1507.83	1417.27	1245.43	1300.1	1462.55	1272.77	0.201778	0.0163779	0.11119	Rock1	18	10064401	10181792	-	6187	protein_coding	Rho-associated coiled-coil containing protein kinase 1 [Source:MGI Symbol;Acc:MGI:107927]	-
14467	ENSMUSG00000029432	2453.99	2268.6	2082.54	2137.47	2361.29	2110.01	0.164035	0.0164729	0.111764	Nipsnap2	5	129725063	129758327	+	2750	protein_coding	nipsnap homolog 2 [Source:MGI Symbol;Acc:MGI:1278343]	-
381148	ENSMUSG00000073600	215.896	187.026	277.331	281.905	201.461	279.618	-0.468358	0.0164969	0.111855	Prob1	18	35650351	35655238	-	4888	protein_coding	proline rich basic protein 1 [Source:MGI Symbol;Acc:MGI:2686460]	-
27418	ENSMUSG00000025609	2477.21	2392.47	2189.99	2189.4	2434.84	2189.7	0.154022	0.0165172	0.111904	Mkln1	6	31398735	31516811	+	28943	protein_coding	muskelin 1, intracellular mediator containing kelch motifs [Source:MGI Symbol;Acc:MGI:1351638]	-
22763	ENSMUSG00000022201	6166.37	6054.04	5689.89	5709.51	6110.2	5699.7	0.100763	0.0165253	0.111904	Zfr	15	12117831	12185683	+	5911	protein_coding	zinc finger RNA binding protein [Source:MGI Symbol;Acc:MGI:1341890]	-
225339	ENSMUSG00000041915	1609.33	1511.99	1787.81	1759.13	1560.66	1773.47	-0.182511	0.016545	0.111909	Ammecr1l	18	31759824	31784071	+	4769	protein_coding	AMME chromosomal region gene 1-like [Source:MGI Symbol;Acc:MGI:2442711]	-
50918	ENSMUSG00000068566	3928.27	3807.31	4442.41	4053.32	3867.79	4247.86	-0.134047	0.0165566	0.111909	Myadm	7	3289080	3300442	+	4480	protein_coding	myeloid-associated differentiation marker [Source:MGI Symbol;Acc:MGI:1355332]	-
241694	ENSMUSG00000037110	501.463	609.655	416.508	452.532	555.559	434.52	0.349397	0.016558	0.111909	Ralgapa2	2	146239879	146512344	-	18811	protein_coding	Ral GTPase activating protein, alpha subunit 2 (catalytic) [Source:MGI Symbol;Acc:MGI:3036245]	-
105653	ENSMUSG00000003469	140.203	121.445	212.859	178.973	130.824	195.916	-0.576693	0.0165683	1	Phyhip	14	70457476	70468832	+	2910	protein_coding	phytanoyl-CoA hydroxylase interacting protein [Source:MGI Symbol;Acc:MGI:1860417]	-
67048	ENSMUSG00000073131	1964.57	2050	1765.3	1799.93	2007.28	1782.61	0.169966	0.0165823	0.112002	Vma21	X	71815924	71839757	+	7303	protein_coding	VMA21 vacuolar H+-ATPase homolog (S. cerevisiae) [Source:MGI Symbol;Acc:MGI:1914298]	-
19732	ENSMUSG00000041354	1410.63	1435.48	1549.37	1709.98	1423.06	1629.67	-0.196721	0.0166358	0.112292	Rgl2	17	33929543	33937687	+	4625	protein_coding	ral guanine nucleotide dissociation stimulator-like 2 [Source:MGI Symbol;Acc:MGI:107483]	-
97487	ENSMUSG00000096188	6392.58	6470.6	6710.18	7094	6431.59	6902.09	-0.102449	0.0166564	0.112359	Cmtm4	8	104348191	104395807	-	7734	protein_coding	CKLF-like MARVEL transmembrane domain containing 4 [Source:MGI Symbol;Acc:MGI:2142888]	-
11933	ENSMUSG00000032412	3395.84	3388.32	3155.02	3035.12	3392.08	3095.07	0.132549	0.016673	0.112399	Atp1b3	9	96332655	96364442	-	2389	protein_coding	ATPase, Na+/K+ transporting, beta 3 polypeptide [Source:MGI Symbol;Acc:MGI:107788]	-
13807	ENSMUSG00000004267	1053.68	1101.51	1234.17	1262.08	1077.59	1248.13	-0.213468	0.0166907	0.112447	Eno2	6	124760053	124769673	-	4705	protein_coding	enolase 2, gamma neuronal [Source:MGI Symbol;Acc:MGI:95394]	-
110891	ENSMUSG00000030376	230.518	267.179	372.503	304.161	248.849	338.332	-0.446257	0.0167257	0.11261	Slc8a2	7	16129826	16161063	+	5261	protein_coding	solute carrier family 8 (sodium/calcium exchanger), member 2 [Source:MGI Symbol;Acc:MGI:107996]	-
227960	ENSMUSG00000026893	1108.72	1020.14	892.371	918.047	1064.43	905.209	0.235691	0.0167363	0.11261	Gca	2	62664285	62694109	+	3409	protein_coding	grancalcin [Source:MGI Symbol;Acc:MGI:1918521]	-
14368	ENSMUSG00000022297	1199.9	1231.45	1000.85	1084.04	1215.68	1042.44	0.220476	0.0168077	0.113018	Fzd6	15	39006034	39038188	+	4818	protein_coding	frizzled class receptor 6 [Source:MGI Symbol;Acc:MGI:108474]	-
212127	ENSMUSG00000049504	590.918	541.646	675.418	713.11	566.282	694.264	-0.291697	0.0168252	0.113045	Proser1	3	53463666	53481755	+	6114	protein_coding	proline and serine rich 1 [Source:MGI Symbol;Acc:MGI:1919933]	-
ENSMUSG00000097451	ENSMUSG00000097451	2343.03	2230.95	2454.02	2663.26	2286.99	2558.64	-0.161213	0.0168331	0.113045	Rian	12	109603940	109661716	+	18234	processed_transcript	RNA imprinted and accumulated in nucleus [Source:MGI Symbol;Acc:MGI:1922995]	-
18717	ENSMUSG00000034902	1371.93	1435.48	1626.12	1573.66	1403.71	1599.89	-0.189827	0.0168469	0.113066	Pip5k1c	10	81292963	81319973	+	5730	protein_coding	phosphatidylinositol-4-phosphate 5-kinase, type 1 gamma [Source:MGI Symbol;Acc:MGI:1298224]	-
74479	ENSMUSG00000020876	1131.95	1093.01	975.263	928.248	1112.48	951.755	0.226465	0.0169125	0.113434	Snx11	11	96767555	96777559	-	4232	protein_coding	sorting nexin 11 [Source:MGI Symbol;Acc:MGI:1921729]	-
332175	ENSMUSG00000036304	794.772	878.049	983.45	995.015	836.411	989.232	-0.245117	0.0169728	0.113766	Zdhhc23	16	43965033	43979791	-	5836	protein_coding	zinc finger, DHHC domain containing 23 [Source:MGI Symbol;Acc:MGI:2685625]	-
67897	ENSMUSG00000009535	990.885	986.135	827.899	849.426	988.51	838.662	0.237077	0.0170117	0.113955	Rnmt	18	68300355	68324852	+	7339	protein_coding	RNA (guanine-7-) methyltransferase [Source:MGI Symbol;Acc:MGI:1915147]	-
12903	ENSMUSG00000032291	61.0702	44.9347	25.584	21.3284	53.0024	23.4562	1.18494	0.0170631	1	Crabp1	9	54764748	54773110	+	802	protein_coding	cellular retinoic acid binding protein I [Source:MGI Symbol;Acc:MGI:88490]	-
232566	ENSMUSG00000068250	788.751	774.82	653.928	646.342	781.786	650.135	0.266627	0.017072	0.11428	Amn1	6	149157147	149188712	-	18886	protein_coding	antagonist of mitotic exit network 1 [Source:MGI Symbol;Acc:MGI:2442933]	-
11789	ENSMUSG00000005871	4317.92	4228.72	4013.62	3853.02	4273.32	3933.32	0.120413	0.0170819	0.11428	Apc	18	34220924	34322189	+	15753	protein_coding	adenomatosis polyposis coli [Source:MGI Symbol;Acc:MGI:88039]	-
76789	ENSMUSG00000033186	1562.02	1511.99	1347.77	1347.4	1537.01	1347.58	0.190639	0.0171162	0.114437	Mzt1	14	99034544	99046134	-	2563	protein_coding	mitotic spindle organizing protein 1 [Source:MGI Symbol;Acc:MGI:1924039]	-
217124	ENSMUSG00000038976	6042.5	6208.28	6730.65	6423.55	6125.39	6577.1	-0.102994	0.0171466	0.114568	Ppp1r9b	11	94991035	95006899	+	5083	protein_coding	protein phosphatase 1, regulatory subunit 9B [Source:MGI Symbol;Acc:MGI:2387581]	-
232910	ENSMUSG00000008036	2023.06	2067	1791.91	1850	2045.03	1820.95	0.166593	0.0171671	0.114632	Ap2s1	7	16738410	16749294	+	1472	protein_coding	adaptor-related protein complex 2, sigma 1 subunit [Source:MGI Symbol;Acc:MGI:2141861]	-
80708	ENSMUSG00000027257	1094.96	967.918	1197.33	1224.06	1031.44	1210.7	-0.227946	0.0171819	0.114658	Pacsin3	2	91255954	91264679	+	4327	protein_coding	protein kinase C and casein kinase substrate in neurons 3 [Source:MGI Symbol;Acc:MGI:1891410]	-
20916	ENSMUSG00000022110	2219.17	2118	1916.76	1958.5	2168.59	1937.63	0.163513	0.0172096	0.114771	Sucla2	14	73525319	73596142	+	3988	protein_coding	succinate-Coenzyme A ligase, ADP-forming, beta subunit [Source:MGI Symbol;Acc:MGI:1306775]	-
229595	ENSMUSG00000015850	1397.73	1468.27	1587.23	1678.45	1433	1632.84	-0.190144	0.0172211	0.114775	Adamtsl4	3	95676201	95687917	-	4198	protein_coding	ADAMTS-like 4 [Source:MGI Symbol;Acc:MGI:2389008]	-
105504	ENSMUSG00000061244	1332.36	1375.97	1088.86	1236.12	1354.17	1162.49	0.218511	0.0172735	0.114926	Exoc5	14	49004090	49066653	-	17988	protein_coding	exocyst complex component 5 [Source:MGI Symbol;Acc:MGI:2145645]	-
18148	ENSMUSG00000057113	4919.16	4387.82	4265.37	4224.87	4653.49	4245.12	0.134599	0.0172743	0.114926	Npm1	11	33152287	33163206	-	2665	protein_coding	nucleophosmin 1 [Source:MGI Symbol;Acc:MGI:106184]	-
22200	ENSMUSG00000030061	2400.66	2483.55	2079.47	2276.57	2442.11	2178.02	0.163693	0.0172765	0.114926	Uba3	6	97183670	97205647	-	6368	protein_coding	ubiquitin-like modifier activating enzyme 3 [Source:MGI Symbol;Acc:MGI:1341217]	-
116870	ENSMUSG00000021144	2124.55	2195.73	2378.29	2425.87	2160.14	2402.08	-0.154252	0.0172994	0.115006	Mta1	12	113098278	113137206	+	3104	protein_coding	metastasis associated 1 [Source:MGI Symbol;Acc:MGI:2150037]	zf-GATA
320685	ENSMUSG00000031562	212.455	214.958	142.247	153.935	213.707	148.091	0.528087	0.0173093	1	Dctd	8	48099092	48153233	+	3409	protein_coding	dCMP deaminase [Source:MGI Symbol;Acc:MGI:2444529]	-
ENSMUSG00000086043	ENSMUSG00000086043	358.68	360.692	500.424	426.567	359.686	463.496	-0.364896	0.0173324	0.115085	Gm12473	4	43631539	43641533	-	579	antisense	predicted gene 12473 [Source:MGI Symbol;Acc:MGI:3652337]	-
19188	ENSMUSG00000079197	1241.19	1163.45	1435.78	1345.54	1202.32	1390.66	-0.207669	0.017341	0.115085	Psme2	14	55587441	55591113	-	1764	protein_coding	proteasome (prosome, macropain) activator subunit 2 (PA28 beta) [Source:MGI Symbol;Acc:MGI:1096365]	-
20664	ENSMUSG00000096014	1818.34	1781.6	2108.12	1953.86	1799.97	2030.99	-0.173135	0.0173439	0.115085	Sox1	8	12395295	12400126	+	4832	protein_coding	SRY (sex determining region Y)-box 1 [Source:MGI Symbol;Acc:MGI:98357]	HMG
15490	ENSMUSG00000026675	1025.29	995.851	834.039	881.882	1010.57	857.961	0.236502	0.0174266	0.115561	Hsd17b7	1	169949535	169969241	-	5104	protein_coding	hydroxysteroid (17-beta) dehydrogenase 7 [Source:MGI Symbol;Acc:MGI:1330808]	-
224617	ENSMUSG00000036473	1059.7	993.422	1193.24	1198.1	1026.56	1195.67	-0.218096	0.0174675	0.115733	Tbc1d24	17	24175431	24209387	-	13362	protein_coding	TBC1 domain family, member 24 [Source:MGI Symbol;Acc:MGI:2443456]	-
12062	ENSMUSG00000021070	589.198	589.009	467.676	484.061	589.104	475.869	0.307661	0.0174746	0.115733	Bdkrb2	12	105563226	105595237	+	3792	protein_coding	bradykinin receptor, beta 2 [Source:MGI Symbol;Acc:MGI:102845]	-
11468	ENSMUSG00000059430	86.8744	81.3683	37.8644	51.93	84.1214	44.8972	0.904134	0.0174897	1	Actg2	6	83512905	83536265	-	1557	protein_coding	actin, gamma 2, smooth muscle, enteric [Source:MGI Symbol;Acc:MGI:104589]	-
231086	ENSMUSG00000059447	2966.63	3143	2649.48	2854.29	3054.82	2751.89	0.148885	0.0175195	0.115958	Hadhb	5	30155248	30184593	+	6595	protein_coding	hydroxyacyl-Coenzyme A dehydrogenase/3-ketoacyl-Coenzyme A thiolase/enoyl-Coenzyme A hydratase (trifunctional protein), beta subunit [Source:MGI Symbol;Acc:MGI:2136381]	-
243659	ENSMUSG00000032899	65.3709	69.2238	31.7242	35.2382	67.2973	33.4812	1.00466	0.0175672	1	Styk1	6	131299142	131353597	-	5865	protein_coding	serine/threonine/tyrosine kinase 1 [Source:MGI Symbol;Acc:MGI:2141396]	-
212999	ENSMUSG00000031691	2279.38	2233.38	2529.75	2479.66	2256.38	2504.7	-0.149893	0.0176649	0.116821	Tnpo2	8	85036915	85057583	+	6285	protein_coding	transportin 2 (importin 3, karyopherin beta 2b) [Source:MGI Symbol;Acc:MGI:2384849]	-
319655	ENSMUSG00000033152	510.925	528.287	617.087	659.325	519.606	638.206	-0.298143	0.0176719	0.116821	Podxl2	6	88842558	88875044	-	5749	protein_coding	podocalyxin-like 2 [Source:MGI Symbol;Acc:MGI:2442488]	-
330830	ENSMUSG00000031786	741.443	786.965	948.656	872.609	764.204	910.632	-0.254081	0.0177434	0.117188	Drc7	8	95055103	95078141	+	2988	protein_coding	dynein regulatory complex subunit 7 [Source:MGI Symbol;Acc:MGI:2685616]	-
192187	ENSMUSG00000042286	350.938	353.406	458.466	441.405	352.172	449.935	-0.353383	0.0177591	0.117188	Stab1	14	31139013	31168641	-	10288	protein_coding	stabilin 1 [Source:MGI Symbol;Acc:MGI:2178742]	-
98267	ENSMUSG00000026094	1230	1077.22	958.889	1004.29	1153.61	981.589	0.235735	0.0177607	0.117188	Stk17b	1	53755506	53785224	-	5185	protein_coding	serine/threonine kinase 17b (apoptosis-inducing) [Source:MGI Symbol;Acc:MGI:2138162]	-
20358	ENSMUSG00000019647	2389.48	2329.32	2650.5	2579.81	2359.4	2615.16	-0.147555	0.0177972	0.11735	Sema6a	18	47235598	47368870	-	8778	protein_coding	sema domain, transmembrane domain (TM), and cytoplasmic domain, (semaphorin) 6A [Source:MGI Symbol;Acc:MGI:1203727]	-
100732	ENSMUSG00000029166	1810.6	1692.95	2009.88	1946.45	1751.77	1978.16	-0.173256	0.0178075	0.11735	Mapre3	5	30814641	30866106	+	3459	protein_coding	microtubule-associated protein, RP/EB family, member 3 [Source:MGI Symbol;Acc:MGI:2140967]	-
ENSMUSG00000085977	ENSMUSG00000085977	83.4339	86.2261	37.8644	52.8573	84.83	45.3608	0.898951	0.0178171	1	Gm5970	18	60220843	60222058	+	1216	processed_pseudogene	predicted gene 5970 [Source:MGI Symbol;Acc:MGI:3646761]	-
13198	ENSMUSG00000025408	661.45	631.515	816.642	747.42	646.483	782.031	-0.272587	0.0179193	0.117946	Ddit3	10	127290774	127296288	+	1713	protein_coding	DNA-damage inducible transcript 3 [Source:MGI Symbol;Acc:MGI:109247]	TF_bZIP
64450	ENSMUSG00000048216	1218.82	1112.44	956.843	1033.96	1165.63	995.403	0.229401	0.0179207	0.117946	Gpr85	6	13834458	13839942	-	4083	protein_coding	G protein-coupled receptor 85 [Source:MGI Symbol;Acc:MGI:1927851]	-
54473	ENSMUSG00000025139	2583.87	2512.7	2793.78	2832.04	2548.29	2812.91	-0.141837	0.0179315	0.117946	Tollip	7	141874813	141918507	-	5059	protein_coding	toll interacting protein [Source:MGI Symbol;Acc:MGI:1891808]	-
216157	ENSMUSG00000013858	2626.02	2595.28	2986.17	2793.09	2610.65	2889.63	-0.145717	0.0179774	0.118174	Tmem259	10	79974948	79984330	-	4663	protein_coding	transmembrane protein 259 [Source:MGI Symbol;Acc:MGI:2177957]	-
215113	ENSMUSG00000038178	6070.89	5984.82	5560.94	5683.55	6027.85	5622.25	0.100692	0.0180448	0.118543	Slc43a2	11	75531694	75577575	+	10042	protein_coding	solute carrier family 43, member 2 [Source:MGI Symbol;Acc:MGI:2442746]	-
338523	ENSMUSG00000042599	1451.06	1357.76	1263.85	1173.99	1404.41	1218.92	0.206584	0.0180921	0.118674	Kdm7a	6	39136623	39206789	-	10057	protein_coding	lysine (K)-specific demethylase 7A [Source:MGI Symbol;Acc:MGI:2443388]	-
71481	ENSMUSG00000028028	364.701	448.133	329.522	281.905	406.417	305.714	0.407343	0.0180942	0.118674	Alpk1	3	127670310	127780527	-	6868	protein_coding	alpha-kinase 1 [Source:MGI Symbol;Acc:MGI:1918731]	-
216860	ENSMUSG00000047284	1084.64	1085.72	1210.64	1304.74	1085.18	1257.69	-0.213407	0.0180984	0.118674	Neurl4	11	69901072	69913820	+	5889	protein_coding	neuralized E3 ubiquitin protein ligase 4 [Source:MGI Symbol;Acc:MGI:1921092]	-
22696	ENSMUSG00000028389	884.227	824.613	726.586	705.691	854.42	716.139	0.25681	0.0181216	0.118752	Zfp37	4	62189540	62231047	-	4086	protein_coding	zinc finger protein 37 [Source:MGI Symbol;Acc:MGI:99181]	zf-C2H2
67199	ENSMUSG00000024346	1560.3	1469.49	1364.14	1282.48	1514.89	1323.31	0.197063	0.0181466	0.118842	Pfdn1	18	36403679	36454495	-	1077	protein_coding	prefoldin 1 [Source:MGI Symbol;Acc:MGI:1914449]	-
13427	ENSMUSG00000027012	4938.08	4788.58	4596.94	4392.72	4863.33	4494.83	0.114701	0.0181752	0.118956	Dync1i2	2	71211706	71263303	+	8280	protein_coding	dynein cytoplasmic 1 intermediate chain 2 [Source:MGI Symbol;Acc:MGI:107750]	-
434280	ENSMUSG00000047935	636.506	757.818	822.782	862.408	697.162	842.595	-0.278325	0.018195	0.119012	Sox1ot	8	12385771	12436768	+	7420	sense_overlapping	Sox1 overlapping transcript [Source:MGI Symbol;Acc:MGI:3645522]	-
544678	ENSMUSG00000078490	418.029	398.34	506.564	520.227	408.185	513.395	-0.329489	0.018228	0.119141	Cfap74	4	155409190	155466823	+	9951	protein_coding	cilia and flagella associated protein 74 [Source:MGI Symbol;Acc:MGI:1917130]	-
17347	ENSMUSG00000020190	1566.32	1615.22	1747.9	1850	1590.77	1798.95	-0.178715	0.0182467	0.119141	Mknk2	10	80665327	80678112	-	3892	protein_coding	MAP kinase-interacting serine/threonine kinase 2 [Source:MGI Symbol;Acc:MGI:894279]	-
56045	ENSMUSG00000027639	3321.01	3374.96	3717.87	3590.59	3347.99	3654.23	-0.126469	0.0182487	0.119141	Samhd1	2	157097533	157135265	-	9150	protein_coding	SAM domain and HD domain, 1 [Source:MGI Symbol;Acc:MGI:1927468]	-
69457	ENSMUSG00000046748	0	0	6.14017	6.49124	0	6.31571	-5.07037	0.0182673	1	Tmem45a2	16	57036967	57071372	-	4758	protein_coding	transmembrane protein 45A2 [Source:MGI Symbol;Acc:MGI:1916707]	-
18709	ENSMUSG00000031834	1949.94	1899.4	2105.05	2205.17	1924.67	2155.11	-0.162734	0.0183378	0.119649	Pik3r2	8	70768176	70776713	-	4176	protein_coding	phosphoinositide-3-kinase regulatory subunit 2 [Source:MGI Symbol;Acc:MGI:1098772]	-
16554	ENSMUSG00000060012	872.185	898.695	1018.24	1057.15	885.44	1037.69	-0.230117	0.0183699	0.119784	Kif13b	14	64647265	64809617	+	13017	protein_coding	kinesin family member 13B [Source:MGI Symbol;Acc:MGI:1098265]	-
210530	ENSMUSG00000038168	719.94	811.254	913.861	908.774	765.597	911.318	-0.254798	0.0184127	0.119935	P3h2	16	25959288	26105784	-	3721	protein_coding	prolyl 3-hydroxylase 2 [Source:MGI Symbol;Acc:MGI:2146663]	-
207165	ENSMUSG00000040481	3153.28	3071.35	3407.79	3402.34	3112.32	3405.07	-0.128944	0.0184157	0.119935	Bptf	11	107033081	107132127	-	14081	protein_coding	bromodomain PHD finger transcription factor [Source:MGI Symbol;Acc:MGI:2444008]	-
17448	ENSMUSG00000019179	4143.31	4295.52	3828.39	3933.69	4219.41	3881.04	0.119516	0.0184594	0.119982	Mdh2	5	135778480	135790398	+	3562	protein_coding	malate dehydrogenase 2, NAD (mitochondrial) [Source:MGI Symbol;Acc:MGI:97050]	-
243771	ENSMUSG00000038507	2835.89	2872.18	3061.9	3210.38	2854.04	3136.14	-0.136662	0.0184643	0.119982	Parp12	6	39086410	39118349	-	3995	protein_coding	poly (ADP-ribose) polymerase family, member 12 [Source:MGI Symbol;Acc:MGI:2143990]	-
243616	ENSMUSG00000030307	245.141	202.814	284.494	331.981	223.977	308.238	-0.455972	0.0184658	0.119982	Slc6a11	6	114131241	114249952	+	5050	protein_coding	solute carrier family 6 (neurotransmitter transporter, GABA), member 11 [Source:MGI Symbol;Acc:MGI:95630]	-
18844	ENSMUSG00000030084	3563.57	3549.84	3742.43	4042.19	3556.71	3892.31	-0.130463	0.0184684	0.119982	Plxna1	6	89316314	89362620	-	9054	protein_coding	plexin A1 [Source:MGI Symbol;Acc:MGI:107685]	-
18786	ENSMUSG00000028577	1507.83	1601.86	1340.6	1379.85	1554.85	1360.23	0.191109	0.0185405	0.120376	Plaa	4	94567514	94603244	-	6441	protein_coding	phospholipase A2, activating protein [Source:MGI Symbol;Acc:MGI:104810]	-
494448	ENSMUSG00000089715	5278.7	5631.41	5865.91	5882.92	5455.06	5874.41	-0.108338	0.018642	0.120961	Cbx6	15	79823896	79834688	-	10609	protein_coding	chromobox 6 [Source:MGI Symbol;Acc:MGI:3512628]	-
66237	ENSMUSG00000024403	307.931	284.182	417.531	361.655	296.056	389.593	-0.392621	0.0186626	0.12102	Atp6v1g2	17	35233660	35238767	+	2510	protein_coding	ATPase, H+ transporting, lysosomal V1 subunit G2 [Source:MGI Symbol;Acc:MGI:1913487]	-
27403	ENSMUSG00000035722	393.085	383.767	459.489	527.645	388.426	493.567	-0.345836	0.0186954	0.121158	Abca7	10	79996494	80015572	+	6752	protein_coding	ATP-binding cassette, sub-family A (ABC1), member 7 [Source:MGI Symbol;Acc:MGI:1351646]	-
14173	ENSMUSG00000037225	4668.86	4697.5	4361.56	4313.9	4683.18	4337.73	0.110473	0.0187313	0.121246	Fgf2	3	37348346	37410108	+	6782	protein_coding	fibroblast growth factor 2 [Source:MGI Symbol;Acc:MGI:95516]	-
20181	ENSMUSG00000015846	1282.47	1350.47	1510.48	1493.91	1316.47	1502.2	-0.191851	0.0187318	0.121246	Rxra	2	27676440	27762957	+	5462	protein_coding	retinoid X receptor alpha [Source:MGI Symbol;Acc:MGI:98214]	RXR-like
84113	ENSMUSG00000038502	3826.78	4085.42	4223.41	4391.79	3956.1	4307.6	-0.124587	0.0187743	0.121446	Ptov1	7	44863067	44869788	-	4213	protein_coding	prostate tumor over expressed gene 1 [Source:MGI Symbol;Acc:MGI:1933946]	-
16597	ENSMUSG00000072294	258.903	230.746	349.989	309.725	244.824	329.857	-0.425608	0.0188494	0.121858	Klf12	14	99870632	100284679	-	6985	protein_coding	Kruppel-like factor 12 [Source:MGI Symbol;Acc:MGI:1333796]	zf-C2H2
11534	ENSMUSG00000039197	1578.36	1643.15	1364.14	1458.68	1610.76	1411.41	0.18905	0.0188958	0.122083	Adk	14	21052574	21448569	+	8526	protein_coding	adenosine kinase [Source:MGI Symbol;Acc:MGI:87930]	-
26415	ENSMUSG00000004864	166.008	149.378	98.2427	107.569	157.693	102.906	0.617589	0.0189155	1	Mapk13	17	28769297	28780233	+	3150	protein_coding	mitogen-activated protein kinase 13 [Source:MGI Symbol;Acc:MGI:1346864]	-
230676	ENSMUSG00000033253	1310.86	1350.47	1523.78	1507.82	1330.66	1515.8	-0.188757	0.018958	0.122409	Szt2	4	118362743	118409273	-	11947	protein_coding	seizure threshold 2 [Source:MGI Symbol;Acc:MGI:3033336]	-
57259	ENSMUSG00000048546	1113.03	1127.01	1300.69	1278.78	1120.02	1289.73	-0.203806	0.0189767	0.122455	Tob2	15	81848272	81858796	-	6664	protein_coding	transducer of ERBB2, 2 [Source:MGI Symbol;Acc:MGI:1888525]	-
12193	ENSMUSG00000045817	4178.57	4266.37	3888.77	3901.24	4222.47	3895	0.115902	0.0191011	0.123183	Zfp36l2	17	84183931	84187947	-	3530	protein_coding	zinc finger protein 36, C3H type-like 2 [Source:MGI Symbol;Acc:MGI:107945]	-
12258	ENSMUSG00000023224	8083.62	8190.26	8475.48	8831.8	8136.94	8653.64	-0.0893495	0.0191171	0.123211	Serping1	2	84765387	84775444	-	2325	protein_coding	serine (or cysteine) peptidase inhibitor, clade G, member 1 [Source:MGI Symbol;Acc:MGI:894696]	-
72567	ENSMUSG00000037608	4018.59	3620.28	3542.88	3398.63	3819.43	3470.75	0.140373	0.019165	0.12339	Bclaf1	10	20312469	20344613	+	15301	protein_coding	BCL2-associated transcription factor 1 [Source:MGI Symbol;Acc:MGI:1917580]	-
14661	ENSMUSG00000021794	11064	10944.6	11363.4	11943	11004.3	11653.2	-0.0826929	0.0191786	0.12339	Glud1	14	34310727	34345265	+	4210	protein_coding	glutamate dehydrogenase 1 [Source:MGI Symbol;Acc:MGI:95753]	-
78255	ENSMUSG00000026594	879.926	835.543	703.049	737.22	857.735	720.134	0.253252	0.0191811	0.12339	Ralgps2	1	156804166	156939626	-	12085	protein_coding	Ral GEF with PH domain and SH3 binding motif 2 [Source:MGI Symbol;Acc:MGI:1925505]	-
246154	ENSMUSG00000039646	2695.69	2550.35	2284.14	2435.14	2623.02	2359.64	0.153518	0.0191916	0.12339	Vasn	16	4639941	4650802	+	3007	protein_coding	vasorin [Source:MGI Symbol;Acc:MGI:2177651]	-
236511	ENSMUSG00000041530	2029.08	2020.85	2250.37	2257.1	2024.96	2253.73	-0.154324	0.0192296	0.123558	Ago1	4	126435012	126468583	-	8120	protein_coding	argonaute RISC catalytic subunit 1 [Source:MGI Symbol;Acc:MGI:2446630]	-
12301	ENSMUSG00000014226	2337.87	2271.03	2119.38	2017.85	2304.45	2068.62	0.156881	0.0192883	0.123828	Cacybp	1	160202367	160212875	-	2390	protein_coding	calcyclin binding protein [Source:MGI Symbol;Acc:MGI:1270839]	-
71819	ENSMUSG00000032254	341.477	371.622	267.097	273.56	356.55	270.328	0.396922	0.019295	0.123828	Kif23	9	61915905	61946774	-	7901	protein_coding	kinesin family member 23 [Source:MGI Symbol;Acc:MGI:1919069]	-
16324	ENSMUSG00000037035	1011.53	950.916	1117.51	1172.13	981.222	1144.82	-0.220988	0.0193274	0.123961	Inhbb	1	119415465	119422248	-	4255	protein_coding	inhibin beta-B [Source:MGI Symbol;Acc:MGI:96571]	-
16478	ENSMUSG00000071076	1752.11	1917.62	2094.82	2032.69	1834.87	2063.75	-0.171783	0.0193505	0.123987	Jund	8	70698949	70700616	+	1668	protein_coding	jun D proto-oncogene [Source:MGI Symbol;Acc:MGI:96648]	TF_bZIP
260302	ENSMUSG00000020740	430.932	411.699	506.564	549.901	421.315	528.232	-0.325432	0.0193549	0.123987	Gga3	11	115584255	115604051	-	6245	protein_coding	golgi associated, gamma adaptin ear containing, ARF binding protein 3 [Source:MGI Symbol;Acc:MGI:2384159]	-
224826	ENSMUSG00000023977	2644.08	2760.45	2925.79	3021.21	2702.26	2973.5	-0.139389	0.0193854	0.124106	Ubr2	17	46928295	47010556	-	9814	protein_coding	ubiquitin protein ligase E3 component n-recognin 2 [Source:MGI Symbol;Acc:MGI:1861099]	-
ENSMUSG00000097183	ENSMUSG00000097183	617.583	615.727	507.587	497.971	616.655	502.779	0.294791	0.0193978	0.124108	Gm17501	3	145650312	145677580	+	2130	lincRNA	predicted gene, 17501 [Source:MGI Symbol;Acc:MGI:4937135]	-
56175	ENSMUSG00000040605	5025.82	5163.85	5417.67	5532.39	5094.83	5475.03	-0.104669	0.0194091	0.124108	Bace2	16	97356742	97442936	+	7887	protein_coding	beta-site APP-cleaving enzyme 2 [Source:MGI Symbol;Acc:MGI:1860440]	-
56217	ENSMUSG00000021112	4060.74	4048.98	3670.8	3796.45	4054.86	3733.62	0.118899	0.0194681	0.12441	Mpp5	12	78748907	78840714	+	8777	protein_coding	membrane protein, palmitoylated 5 (MAGUK p55 subfamily member 5) [Source:MGI Symbol;Acc:MGI:1927339]	-
228005	ENSMUSG00000042133	2171.86	1883.62	1887.08	1639.5	2027.74	1763.29	0.204778	0.0194859	0.124448	Ppig	2	69722545	69754012	+	8122	protein_coding	peptidyl-prolyl isomerase G (cyclophilin G) [Source:MGI Symbol;Acc:MGI:2445173]	-
16447	ENSMUSG00000049128	6.88114	13.359	0	0.927321	10.1201	0.46366	4.37435	0.0195474	1	Ivl	3	92570902	92573735	-	1922	protein_coding	involucrin [Source:MGI Symbol;Acc:MGI:96626]	-
207474	ENSMUSG00000041633	631.345	643.66	516.797	525.791	637.502	521.294	0.289648	0.019562	0.124811	Kctd12b	X	153685154	153696391	-	4906	protein_coding	potassium channel tetramerisation domain containing 12b [Source:MGI Symbol;Acc:MGI:2444667]	-
70533	ENSMUSG00000028568	1724.59	1750.03	1551.42	1525.44	1737.31	1538.43	0.175133	0.0195664	0.124811	Btf3l4	4	108814295	108833614	-	4546	protein_coding	basic transcription factor 3-like 4 [Source:MGI Symbol;Acc:MGI:1915312]	-
22695	ENSMUSG00000044786	2498.72	2292.89	2185.9	2106.87	2395.8	2146.39	0.160866	0.0196897	0.125522	Zfp36	7	28376784	28380253	-	3470	protein_coding	zinc finger protein 36 [Source:MGI Symbol;Acc:MGI:99180]	-
15221	ENSMUSG00000067261	6.021	6.07226	0	0	6.04663	0	5.07644	0.0197326	1	Foxd3	4	99656299	99658622	+	2324	protein_coding	forkhead box D3 [Source:MGI Symbol;Acc:MGI:1347473]	Fork
ENSMUSG00000109134	ENSMUSG00000109134	6.021	6.07226	0	0	6.04663	0	5.07644	0.0197326	1	Gm45076	8	8334081	8336213	-	1517	lincRNA	predicted gene 45076 [Source:MGI Symbol;Acc:MGI:5753652]	-
ENSMUSG00000100968	ENSMUSG00000100968	6.021	6.07226	0	0	6.04663	0	5.07644	0.0197326	1	Gm2098	Y	670179	695777	-	1763	unprocessed_pseudogene	predicted gene 2098 [Source:MGI Symbol;Acc:MGI:3780265]	-
[truncated: 26,057 more rows]

## Sheet: Figure 2E
gene_id	log2FoldChange	padj
[truncated: 27,812 more rows]

## Sheet: Figure 3A & 3B
GOID	GeneRatio	padj	Count	Description
[truncated: 30 more rows]

[truncated: 9 more sheets: Figure 3C & 3D, Figure 4A, Figure 4B, Figure 4E, Figure 5A-F, Figure 6A, Figure 6B, Figure 6D, Figure 6G]
